# Supplementary material for: Polycystic ovary syndrome: Identification of novel and hub biomarkers in the autophagy-associated mRNA-miRNA-lncRNA network
Source: Front Endocrinol (Lausanne). 2022 Nov 29;13:1032064. doi: 10.3389/fendo.2022.1032064 (PMC9745174; doi:10.3389/fendo.2022.1032064)
Supplement: Supplementary file 7 [file Table_1.xlsx]

## Sheet: GSE106724
Variables	Control	PCOS-NA	PCOS-HA
Number	4	4	4
Age, year	28.3±6.13	30±2.00	30±4.76
Height, cm	153.8±3.50	161.0±6.88	161.0±2.00
Weight, kg	47.6±8.90	61.6±8.42	62.8±10.69
BMI, kg/m2	20.1±3.61	23.8±2.73	24.1±3.48
FSH, IU/l	8.03±0.90	6.40±0.89	7.23±1.92
LH, IU/l	3.76±1.06	8.56±5.73	16.58±11.79
LH/FSH	0.47±0.11	1.39±0.98	2.15±0.97 a
Prolactin, μg/l	12.60±8.84	12.82±4.82	11.38±6.93
Oestradiol, pmol/l	210.5±100.6	127.8±93.08	415.5±268.1
Total testosterone, nM	1.40±0.66	2.06±0.39	3.55±0.33 b,c
Progesterone, nM	2.17±1.51	2.15±0.64	3.58±2.99
Antral follicle count	14.25±1.71	29.67±0.58	30.33±4.51
Total days of stimulation, day	9.75±2.22	10.00±3.16	9.00±2.71
Gonadotrophin dose, IU	1719±314.5	2138±1091	1300±173.2
LH on HCG day, IU/L	2.63±1.69	3.43±3.09	2.13±1.15
Oestradiol on HCG day, pM	15749±15393	14477±3755	14217±14846
Progesterone on HCG day, nM	3.05±2.58	4.28±1.86	3.30±1.71
Number of follicles over 14 mm on HCG day	9.00±4.55	11.75±3.40	11.50±8.06
Duration of infertility, year	3.50±0.29	3.75±1.18	4.50±0.50
Number of oocytes obtained	13.50±4.09	13.25±1.89	17.50±2.96
Number of oocytes fertilized	5.25±2.87	9.25±0.85	14.75±3.50
Number of high-quality embryos	2.75±1.49	4.00±1.78	10.50±2.40 b
a Data were shown in mean (SD). All blood samples (about 5 ml) were collected from all the participants at an early follicular phase (days 3–5) of a spontaneous menstrual cycle or progesterone-induced withdrawal bleed between 08:00 a.m. and 10:00 a.m. P-Values were obtained from unpaired two-tailed Kruskal–Wallis test. b P < 0.05 versus control participants. c P < 0.05 versus PCOS-N. BMI, body ma…

## Sheet: GSE72274
Variables	Control	PCOS
Number	18	18
Age, year	34.6±2.2	32.6±3.1
BMI, kg/m2	21.4±1.8	21.6±1.5
FSH, mIU/mL	6.51±1.2	21.6±1.6 a
LH, mIU/mL	4.30±1.4	11.91±2.6 b
Basal LH/FSH	0.65±0.2	2.20±0.7 b
E2, pg/mL	38.5±4.3	41.2±9.8
Testosterone, ng/mL	0.13±0.05	0.64±0.05 b
Progesterone, ng/mL	0.55±0.22	0.70±0.23
Antral follicle count	10.2±1.1	24.1±3.7 b
Oocytes obtained	8.5±3.0	17.8±5.2 b
No. of MII oocytes	6.3±1.8	14.5±4.6 b
No. of 2PN oocytes	5.7±1.4	13.8±3.9 b
No. of transferable embryos (D3)	4.1±1.9	8.23±3.2 b
a P < 0.05 b P < 0.001

## Sheet: GSE2508
Variables	Non-obese	Obese
Number	10	10
Age, year	31±6	29±5
Height, cm	164±7	167±8
Weight, kg	66±12	154±25 a
BMI, kg/m2	25±3	55±8 a
Body fat, %	25±7	42±5 a
Fasting glucose, mmol/l	4.8±0.5	5.2±0.5 a
2-h glucose, mmol/l	6.2±1.1	7.0±1.8
Fasting insulin, mU/l	29±6	63±20 a
2-h insulin, mU/l	126±86	234±73 a
a P < 0.05

## Sheet: GES6798
Variables	Control	PCOS
Number	13	16
Age, year	34.7±2.0	30.8±1.8
BMI, kg/m2	34.0±1.8	34.1±1.1
Plasma glucose (mmol/l)	5.5±0.1	5.5±0.1
Serum insulin (pmol/l)	43±4	116±16 a
Plasma triglycerides (mmol/l)	0.86±0.12	1.95±0.23 a
Serum-free testosterone (mg/l)	0.06±0.01	0.17±0.03 a
Serum LH-to-FSH ratio	0.68±0.06	1.55±0.17 a
Plasma FFA (mmol/l)	0.49±0.04	0.47±0.03
Plasma FFA during clamp (mmol/l)	0.02±0.00	0.07±0.01 a
Total glucose disposal during clamp (mg · m−2 · min−1)	289±23	121±4 a
Glucose oxidation during clamp (mg · m−2 · min−1)	124±5	76±5 a
Nonoxidative glucose metabolism during clamp (mg · m−2 · min−1)	165±22	45±5 a
Lipid oxidation during clamp (mg · m−2 · min−1)	7±2	26±2 a
a P < 0.05

## Sheet: GSE43264
Variables	Control	PCOS
Number	7	8
Age, year	34.00±6.24	28.38±5.15
BMI, kg/m2	38.14±6.89	38.13±5.94

## Sheet: GSE8157
Variables	Control	PCOS	PCOS- before pioglitazone treatment	PCOS-after pioglitazone treatment
Number	13	10	10	10

## Sheet: GSE95728
Variables	Control	PCOS
Number	7	7
Age, year	30.14±2.97	29.71±3.59

## Sheet: RNA-seq
Variables	Control	PCOS
Number	3	3
Age, year	28.0±1.7	25.7±4.7
BMI, kg/m2	21.6±1.7	21.2±1.2
