# Supplementary material for: Polycystic ovary syndrome: Identification of novel and hub biomarkers in the autophagy-associated mRNA-miRNA-lncRNA network
Source: Front Endocrinol (Lausanne). 2022 Nov 29;13:1032064. doi: 10.3389/fendo.2022.1032064 (PMC9745174; doi:10.3389/fendo.2022.1032064)
Supplement: Supplementary file 9 [file Table_3.xlsx]

## Sheet: GSE8157-brown
ZMPSTE24
YY1
YWHAZ
YWHAQ
YOD1
YME1L1
YAP1
XRN1
XIST
WIPI1
WDFY3
WAC
VTA1
VRK2
VPS45
VPS35
VPS26A
VPS13C
VDAC3
VAMP3
USP8
USP33
USP14
USP13
USP10
UFL1
UBQLN2
UBE2N
UBE2H
TXN
TRRAP
TRIM8
TPR
TPCN1
TNS3
TMEM59
TMEM230
TMED10
TM9SF3
TEX264
TARDBP
SYNPO2
SUB1
STX8
STUB1
STMN1
STK4
STAT1
SSB
SPG11
SOGA1
SNRNP70
SMAD2
SMAD1
SLC3A2
SIX1
SIRT1
SH3GLB1
SEC24B
SDHD
SDCBP
SAR1A
RPTOR
RPS6KB1
RPIA
ROCK2
RBX1
RB1CC1
RB1
RALA
RAD23A
RAC1
RAB5B
RAB1A
RAB13
RAB12
RAB11A
PTEN
PRKACB
PRKAA2
PRDX2
PPP3CA
PPP2R5E
PPP2R5C
PPP2R3C
PPP2R3A
PPP1CC
PLEKHF2
PLD2
PKD2
PIP4K2B
PIK3CA
PICALM
PEX13
PEBP1
PDIA6
PDE4A
PARP1
PAK2
PAK1
OGT
NR3C1
NR2C2
NPM1
NMT1
NKAP
NFE2L2
NEDD4
MYCBP2
MTPAP
MTERF3
MITF
MFSD8
MCL1
MAVS
MAPRE1
MAPK9
MAP3K7
MAP2K1
MAP1LC3A
MAN2C1
MAGT1
LZTS1
LATS2
LATS1
LARP1
LAMTOR5
LAMP1
KPNA2
KLHL24
KAT2B
ITGB1
IL17A
IARS
HSP90AA1
HOXC6
HOXA10
HNRNPK
HMGN2
HMGB1
HLTF
HIPK3
HERC1
GRB2
GABARAPL2
FUNDC1
FNBP1L
EXOC5
EXOC1
ETS1
EPS8
EPM2A
EP300
EMC6
ELAVL1
EIF4G2
EIF4E
EEF1A1
DYNLT1
DYNLL1
DVL1
DRAM1
DNAJB9
DNAJA3
DICER1
CUL4B
CUL4A
CTSB
CTNNB1
CSNK1G2
CSNK1A1
CREG1
CREBBP
CLTC
CLCN3
CFL1
CELF2
CELF1
CDKN1C
CDKN1B
CD46
CCPG1
CCDC88A
CARM1
CAMK2G
CAMK2D
BRD4
BANF1
ATR
ATP6V1D
ATP6V1C1
ATP6V0E1
ATP6AP2
ATG4C
ATG3
ATF2
ASF1A
ARHGAP24
ARFGEF2
ARF6
APP
AP3D1
AP1G1
ANXA7
ANXA1
ANKRD28
ANK3
ACTR3
ACTR2
ABCE1

## Sheet: GSE8157-green
WWOX
WDR6
USP20
UNC5A
TRPC6
TRIML2
TREH
TRAPPC6A
TRAPPC2
TICAM1
TET2
TELO2
TBKBP1
SUPT20H
STXBP2
SPI1
SPHK2
SPG7
SPATA5
SMAD5
SLC9A3R1
SLC27A4
SIRT6
SERPINA4
RYR2
RNF5
RARA
RAB3GAP2
PRMT8
PRKCZ
PLK3
PLCH2
PKN1
PIAS4
PHLDA2
NRG3
NRG1
NOS3
NMI
NFKBIE
NFKB2
NFE2
NACC1
MYC
MIR205
MCOLN1
MARK1
MAP1S
LRP1
LGALS9
LAMTOR4
KRT8
ISG15
IRS4
IRGM
IRF8
IL13
IL10RA
GGT1
GFER
GAST
ESR1
CTSE
CRHR1
CPT1C
COL18A1
CLU
CHKA
CDK18
CCND1
CAMK1
CA9
BIRC7
BCL2L10
ATP6V1B1
ARRB1
ARNT
AP1G2
ANXA2R
ANGPT2
AMBRA1
ALPL
AGER

## Sheet: GSE8157-turquoise
ZBTB38
YES1
WRN
WDR24
VPS18
USP36
TSPO
TRPA1
TRAPPC8
TP73
TOLLIP
TMEM208
TMEM173
TLR7
TLR4
TLR2
TECPR1
TBC1D5
STBD1
STAT3
SPINK1
SPATA31E1
SNX1
SNF8
SLCO4A1-AS1
SLC7A9
SLC7A8
SLC7A11
SLC5A5
SLC29A1
SLC1A7
SLC1A5
SLC1A1
SIRT4
SIDT2
SHC4
SH3GLB2
SESN2
SEC24C
RRAGC
RPL15
RNF166
RNASEL
RIPK3
RIPK2
RAD51
RAB5C
RAB24
QSOX1
PRMT1
PRKCE
PRKCD
PPP4C
PPP2R4
PPP2R2D
PPP2R2C
PPP2R2B
PPP2R1A
PPP1R15A
PPP1CA
POC1A
PNPLA5
PMAIP1
PLK1
PLCG1
PKN3
PKLR
PIK3R4
PIK3R2
PHF23
PEX3
PEX14
PDE10A
PARL
PARK2
PARD3
P4HB
NPAS2
NLRP14
NLRP13
NKX2-3
NFKBIB
NDRG2
NCAPD3
MYO6
MVB12A
MST1
MLST8
MARK4
MAPK7
MAP1LC3C
MAD1L1
LDLR
LAMTOR2
KRT84
KRT18
KLHL4
KLHL18
KISS1
KEAP1
KDELR2
KCNIP1
KAT5
ITPR3
IRF3
INSRR
IL6
IL36G
IGF1R
IFT88
IFNA2
IFNA14
HTRA2
HRAS
HIF1AN
HDAC8
HCRT
GFAP
GAPDHS
FOXM1
FKBP8
FIS1
FGFR3
FGFR2
FGF21
EXOC3L1
ERN1
ERBB3
EPHA3
EPHA1
EPAS1
EIF4G1
DLC1
DEPDC5
DAXX
DAOA
CX3CL1
COL1A1
CLN3
CLDN2
CHMP4C
CDKL5
CDC37
CD44
CASP1
CAPN8
CAPN13
CAMSAP2
CAMK1G
BSG
BAD
ATP6V1C2
ATP6V0D1
ATP6V0A1
ATG101
ARHGAP10
AQP5
APAF1
AP3M2
AP3B2
AP2M1
AP2A2
ANKRD44
ALPI
ABL2

## Sheet: GSE43264-blue
YWHAZ
YME1L1
YAP1
XPO1
WDFY3
VPS4B
VPS36
VPS13C
VPS13A
USP8
USP33
UBQLN1
TUBGCP4
TRIM22
TRIM17
TRAPPC8
TRAPPC6B
TRAPPC10
TRADD
TMEM41B
TEX264
TEP1
TARDBP
SYNJ1
STAT3
STAT1
STAM
SSNA1
SRP54
SPARC
SNRK
SNAPIN
SLC7A6
SEC23A
RASD2
RAB5C
RAB5A
PRMT3
PPP3CA
PPP2R5C
PKN2
PIKFYVE
PIK3C2A
PICALM
PHB2
OGT
NUPR1
NPC1
NEDD4
NEAT1
MTDH
MLST8
MFSD8
MEF2A
MED19
MAPK3
MAP4K5
MAP2K1
LAMTOR2
LAMTOR1
LAMP1
KIF5B
JAK2
ITPR3
ITPR1
ITGA6
IL33
IKBKB
IGF1R
IARS
HTRA2
HSP90AA1
HSD17B4
HLTF
HIPK3
HERC1
GOPC
GFER
FIS1
EXOC5
EXOC2
EXOC1
EPHA4
DNMT1
DICER1
DDX58
DDIT3
CYB5A
COL6A1
CLU
CLTC
CLTB
CLTA
CLPP
CELF2
CDK17
CDK13
CD46
CASP10
CAPN2
CANX
BCLAF1
BAG3
BAD
ATXN7
ATR
ARL3
ARFGEF2
AP1S1
ANGPT2
ADRM1
ACAP2

## Sheet: GSE43264-green
YOD1
VPS37D
TUFM
TRIM38
TOM1
TNFRSF10B
TNFAIP3
TAB2
STUB1
SMG1
SMCR8
SLC7A8
SLC7A10
SLC29A1
SIRT6
SIRT4
SH3GL3
SEC24D
RICTOR
REL
RARRES2
RAC3
RAB1B
PTGER4
PRR5
PRMT1
PPP2R5D
POLDIP2
PLEKHF2
PHB
PCK2
OFD1
NTRK2
NRG2
NOD1
NLRP2
NFKB1
NFE2L2
MTMR6
MCOLN1
MAP2K5
LYST
KRT71
KIF25
KDM4A
ITGB4
ITGB3
IFI27
IFI16
HIF1A
FAS
EXOC8
ERBB3
EI24
DCN
CTSE
CSNK2A2
COPZ2
CLDN2
CDK5RAP3
CDK16
CAB39
BDNF
ATM
ATF6
ARF6
AMBRA1
ALPPL2
AGFG1
AES
AEN
ACTA2

## Sheet: GSE43264-red
WNK1
VRK2
VPS37B
TSG101
TRAPPC3
TP53INP1
TNFRSF1A
TMED10
TCHP
TCF20
TBC1D7
STK38
SNAP29
SMPDL3B
SLC27A4
SIK1
ROS1
PRKDC
PPP2R4
PML
PLSCR1
PDCD4
PAN3
PAK6
PAK2
NOTCH3
NLRP5
NCOA3
MX2
MTMR3
MTMR1
MAP1LC3A
LDLR
KRT84
KRT6C
KLHL18
JMJD6
JAK1
IL23A
HTR2B
GATAD2A
ETS1
EP300
CTSD
CPT1C
CCNG1
CCNE1
CAPN13
C1QBP
ARHGEF9
ARFGEF1
APOA1
APAF1

## Sheet: GSE106724-black
WNT3A
VTI1B
VPS28
UGT2B4
TRIML2
TRIM22
TP53BP2
TBKBP1
STK38
SMAD2
SIRT5
SGK1
SBF2
RGL1
RB1CC1
RAB3GAP1
PYCARD
PRKAA1
PPP2R5E
PINK1
PDCD6IP
NR2C2
NGF
MLXIPL
MAP4K3
MAP3K14
KRT8
JAK2
HMGB4
HERC1
GPR137B
GCA
FNBP1L
EXOC6B
EPHA4
DEPTOR
CHMP2B
CDK16
CDK1
CDH1
CCL2
CAV1
CAMK2A
BECN1P2
BBC3
BAK1
ATG2B
ATG12P2
ASIC1
AP1G1
ANK1
ALPI
ALDH2
AIM2
ACSS2

## Sheet: GSE106724-blue
ZFYVE1
YAP1
WDR41
VPS45
VPS37A
VPS29
VPS26B
VPS26A
VPS13D
VHL
VCP
USP22
USP10
ULK1
UBE2J2
UBE2I
UBE2H
TSC2
TRIM8
TNFRSF1A
TM9SF4
TGFBRAP1
TEP1
TCF3
TBK1
TBC1D17
TAB3
SRP54
SREBF1
SPARC
SOS1
SMARCA4
SMAD7
SMAD4
SLC38A9
SH3BP4
SCFD1
SAR1A
RUSC1
RUBCN
RPTOR
RELA
RAF1
RAC1
PSAP
PRPF8
PRKCZ
PRKCSH
PPP2R1A
PLCG1
PIK3C3
PDCD10
PABPN1
NSFL1C
NR4A1
NPM1
NFE2L1
NEDD4
MYO1C
MTA1
MAPK7
LPIN2
LGALS3
LARP1
LAMP1
KDELR1
ITGA5
ITGA3
HUWE1
HSPG2
HSF1
HGS
GSK3A
GRAMD1B
GPR137
GOLGA2
GBF1
GAK
FUS
FLII
EPN2
EMD
EIF4G1
EGFR
EEF2
DVL3
DVL2
DMPK
CTTN
CTSA
CSNK1G2
CSNK1D
CELF1
CDKN1B
CDK11B
CCDC92
CAPN1
CAMK2G
BRD4
BCR
BAMBI
ATP6V1G1
ATP6V1E1
ATP6V1D
ATG13
ARNT
ARHGEF17
AP2M1
AKT2
AGO2
ADH5
ACTG1
ACACB

## Sheet: GSE106724-turquoise
ZNF766
WAC
VMP1
UBB
UBASH3B
TSG101
TRIM38
TRIM11
TRAF4
TOMM7
TNS2
TNRC6C
TMEM150A
TGFB2
TFEB
TET2
TARDBP
STXBP2
STK38L
SPTLC1
SNX14
SNRNP70
SNAPIN
SLC7A8
SLC7A11
SIX1
SHC4
SHC1
SEC22B
SEC16B
RUNX3
RUNX2
RNF41
RNF216
RACK1
RAB3GAP2
RAB11A
PTPRS
PTK6
PRR5L
PRKDC
PRKACA
POC1B
PLA2G5
PKN2
PER1
PELP1
PEBP1
NR3C1
NOTCH1
NACC1
MYLK
MUC5AC
MTM1
MINK1
MFF
MCOLN1
MAP3K11
MAN2A2
LRSAM1
LMNA
KSR1
KRT18
KIF25
KDM4B
KCNB1
JAK1
IQCG
HSPA6
HDAC4
H19
GRIN2B
GATAD2A
GAA
FLT1
FBXO2
FBP1
EXOC4
EXOC2
ERBB3
EPHA5
EIF4G2
DRD2
DNAJC12
DNAJB9
DNAJA3
DDX58
DDIT4
DAB2IP
CSNK2A2
COL1A1
CLN3
CHMP4A
CELF2
CDKN2A
CDK13
CANX
BSCL2
BIRC6
BIRC2
BAX
ATXN2
ATP6V1B2
ATG16L1
ATG12
ARHGAP26
ARHGAP10
AP3D1
AP2A1
ABCG1
ABCA1

## Sheet: GSE106724-yellow
WRN
VPS37B
VPS13B
UBQLN4
UBE2D3
TXN
TRIM27
TPR
TAGLN
SLC9A3R1
SIPA1L3
SIK3
SIDT1
SH3GL3
RPS27L
RPS19
RICTOR
RASSF1
RALGAPA2
RAB7A
PTP4A3
PSEN1
PRKN
PPP2R1B
PHF23
PEX5L
PDE10A
NPAS2
NFE2L3
NEAT1
NAF1
MX1
MTDH
MARK2
MAP1B
LPIN3
KLHL8
KLHL22
IL23A
ID3
HTR2B
HSPB7
HDAC5
GOLGA4
GABARAPL2
FOXO3
FKBP8
FEZ1
FBXW7
FBXO7
ESR1
DMXL2
DAXX
CRHR1
CHKA
CAPN2
CA9
BRCA1
BOK
ATP6V1A
ATP6V0E1
ARF6
AR
APP
AP2S1
ALDH1A3
ABHD5
