# Supplementary material for: Polycystic ovary syndrome: Identification of novel and hub biomarkers in the autophagy-associated mRNA-miRNA-lncRNA network
Source: Front Endocrinol (Lausanne). 2022 Nov 29;13:1032064. doi: 10.3389/fendo.2022.1032064 (PMC9745174; doi:10.3389/fendo.2022.1032064)
Supplement: Supplementary file 10 [file Table_4.xlsx]

## Sheet: GSE8157-brown
gene_name	degree	weight
YME1L1	115	21.3605
PPP2R5C	107	19.3697
GABARAPL2	100	17.5265
HERC1	95	16.6538
CUL4B	49	8.16858
HOXC6	38	6.52852
UBE2H	26	4.48361
BANF1	26	4.41517
SSB	23	3.96262
UBQLN2	20	3.38432
MAGT1	18	3.06736
UFL1	17	3.08333
ITGB1	17	2.8749
ACTR3	15	2.5129
CELF1	13	2.22984
VPS35	12	2.10582
EIF4E	11	1.84272
YY1	10	1.71092
HOXA10	10	1.70089
PTEN	10	1.67215
TMEM230	10	1.66389
PEX13	9	1.5713
SDCBP	9	1.55367
RAB1A	9	1.53019
TPCN1	8	1.43861
TMEM59	8	1.42124
NR3C1	8	1.40757
TPR	8	1.39076
NMT1	8	1.38353
UBE2N	8	1.38084
SPG11	8	1.37993
RAB11A	8	1.35962
DYNLL1	8	1.35869
NKAP	8	1.35772
MAPRE1	8	1.33046
MITF	7	1.29755
CREG1	7	1.28036
SIRT1	7	1.23407
CDKN1B	7	1.2265
SIX1	7	1.22046
USP10	7	1.21007
VAMP3	7	1.20102
ROCK2	6	1.15325
PPP3CA	6	1.10263
RB1CC1	6	1.08818
IL17A	6	1.06696
PICALM	6	1.0481
WAC	6	1.04117
PEBP1	6	1.03831
PDIA6	6	1.02627
RAB5B	6	1.01926
EXOC1	6	1.01874
CFL1	6	1.01449
FUNDC1	6	1.01316
ATP6V0E1	5	0.970283
VRK2	5	0.94415
KAT2B	5	0.931299
SAR1A	5	0.920854
NFE2L2	5	0.918607
RAB12	5	0.914345
HIPK3	5	0.912748
USP13	5	0.901191
STK4	5	0.901009
CLCN3	5	0.892231
AP3D1	5	0.891577
ATF2	5	0.8894
HMGN2	5	0.889351
IARS	5	0.886264
EPS8	5	0.856969
CTSB	5	0.855408
LATS1	5	0.854954
USP14	5	0.85198
ATG3	5	0.850516
TM9SF3	5	0.84605
MCL1	5	0.843994
NPM1	5	0.84195
TARDBP	5	0.839566
CAMK2G	4	0.760384
PPP2R3C	4	0.751834
HSP90AA1	4	0.733243
MAP3K7	4	0.732874
VPS26A	4	0.731795
ANK3	4	0.723281
CSNK1A1	4	0.718628
TRIM8	4	0.701011
CTNNB1	4	0.683745
ZMPSTE24	4	0.682944
ATP6AP2	4	0.673785
ATP6V1D	4	0.670762
AP1G1	4	0.662749
PRDX2	4	0.643447
EIF4G2	3	0.569629
RAC1	3	0.56123
RAD23A	3	0.560136
TEX264	3	0.551913
CD46	3	0.547994
PLD2	3	0.545267
PPP1CC	3	0.537889
YOD1	3	0.537059
BRD4	3	0.531982
RAB13	3	0.530663
VDAC3	3	0.528373
VPS45	3	0.528285
PAK1	3	0.528145
HMGB1	3	0.524637
CARM1	3	0.52013
ELAVL1	3	0.516176
SH3GLB1	3	0.514428
MAP2K1	3	0.509577
LAMTOR5	3	0.508872
ETS1	3	0.508336
CREBBP	3	0.506989
SYNPO2	3	0.505431
RPIA	3	0.504646
YAP1	3	0.501495
DICER1	3	0.500735
ANXA1	3	0.500665
PRKACB	3	0.500086
APP	3	0.497872
MTERF3	3	0.494043
STX8	3	0.490713
ANXA7	2	0.386459
PRKAA2	2	0.379846
ARF6	2	0.371602
PPP2R3A	2	0.367302
DYNLT1	2	0.367035
DVL1	2	0.36581
YWHAZ	2	0.365163
LZTS1	2	0.362139
LATS2	2	0.358998
CUL4A	2	0.35702
MAPK9	2	0.355711
VPS13C	2	0.35172
XIST	2	0.345421
ASF1A	2	0.341785
RBX1	2	0.33999
PIP4K2B	2	0.339911
EMC6	2	0.339051
LARP1	2	0.338245
CAMK2D	2	0.336101
ARFGEF2	2	0.335345
FNBP1L	2	0.334484
ATP6V1C1	2	0.333487
PKD2	2	0.332907
RPS6KB1	2	0.332786
YWHAQ	2	0.330939
LAMP1	2	0.329678
CCPG1	2	0.329131
ARHGAP24	2	0.328659
CCDC88A	2	0.32831
ATG4C	2	0.32769
CLTC	2	0.326353
CSNK1G2	2	0.325804
SOGA1	2	0.325526
SUB1	2	0.324408
CDKN1C	2	0.323706
XRN1	2	0.322685
SLC3A2	1	0.186995
NEDD4	1	0.181891
PIK3CA	1	0.18055
TRRAP	1	0.17814
MFSD8	1	0.178096
USP33	1	0.177858
STMN1	1	0.177489
STUB1	1	0.176785
DNAJB9	1	0.175709
KLHL24	1	0.175549
EP300	1	0.175349
TXN	1	0.175139
MAP1LC3A	1	0.17393
HNRNPK	1	0.17368
SDHD	1	0.172116
PLEKHF2	1	0.171978
TMED10	1	0.170798
SNRNP70	1	0.169683
ABCE1	1	0.169573
GRB2	1	0.168636
EPM2A	1	0.168157
HLTF	1	0.16674
ATR	1	0.166625
SEC24B	1	0.165971
SMAD1	1	0.165436
RALA	1	0.165434
DRAM1	1	0.16531
PDE4A	1	0.1652
RPTOR	1	0.164938
MAN2C1	1	0.164653
MTPAP	1	0.164288
WIPI1	1	0.164243
EXOC5	1	0.163621
EEF1A1	1	0.162911
CELF2	1	0.162533
MYCBP2	1	0.162433
PPP2R5E	1	0.162126
VTA1	1	0.161969
PAK2	1	0.161764
DNAJA3	1	0.161563
TNS3	1	0.161477
OGT	1	0.161469
SMAD2	1	0.161453
USP8	1	0.161194
ACTR2	1	0.161111
MAVS	1	0.1611
KPNA2	1	0.161022
RB1	1	0.16064
WDFY3	1	0.1606
NR2C2	1	0.160577
ANKRD28	1	0.160233
PARP1	1	0.160192
STAT1	1	0.160026

## Sheet: GSE8157-green
gene_name	degree	weight
AGER	66	24.9714
GFER	65	24.6063
ANGPT2	60	22.6229
TRPC6	49	18.3566
SERPINA4	44	16.5509
IRF8	42	15.6689
RARA	37	13.8848
WWOX	37	13.8533
NRG1	30	11.0936
MAP1S	26	9.68307
SLC27A4	25	9.32625
SIRT6	24	8.82453
PKN1	22	8.30541
RNF5	22	8.21661
PIAS4	21	7.95303
LRP1	21	7.71837
NMI	19	7.15555
SLC9A3R1	19	7.03405
CDK18	19	7.00713
CLU	19	7.00586
AP1G2	19	6.98981
KRT8	18	6.83465
PLK3	17	6.2126
ATP6V1B1	16	6.04149
COL18A1	16	6.02721
ARNT	16	6.02042
STXBP2	16	5.8763
TRAPPC2	15	5.65247
PLCH2	15	5.54251
ESR1	15	5.51702
ISG15	14	5.25879
NFE2	14	5.20564
IRGM	13	4.8696
CPT1C	12	4.50982
CCND1	12	4.41258
IL13	11	4.10913
UNC5A	11	4.00843
SUPT20H	10	3.74932
SPG7	10	3.71579
TET2	9	3.34356
BCL2L10	9	3.341
SPATA5	9	3.33852
TRIML2	9	3.28503
TICAM1	8	2.99209
CRHR1	8	2.94665
LGALS9	8	2.92576
TRAPPC6A	8	2.9092
GAST	7	2.57173
PHLDA2	6	2.25676
PRMT8	6	2.2293
NRG3	6	2.19793
SMAD5	6	2.19789
CA9	6	2.19667
AMBRA1	6	2.19351
ANXA2R	6	2.19058
IL10RA	5	1.87545
CTSE	5	1.85284
NFKB2	5	1.85236
BIRC7	5	1.85091
ARRB1	5	1.82367
NOS3	5	1.81201
MCOLN1	4	1.48445
ALPL	4	1.47353
IRS4	4	1.46955
TREH	4	1.4658
CAMK1	4	1.46448
CHKA	4	1.46351
NACC1	4	1.45701
TBKBP1	4	1.45454
LAMTOR4	3	1.12901
USP20	3	1.09895
PRKCZ	3	1.0934
SPHK2	3	1.08894
TELO2	2	0.74165
RAB3GAP2	2	0.734398
MARK1	2	0.732347
WDR6	2	0.729275
SPI1	2	0.722789
MIR205	2	0.722639
NFKBIE	1	0.367613
RYR2	1	0.364062
MYC	1	0.361096
GGT1	1	0.36046

## Sheet: GSE8157-turquoise
gene_name	degree	weight
TOLLIP	82	19.1583
PLCG1	78	17.3692
TP73	71	17.3098
AP2A2	67	14.8134
PPP4C	59	12.8492
PARK2	51	11.0743
MAD1L1	49	10.7409
SPATA31E1	45	9.92207
SLC5A5	35	7.47001
CLN3	30	6.39024
PPP2R4	28	5.93082
WDR24	21	4.53033
IFT88	16	3.49069
TECPR1	16	3.4121
NCAPD3	15	3.19237
MVB12A	14	3.02664
STBD1	14	2.97046
RAB24	13	2.98246
CX3CL1	12	2.65007
IRF3	12	2.55255
SLC1A5	12	2.46145
FOXM1	11	2.54913
WRN	11	2.48597
CDKL5	11	2.4674
SIDT2	11	2.45705
RRAGC	11	2.39404
TMEM173	11	2.38185
USP36	11	2.31375
ATG101	10	2.24915
NFKBIB	10	2.22155
PMAIP1	10	2.21631
CDC37	10	2.16107
TLR2	10	2.08568
KAT5	10	2.06581
NLRP14	9	2.08306
IL6	9	2.07891
PPP1CA	9	2.02197
ERN1	9	2.02073
PPP2R2B	9	2.01823
MAP1LC3C	9	1.98668
SESN2	9	1.91584
DAOA	8	1.87559
TMEM208	8	1.8346
YES1	8	1.79055
PEX14	8	1.78171
ERBB3	8	1.77084
PEX3	8	1.75992
MYO6	8	1.74812
DLC1	8	1.74063
KCNIP1	8	1.7393
SLC1A1	8	1.72306
KLHL4	8	1.71462
EXOC3L1	8	1.66816
STAT3	7	1.63236
ITPR3	7	1.5848
FGFR3	7	1.56202
MST1	7	1.53428
IL36G	7	1.51405
EIF4G1	7	1.5025
EPHA3	7	1.497
RAD51	7	1.49065
DAXX	7	1.47499
SLCO4A1-AS1	7	1.44495
FGF21	6	1.31865
PDE10A	6	1.29432
ANKRD44	6	1.28275
PPP2R2D	6	1.28081
SIRT4	6	1.2695
TSPO	6	1.26472
GAPDHS	6	1.264
EPHA1	6	1.25476
P4HB	6	1.2489
RNF166	5	1.14448
TLR7	5	1.10394
PIK3R4	5	1.09917
PPP1R15A	5	1.07672
SLC1A7	5	1.07644
PPP2R1A	5	1.06924
AP2M1	5	1.06294
AQP5	5	1.05699
CLDN2	5	1.04246
IFNA2	4	0.903464
SPINK1	4	0.876401
SHC4	4	0.875799
POC1A	4	0.85611
NDRG2	4	0.853324
INSRR	4	0.851809
PHF23	4	0.846829
SLC7A11	4	0.84497
AP3B2	4	0.844365
PRMT1	3	0.674246
PKN3	3	0.660004
FGFR2	3	0.646741
CHMP4C	3	0.635161
RPL15	3	0.63145
ARHGAP10	3	0.626977
HDAC8	3	0.618134
SNX1	3	0.617482
KRT18	3	0.615623
KRT84	3	0.613739
CAPN13	3	0.613666
ALPI	2	0.44524
APAF1	2	0.433303
KEAP1	2	0.431545
ATP6V0D1	2	0.428614
PRKCE	2	0.428382
DEPDC5	2	0.424541
PARL	2	0.422967
HCRT	2	0.4212
RNASEL	2	0.418752
MARK4	2	0.418495
MAPK7	2	0.418348
SNF8	2	0.416375
KLHL18	2	0.415747
LAMTOR2	2	0.415596
QSOX1	2	0.415178
LDLR	2	0.412494
CD44	2	0.412415
KISS1	2	0.411391
CAMK1G	2	0.411311
FIS1	2	0.410619
SEC24C	2	0.408623
RIPK3	2	0.407177
PIK3R2	2	0.407023
IFNA14	2	0.405495
CAMSAP2	2	0.405338
FKBP8	2	0.405104
TRPA1	1	0.219729
PARD3	1	0.21708
HTRA2	1	0.215905
ABL2	1	0.212529
COL1A1	1	0.212353
MLST8	1	0.212059
KDELR2	1	0.211063
PNPLA5	1	0.210947
SLC7A9	1	0.210157
CASP1	1	0.210109
ZBTB38	1	0.20965
TBC1D5	1	0.209432
SH3GLB2	1	0.208923
TLR4	1	0.207749
HRAS	1	0.207289
VPS18	1	0.207084
CAPN8	1	0.206425
RIPK2	1	0.206346
PKLR	1	0.205959
NLRP13	1	0.205847
AP3M2	1	0.205252
TRAPPC8	1	0.204365
IGF1R	1	0.204343
PLK1	1	0.204222
SLC7A8	1	0.203838
PRKCD	1	0.203511
EPAS1	1	0.2031
GFAP	1	0.202895
PPP2R2C	1	0.20275
BAD	1	0.202412
HIF1AN	1	0.201826
BSG	1	0.201655
RAB5C	1	0.201451
NKX2-3	1	0.201365
SLC29A1	1	0.201268
ATP6V1C2	1	0.200719
NPAS2	1	0.200365
ATP6V0A1	1	0.200296

## Sheet: GSE43264-blue
gene_name	degree	weight
SSNA1	49	14.9498
IKBKB	44	13.3899
CD46	42	12.7096
CLPP	41	12.3917
EXOC1	38	11.4762
MEF2A	35	10.6652
CDK17	35	10.4711
OGT	33	10.054
WDFY3	32	9.62679
TMEM41B	25	7.49124
VPS13C	22	6.64485
NEAT1	19	5.76953
FIS1	19	5.68528
PPP3CA	16	4.82069
MFSD8	15	4.47077
UBQLN1	14	4.19833
AP1S1	12	3.62473
TRIM22	10	2.9972
SNAPIN	10	2.94128
LAMTOR2	9	2.7163
VPS36	9	2.67618
NUPR1	9	2.64516
CDK13	8	2.43195
COL6A1	8	2.42949
TARDBP	8	2.42208
SYNJ1	8	2.42189
PPP2R5C	8	2.41959
MLST8	8	2.39441
STAT3	8	2.38551
PIK3C2A	7	2.07182
TRADD	6	1.85036
SNRK	6	1.82481
CLTC	6	1.80407
CLTB	6	1.80136
DICER1	6	1.80098
TRAPPC8	6	1.79687
KIF5B	6	1.78611
XPO1	5	1.54003
STAT1	5	1.52917
IGF1R	5	1.49782
ATXN7	5	1.49697
TUBGCP4	5	1.48878
PKN2	5	1.47797
DDIT3	5	1.47562
TEX264	5	1.46925
JAK2	4	1.24634
HTRA2	4	1.2303
CYB5A	4	1.22173
ARL3	4	1.21962
SEC23A	4	1.2182
VPS4B	4	1.21504
STAM	4	1.21501
USP8	4	1.21341
YAP1	4	1.21311
EXOC2	4	1.20943
MED19	4	1.20828
DDX58	4	1.20471
RASD2	4	1.20248
HSP90AA1	4	1.197
ITPR3	4	1.18991
DNMT1	4	1.18628
HERC1	4	1.18425
ANGPT2	4	1.17175
PICALM	3	0.920409
PIKFYVE	3	0.913607
ITGA6	3	0.906505
RAB5A	3	0.905337
SLC7A6	3	0.903143
EPHA4	3	0.898606
LAMP1	3	0.89785
LAMTOR1	3	0.897438
YME1L1	3	0.896353
CANX	3	0.894843
CAPN2	3	0.894715
MTDH	3	0.890838
MAP4K5	3	0.886199
BAD	3	0.878425
EXOC5	2	0.61451
SRP54	2	0.610566
MAP2K1	2	0.606182
VPS13A	2	0.603435
IL33	2	0.603115
ARFGEF2	2	0.597707
ITPR1	2	0.597304
TEP1	2	0.594969
RAB5C	2	0.593423
TRIM17	2	0.592406
SPARC	2	0.591052
CLU	2	0.590361
PRMT3	1	0.30946
IARS	1	0.308798
ADRM1	1	0.305669
BCLAF1	1	0.302336
TRAPPC10	1	0.301491
GFER	1	0.300518
TRAPPC6B	1	0.299399
CLTA	1	0.299112
NPC1	1	0.298996
HIPK3	1	0.298964
BAG3	1	0.298002
YWHAZ	1	0.297818
PHB2	1	0.296759
MAPK3	1	0.295336
USP33	1	0.295131
CASP10	1	0.29511
HSD17B4	1	0.294981
GOPC	1	0.29496
ACAP2	1	0.293719
NEDD4	1	0.292078
ATR	1	0.290537
CELF2	1	0.290534
HLTF	1	0.290458

## Sheet: GSE43264-green
gene_name	degree	weight
TUFM	42	7.63453
CSNK2A2	40	7.48817
VPS37D	38	6.46424
LYST	35	6.15483
HIF1A	34	5.98082
SMG1	33	5.90839
ERBB3	32	5.49034
STUB1	31	5.24372
TRIM38	30	5.09223
YOD1	29	5.04323
CAB39	29	4.97932
PHB	26	4.79136
MTMR6	24	4.07734
ATM	21	3.73046
MAP2K5	20	3.35019
CDK5RAP3	19	3.42421
AES	17	2.89587
AEN	16	2.71482
TAB2	15	2.65879
PRR5	15	2.63003
PTGER4	15	2.61259
RARRES2	15	2.53515
KRT71	14	2.36303
RICTOR	13	2.29494
COPZ2	12	2.03418
RAC3	11	1.9388
SH3GL3	11	1.80687
IFI16	10	1.79303
ITGB3	10	1.69902
PLEKHF2	10	1.68773
ARF6	10	1.67697
NLRP2	9	1.61798
PRMT1	9	1.58317
EXOC8	9	1.48079
AGFG1	8	1.42443
NOD1	8	1.41141
ITGB4	8	1.38824
REL	8	1.35432
SLC7A8	8	1.31324
TOM1	7	1.24194
TNFAIP3	7	1.20812
ALPPL2	7	1.20708
SLC7A10	7	1.19868
ATF6	7	1.17487
SLC29A1	7	1.1746
POLDIP2	7	1.16035
SMCR8	7	1.15747
NFKB1	6	1.11346
EI24	6	1.04037
DCN	6	1.03981
NRG2	6	1.03445
SIRT4	6	0.970325
NTRK2	5	0.926274
SEC24D	5	0.873037
IFI27	5	0.85055
OFD1	5	0.846637
ACTA2	5	0.836294
TNFRSF10B	5	0.82693
SIRT6	5	0.807531
CDK16	4	0.720523
FAS	4	0.71786
AMBRA1	4	0.674006
RAB1B	4	0.65881
NFE2L2	4	0.652301
PPP2R5D	4	0.635782
CTSE	4	0.613653
PCK2	3	0.517064
KDM4A	3	0.514093
BDNF	3	0.46274
KIF25	2	0.316773
MCOLN1	1	0.172748
CLDN2	1	0.169284

## Sheet: GSE43264-red
gene_name	degree	weight
JAK1	44	8.8052
PAK2	43	8.44435
GATAD2A	42	7.97804
APAF1	41	7.2505
ARFGEF1	41	7.20244
TCF20	40	6.96397
APOA1	40	6.75341
CCNG1	39	7.24468
STK38	35	6.51442
PAN3	34	6.06805
TRAPPC3	34	5.97863
TCHP	34	5.56399
TSG101	33	5.30204
PLSCR1	30	5.18759
TMED10	30	5.03162
CTSD	30	4.91486
TP53INP1	28	4.61551
ETS1	25	4.18841
JMJD6	24	3.63079
CCNE1	22	3.71792
PRKDC	22	3.55026
ROS1	21	3.36911
LDLR	20	3.44189
MTMR3	20	3.32109
C1QBP	19	3.17639
KLHL18	17	2.82467
NCOA3	16	2.87775
CAPN13	15	2.51789
MAP1LC3A	15	2.32335
NOTCH3	15	2.21016
EP300	14	2.48162
KRT84	14	2.20074
NLRP5	14	2.10014
MX2	13	1.93249
SMPDL3B	12	1.97158
PML	12	1.80157
WNK1	12	1.6873
KRT6C	11	1.51699
SIK1	10	1.47284
PPP2R4	9	1.3105
TBC1D7	8	1.08833
CPT1C	7	1.0289
MTMR1	7	0.985963
SNAP29	7	0.971551
HTR2B	6	0.863044
PAK6	6	0.812311
VRK2	3	0.406372
SLC27A4	3	0.394331
PDCD4	3	0.370966
TNFRSF1A	2	0.308847
ARHGEF9	2	0.287865
VPS37B	1	0.136827
IL23A	1	0.121495

## Sheet: GSE106724-black
gene_name	degree	weight
EXOC6B	46	6.84339
JAK2	37	5.33291
NR2C2	36	4.92632
VTI1B	36	4.77586
TBKBP1	34	5.03326
PPP2R5E	33	4.63102
ASIC1	32	4.28863
VPS28	30	4.02465
MAP4K3	30	3.95627
GPR137B	29	4.24656
RAB3GAP1	29	4.09419
PRKAA1	29	3.94506
DEPTOR	28	4.02671
WNT3A	27	3.62685
NGF	25	3.4547
AP1G1	25	3.36586
CHMP2B	25	3.35395
TP53BP2	24	3.24041
CDH1	24	3.17517
RGL1	24	2.97807
UGT2B4	23	3.46666
CAV1	23	3.35502
KRT8	22	3.00186
FNBP1L	22	2.91427
ATG12P2	21	2.85964
BAK1	21	2.72517
CDK1	20	2.63897
PYCARD	20	2.46674
ATG2B	19	2.69803
BECN1P2	19	2.1766
CDK16	18	2.05874
MLXIPL	17	2.30802
TRIM22	17	2.23945
EPHA4	17	2.0975
BBC3	16	2.2345
SBF2	16	1.94899
PDCD6IP	15	1.94603
AIM2	15	1.77444
MAP3K14	14	1.84515
CCL2	14	1.8364
STK38	14	1.66431
HERC1	13	1.78993
RB1CC1	13	1.74723
TRIML2	13	1.54438
SIRT5	12	1.58891
GCA	11	1.48304
HMGB4	11	1.39906
SMAD2	11	1.3124
ACSS2	10	1.36162
SGK1	8	0.917914
ANK1	7	0.862607
PINK1	6	0.773798
ALDH2	6	0.706552
ALPI	2	0.225455
CAMK2A	1	0.112172

## Sheet: GSE106724-blue
gene_name	degree	weight
ATG13	63	29.8045
RELA	56	26.2741
PRPF8	47	22.0374
SMAD7	34	15.8605
VPS29	34	15.8379
ATP6V1G1	32	14.9165
SAR1A	26	12.088
HSF1	25	11.6184
LAMP1	25	11.6159
PIK3C3	22	10.1756
RUSC1	20	9.25872
LARP1	19	8.92342
SMARCA4	18	8.35718
NPM1	18	8.34468
ARHGEF17	15	6.99344
ATP6V1E1	15	6.9599
KDELR1	12	5.61323
AGO2	10	4.69558
HUWE1	10	4.63763
RPTOR	9	4.23093
VPS26B	9	4.22138
ACTG1	8	3.77258
GAK	8	3.75869
VCP	8	3.72711
EEF2	7	3.31251
VHL	7	3.30558
TM9SF4	7	3.28077
HSPG2	7	3.27354
RAC1	7	3.25972
WDR41	7	3.25227
PABPN1	7	3.24449
CSNK1G2	7	3.24095
PSAP	6	2.84957
AP2M1	6	2.83218
TSC2	6	2.83024
HGS	6	2.82757
PLCG1	6	2.82707
USP22	6	2.81861
TBC1D17	6	2.81826
TNFRSF1A	6	2.8131
FLII	6	2.80992
BCR	6	2.8079
GBF1	6	2.80715
MAPK7	6	2.80434
SPARC	6	2.79772
YAP1	6	2.79371
PRKCSH	5	2.3567
RAF1	5	2.3435
PRKCZ	5	2.33497
AKT2	5	2.3244
VPS26A	5	2.32237
TGFBRAP1	5	2.30964
UBE2H	4	1.87717
CDKN1B	4	1.8749
GOLGA2	4	1.87149
CELF1	4	1.86969
TRIM8	4	1.86514
MTA1	4	1.8598
DMPK	3	1.41617
PPP2R1A	3	1.41167
DVL2	3	1.40724
UBE2I	3	1.40334
ACACB	3	1.40104
SMAD4	3	1.40084
ITGA3	3	1.39977
FUS	3	1.3985
TCF3	3	1.39822
NSFL1C	3	1.38973
CAPN1	3	1.38859
LGALS3	3	1.3872
CTSA	3	1.38473
SH3BP4	3	1.38464
EMD	2	0.941444
DVL3	2	0.940269
EIF4G1	2	0.932401
ZFYVE1	2	0.931933
RUBCN	2	0.93151
GSK3A	2	0.930668
SLC38A9	2	0.928731
CSNK1D	2	0.926573
BRD4	2	0.925724
PDCD10	2	0.924962
ULK1	2	0.924162
GPR137	2	0.921115
SOS1	1	0.473944
CTTN	1	0.470664
TAB3	1	0.469591
MYO1C	1	0.468489
CAMK2G	1	0.466749
VPS37A	1	0.466697
GRAMD1B	1	0.466107
VPS13D	1	0.466067
USP10	1	0.465309
VPS45	1	0.465069
SCFD1	1	0.464951
SRP54	1	0.464376
TBK1	1	0.464244
LPIN2	1	0.464187
UBE2J2	1	0.463863
NR4A1	1	0.463178
ADH5	1	0.462298
BAMBI	1	0.462244
CDK11B	1	0.461954
SREBF1	1	0.461823
CCDC92	1	0.461306
ITGA5	1	0.460964
NFE2L1	1	0.460819
ATP6V1D	1	0.460818
EPN2	1	0.460624
EGFR	1	0.460576
TEP1	1	0.460385
NEDD4	1	0.460362
ARNT	1	0.460238

## Sheet: GSE106724-turquoise
gene_name	degree	weight
CSNK2A2	69	32.7925
NOTCH1	66	31.1607
MAN2A2	55	25.8763
H19	52	24.493
MYLK	41	19.2544
MUC5AC	38	17.7906
RNF41	30	14.1511
KIF25	27	12.6342
CLN3	25	11.6863
JAK1	23	10.7303
CDKN2A	22	10.3364
RUNX3	18	8.41138
SHC1	18	8.36476
AP2A1	16	7.51404
FBXO2	14	6.58755
TRIM11	13	6.17549
ATP6V1B2	12	5.62446
NR3C1	11	5.20673
SNRNP70	11	5.1905
EPHA5	11	5.17393
ARHGAP26	11	5.1728
FBP1	11	5.16216
STXBP2	11	5.14792
PLA2G5	10	4.7188
PRKACA	10	4.71695
LRSAM1	10	4.71057
FLT1	10	4.7044
RACK1	10	4.68755
RNF216	9	4.23756
BSCL2	9	4.21811
PELP1	9	4.20872
SNAPIN	9	4.17148
EXOC2	8	3.77327
ERBB3	8	3.7529
PTPRS	7	3.29699
TNRC6C	7	3.2893
SIX1	7	3.28887
PRR5L	7	3.28145
TARDBP	6	2.82353
BAX	6	2.82036
KSR1	6	2.8103
TGFB2	5	2.34578
TFEB	5	2.34083
TRIM38	5	2.34058
MAP3K11	5	2.33283
DAB2IP	5	2.3243
ABCG1	5	2.32255
CANX	5	2.31405
ARHGAP10	4	1.87401
KRT18	4	1.87152
MFF	4	1.86837
GAA	4	1.86637
BIRC6	4	1.86457
KDM4B	4	1.86364
CDK13	4	1.86039
SLC7A11	3	1.40584
UBB	3	1.40069
DDX58	3	1.3994
EIF4G2	3	1.39704
TMEM150A	3	1.39599
MCOLN1	3	1.39472
DNAJA3	3	1.38975
ATG16L1	3	1.38718
AP3D1	2	0.939212
HSPA6	2	0.93921
ATG12	2	0.936537
GATAD2A	2	0.936048
IQCG	2	0.933505
SEC22B	2	0.932358
DRD2	2	0.931233
PER1	2	0.930908
PEBP1	2	0.930432
DNAJC12	2	0.930131
DDIT4	2	0.928253
RAB3GAP2	2	0.92808
MINK1	2	0.927577
RAB11A	2	0.927213
COL1A1	2	0.926995
SLC7A8	2	0.92697
TSG101	2	0.9263
SNX14	2	0.926231
WAC	1	0.471599
PKN2	1	0.468479
CELF2	1	0.468377
TET2	1	0.46699
HDAC4	1	0.466317
ZNF766	1	0.466304
UBASH3B	1	0.465974
BIRC2	1	0.465306
ATXN2	1	0.464929
POC1B	1	0.464735
CHMP4A	1	0.464296
SHC4	1	0.463811
NACC1	1	0.463436
PRKDC	1	0.463169
SEC16B	1	0.463068
KCNB1	1	0.462713
TNS2	1	0.462629
LMNA	1	0.462279
RUNX2	1	0.46219
TOMM7	1	0.46165
MTM1	1	0.461038
SPTLC1	1	0.461038
PTK6	1	0.461
GRIN2B	1	0.460923
ABCA1	1	0.4608
TRAF4	1	0.460788
VMP1	1	0.460724
DNAJB9	1	0.460473
STK38L	1	0.460436
EXOC4	1	0.460019

## Sheet: GSE106724-yellow
gene_name	degree	weight
ATP6V0E1	55	14.0876
MTDH	55	13.0702
PSEN1	54	13.7991
DAXX	52	12.71
RAB7A	47	11.6624
HTR2B	42	10.2807
FBXW7	39	8.94206
ATP6V1A	36	8.60535
RICTOR	36	8.41352
FBXO7	34	8.31184
VPS13B	33	7.68949
CAPN2	33	7.33557
CA9	29	6.82182
NAF1	28	6.44027
HDAC5	27	5.94711
NFE2L3	26	6.36812
AR	26	6.18939
FOXO3	26	6.06259
ALDH1A3	25	5.71152
PEX5L	21	5.03893
SIK3	19	4.51057
TPR	19	4.41524
TAGLN	18	4.11717
KLHL8	18	4.10223
TXN	17	3.98087
UBE2D3	16	3.62281
LPIN3	16	3.62119
GABARAPL2	15	3.57327
WRN	15	3.45814
SIPA1L3	15	3.41198
RPS27L	13	3.10947
NEAT1	13	2.96867
SIDT1	13	2.88223
RASSF1	12	2.85658
FEZ1	12	2.77878
MARK2	12	2.70644
PPP2R1B	12	2.68267
PDE10A	12	2.646
VPS37B	11	2.49337
PHF23	11	2.4714
MAP1B	11	2.46925
UBQLN4	10	2.29096
APP	10	2.24048
BOK	9	2.12146
ESR1	9	2.10953
RALGAPA2	9	2.02817
ID3	8	1.85495
CHKA	8	1.80132
HSPB7	8	1.79441
PTP4A3	8	1.72703
PRKN	7	1.64149
ARF6	7	1.53081
NPAS2	7	1.49718
SH3GL3	6	1.40616
BRCA1	6	1.26269
DMXL2	6	1.24006
RPS19	5	1.16611
SLC9A3R1	5	1.13932
CRHR1	5	1.10292
AP2S1	4	0.861575
MX1	3	0.689514
GOLGA4	3	0.653276
KLHL22	3	0.63969
ABHD5	3	0.612755
TRIM27	3	0.612563
IL23A	2	0.421613
FKBP8	2	0.41631
