# Supplementary material for: Polycystic ovary syndrome: Identification of novel and hub biomarkers in the autophagy-associated mRNA-miRNA-lncRNA network
Source: Front Endocrinol (Lausanne). 2022 Nov 29;13:1032064. doi: 10.3389/fendo.2022.1032064 (PMC9745174; doi:10.3389/fendo.2022.1032064)
Supplement: Supplementary file 11 [file Table_5.xlsx]

## Sheet: Supplemental  Table 5.
	logFC	AveExpr	t	P.Value	adj.P.Val	B
BRCA1	2.04309	2.21653	3.84138	0.00532895	0.066468	-1.81958
KIF25	-1.82848	2.8832	-3.47387	0.00893887	0.066468	-2.28644
NEAT1	-1.76937	11.3586	-3.42899	0.00953397	0.066468	-2.34492
NFE2L3	1.23366	9.08226	3.40656	0.00984711	0.066468	-2.37427
LDLR	0.950803	8.59351	2.95613	0.0190917	0.086669	-2.9774
AIM2	1.19499	0.930827	2.95027	0.0192598	0.086669	-2.98539
CCL2	-1.91532	2.0143	-2.50234	0.037962	0.130186	-3.60322
MAP1B	-0.626245	7.29609	-2.46977	0.0399023	0.130186	-3.64839
ID3	1.3587	3.21513	2.41498	0.0433952	0.130186	-3.72432
COL6A1	0.540964	6.5485	1.8824	0.0980638	0.264772	-4.45045
HTR2B	0.506117	6.62191	1.49731	0.174216	0.427622	-4.9396
ATG12P2	0.714754	4.66959	1.14136	0.288041	0.61289	-5.33785
TPR	0.514774	5.27082	1.1235	0.295095	0.61289	-5.35598
SOGA1	0.25982	7.20174	0.91549	0.387762	0.735951	-5.55172
TXN	-0.482486	3.38681	-0.873493	0.408862	0.735951	-5.58747
SLC7A10	-0.297695	3.00293	-0.820715	0.436527	0.73664	-5.63048
FOXO3	0.190492	7.09071	0.645759	0.537237	0.851543	-5.75665
TAGLN	-0.167704	5.92836	-0.478265	0.645771	0.851543	-5.85198
FBXO7	0.151415	5.74331	0.455669	0.661228	0.851543	-5.86282
ATP6V0E1	0.199118	5.64127	0.436143	0.674726	0.851543	-5.87178
ANKRD44	-0.140111	3.62753	-0.411437	0.691988	0.851543	-5.88259
PEX5L	0.160179	8.94242	0.407431	0.694805	0.851543	-5.88429
RAB7A	-0.112803	7.61199	-0.330807	0.74963	0.851543	-5.91365
STXBP2	-0.0955297	4.79668	-0.32078	0.756927	0.851543	-5.91706
FKBP8	-0.0537464	7.02211	-0.1501	0.884551	0.955315	-5.95921
VPS37B	-0.0255932	5.51892	-0.0879949	0.932131	0.967982	-5.96702
ANGPT2	0.00222712	6.46908	0.00671055	0.994817	0.994817	-5.97109
