# Supplementary material for: Polycystic ovary syndrome: Identification of novel and hub biomarkers in the autophagy-associated mRNA-miRNA-lncRNA network
Source: Front Endocrinol (Lausanne). 2022 Nov 29;13:1032064. doi: 10.3389/fendo.2022.1032064 (PMC9745174; doi:10.3389/fendo.2022.1032064)
Supplement: Supplementary file 12 [file Table_6.xlsx]

## Sheet: miRNA_gene
miRNA	gene
hsa-miR-92b-3p	MAP1B
hsa-miR-125a-3p	BRCA1
hsa-miR-520d-3p	MAP1B
hsa-miR-520a-3p	MAP1B
hsa-miR-20b-5p	LDLR
hsa-miR-302a-3p	MAP1B
hsa-miR-212-3p	BRCA1
hsa-miR-93-5p	LDLR
hsa-miR-373-3p	MAP1B
hsa-miR-132-3p	BRCA1
hsa-miR-152-3p	LDLR
hsa-miR-17-5p	LDLR

## Sheet: miRNA-lncRNA
miRNA	lncRNA
hsa-miR-132-3p	AC008771.1
hsa-miR-132-3p	ILF3-AS1
hsa-miR-132-3p	NEAT1
hsa-miR-132-3p	SNHG16
hsa-miR-132-3p	SNHG5
hsa-miR-132-3p	TUG1
hsa-miR-152-3p	AC007485.2
hsa-miR-152-3p	AC023157.3
hsa-miR-152-3p	AC073896.4
hsa-miR-152-3p	AC079228.1
hsa-miR-152-3p	AL049840.4
hsa-miR-152-3p	AL162431.2
hsa-miR-152-3p	AL603839.3
hsa-miR-152-3p	HCG18
hsa-miR-152-3p	KCNQ1OT1
hsa-miR-152-3p	LINC01089
hsa-miR-152-3p	NEAT1
hsa-miR-152-3p	NUTM2B-AS1
hsa-miR-152-3p	STAG3L5P-PVRIG2P-PILRB
hsa-miR-152-3p	TUG1
hsa-miR-17-5p	AC004656.1
hsa-miR-17-5p	AC006333.2
hsa-miR-17-5p	AC008771.1
hsa-miR-17-5p	AC015871.3
hsa-miR-17-5p	AC023157.3
hsa-miR-17-5p	AC087477.2
hsa-miR-17-5p	AC116667.1
hsa-miR-17-5p	AL158206.1
hsa-miR-17-5p	AL357568.1
hsa-miR-17-5p	CKMT2-AS1
hsa-miR-17-5p	EBLN3P
hsa-miR-17-5p	FGD5-AS1
hsa-miR-17-5p	HAGLR
hsa-miR-17-5p	HCP5
hsa-miR-17-5p	NORAD
hsa-miR-17-5p	SGMS1-AS1
hsa-miR-17-5p	SNHG14
hsa-miR-20b-5p	AC005261.1
hsa-miR-20b-5p	AL158206.1
hsa-miR-20b-5p	EPB41L4A-AS1
hsa-miR-20b-5p	FGD5-AS1
hsa-miR-20b-5p	H19
hsa-miR-20b-5p	HAGLR
hsa-miR-20b-5p	HCP5
hsa-miR-20b-5p	NORAD
hsa-miR-20b-5p	SGMS1-AS1
hsa-miR-20b-5p	SNHG14
hsa-miR-20b-5p	SNHG16
hsa-miR-212-3p	AC008771.1
hsa-miR-212-3p	ILF3-AS1
hsa-miR-212-3p	KCNQ1OT1
hsa-miR-212-3p	NEAT1
hsa-miR-212-3p	SNHG16
hsa-miR-212-3p	SNHG5
hsa-miR-212-3p	TUG1
hsa-miR-520a-3p	AC004656.1
hsa-miR-92b-3p	AC008555.8
hsa-miR-92b-3p	AC074117.1
hsa-miR-92b-3p	AL049555.1
hsa-miR-92b-3p	AL136040.1
hsa-miR-92b-3p	LINC01128
hsa-miR-92b-3p	NORAD
hsa-miR-92b-3p	PITPNA-AS1
hsa-miR-92b-3p	PURPL
hsa-miR-92b-3p	SNHG14
hsa-miR-92b-3p	SNHG5
hsa-miR-93-5p	AC004656.1
hsa-miR-93-5p	AC087477.2
hsa-miR-93-5p	CKMT2-AS1
hsa-miR-93-5p	FGD5-AS1
hsa-miR-93-5p	HAGLR
hsa-miR-93-5p	HCP5
hsa-miR-93-5p	NEAT1
hsa-miR-93-5p	NORAD
hsa-miR-93-5p	SGMS1-AS1
hsa-miR-93-5p	SNHG14

## Sheet: mrna-mirna-lncrna
node	type
LDLR	gene_up
hsa-miR-125a-3p	miRNA
EBLN3P	lncRNA-diff
AC116667.1	lncRNA
AC006333.2	lncRNA
SGMS1-AS1	lncRNA-diff
NORAD	lncRNA
hsa-miR-520d-3p	miRNA-diff
AL049555.1	lncRNA
LINC01089	lncRNA
STAG3L5P-PVRIG2P-PILRB	lncRNA
HCG18	lncRNA-diff
AL162431.2	lncRNA
MAP1B	gene_down
SNHG16	lncRNA
NUTM2B-AS1	lncRNA
LINC01128	lncRNA
KCNQ1OT1	lncRNA
AC015871.3	lncRNA
hsa-miR-212-3p	miRNA
hsa-miR-373-3p	miRNA-diff
FGD5-AS1	lncRNA-diff
AL136040.1	lncRNA
PITPNA-AS1	lncRNA-diff
AC073896.4	lncRNA
AC004656.1	lncRNA
BRCA1	gene_up
AL049840.4	lncRNA
HCP5	lncRNA-diff
H19	lncRNA-diff
CKMT2-AS1	lncRNA-diff
AC087477.2	lncRNA-diff
AC008555.8	lncRNA
AC079228.1	lncRNA
AC023157.3	lncRNA
hsa-miR-92b-3p	miRNA-diff
hsa-miR-93-5p	miRNA
hsa-miR-20b-5p	miRNA-diff
hsa-miR-132-3p	miRNA
SNHG5	lncRNA-diff
AL158206.1	lncRNA-diff
NEAT1	lncRNA-diff
PURPL	lncRNA-diff
AC074117.1	lncRNA
AC005261.1	lncRNA
ILF3-AS1	lncRNA
SNHG14	lncRNA
hsa-miR-17-5p	miRNA
AC007485.2	lncRNA
AL603839.3	lncRNA
AL357568.1	lncRNA-diff
EPB41L4A-AS1	lncRNA-diff
hsa-miR-152-3p	miRNA
AC008771.1	lncRNA-diff
HAGLR	lncRNA
hsa-miR-302a-3p	miRNA-diff
TUG1	lncRNA
hsa-miR-520a-3p	miRNA-diff
