# Supplementary material for: Polycystic ovary syndrome: Identification of novel and hub biomarkers in the autophagy-associated mRNA-miRNA-lncRNA network
Source: Front Endocrinol (Lausanne). 2022 Nov 29;13:1032064. doi: 10.3389/fendo.2022.1032064 (PMC9745174; doi:10.3389/fendo.2022.1032064)
Supplement: Supplementary file 13 [file Table_7.xlsx]

## Sheet: gene_down
Names	edges degree
MAP1B	5

## Sheet: gene_up
Names	edges degree
BRCA1	3
LDLR	4

## Sheet: lncRNA
Names	edges degree
AC004656.1	3
AC005261.1	1
AC006333.2	1
AC007485.2	1
AC008555.8	1
AC015871.3	1
AC023157.3	2
AC073896.4	1
AC074117.1	1
AC079228.1	1
AC116667.1	1
AL049555.1	1
AL049840.4	1
AL136040.1	1
AL162431.2	1
AL603839.3	1
HAGLR	3
ILF3-AS1	2
KCNQ1OT1	2
LINC01089	1
LINC01128	1
NORAD	4
NUTM2B-AS1	1
SNHG14	4
SNHG16	3
STAG3L5P-PVRIG2P-PILRB	1
TUG1	3

## Sheet: lncRNA-diff
Names	edges degree
AC087477.2	2
AL158206.1	2
AL357568.1	1
CKMT2-AS1	2
EBLN3P	1
EPB41L4A-AS1	1
FGD5-AS1	3
H19	1
HCG18	1
HCP5	3
NEAT1	4
PITPNA-AS1	1
PURPL	1
SGMS1-AS1	3
SNHG5	3

## Sheet: miRNA
Names	edges degree
hsa-miR-132-3p	7
hsa-miR-152-3p	15
hsa-miR-17-5p	18
hsa-miR-212-3p	8
hsa-miR-93-5p	11

## Sheet: miRNA-diff
Names	edges degree
hsa-miR-302a-3p	1
hsa-miR-373-3p	1
hsa-miR-520a-3p	2
hsa-miR-520d-3p	1
hsa-miR-92b-3p	11
