# Supplementary material for: Polycystic ovary syndrome: Identification of novel and hub biomarkers in the autophagy-associated mRNA-miRNA-lncRNA network
Source: Front Endocrinol (Lausanne). 2022 Nov 29;13:1032064. doi: 10.3389/fendo.2022.1032064 (PMC9745174; doi:10.3389/fendo.2022.1032064)
Supplement: Supplementary file 14 [file Table_8.xlsx]

## Sheet: GSE8157-adipokine
	logFC	AveExpr	t	P.Value	adj.P.Val	B
GPC3	0.466628	7.12662	4.60369	9.85051e-05	0.032743	1.37614
PLCG1	0.35634	8.12483	4.46892	0.000140266	0.032743	1.06075
OXT	0.560764	7.52376	4.45322	0.000146157	0.032743	1.02403
RHOC	0.446007	8.28849	4.34497	0.000194058	0.032743	0.770959
CCK	0.474586	5.56789	4.27254	0.00023453	0.032743	0.601831
HTR2C	0.432223	4.58167	4.17453	0.000302908	0.032743	0.373404
IL6	0.389951	5.99372	4.09704	0.000370655	0.032743	0.19322
EDA	-0.362636	8.70843	-4.04312	0.000426443	0.032743	0.0680785
MSLN	0.362844	6.75442	4.01791	0.000455293	0.032743	0.00966107
LPAR3	0.496674	6.53396	4.00775	0.000467454	0.032743	-0.0138603
LPL	-0.722529	10.0797	-4.00347	0.000472667	0.032743	-0.0237572
ADIPOR1	0.276018	9.62272	3.92234	0.000583221	0.0344369	-0.211252
MUC5B	0.320356	7.18824	3.91725	0.000590961	0.0344369	-0.22301
THBS1	0.25148	7.18946	3.83816	0.000724833	0.0344369	-0.405067
MMP7	0.54484	6.12156	3.83254	0.000735411	0.0344369	-0.417981
NID1	0.306046	8.35744	3.8161	0.000767213	0.0344369	-0.45571
AGRP	0.297886	6.80601	3.80152	0.000796554	0.0344369	-0.489154
HS3ST3B1	0.380982	7.12606	3.79335	0.00081347	0.0344369	-0.507878
CDKL5	0.320827	7.08612	3.7422	0.000927725	0.0354671	-0.624947
ACVRL1	0.397926	7.17376	3.74087	0.000930895	0.0354671	-0.627985
MAPK7	0.294593	7.63108	3.65929	0.0011471	0.0394961	-0.81388
HCRT	0.333439	6.95558	3.64464	0.0011908	0.0394961	-0.847145
FST	0.256758	7.32804	3.6282	0.00124181	0.0394961	-0.884452
LDHB	-0.686765	11.1473	-3.62656	0.00124703	0.0394961	-0.88818
FGB	-0.350904	8.05659	-3.6115	0.00129581	0.0394961	-0.922298
SCARB1	0.288483	7.44783	3.55335	0.00150229	0.0425211	-1.05371
CAMKK2	0.40673	8.20637	3.55221	0.00150665	0.0425211	-1.05629
DPP10	0.29251	3.42817	3.46564	0.00187566	0.0510449	-1.25077
S100A7	0.408802	6.65337	3.43953	0.0020033	0.0518738	-1.30916
LDLR	0.279538	8.0535	3.41225	0.00214559	0.0518738	-1.36999
COL5A1	0.256417	8.21383	3.41051	0.00215501	0.0518738	-1.37387
GCG	0.29668	3.70431	3.40443	0.00218818	0.0518738	-1.3874
KRT18	0.297426	6.96491	3.38248	0.00231212	0.0518738	-1.43621
HNF1A	0.315722	7.27997	3.38206	0.00231458	0.0518738	-1.43716
C1QTNF2	0.350815	6.25006	3.35908	0.00245173	0.0524365	-1.48813
VWF	-0.304486	9.7031	-3.35493	0.00247732	0.0524365	-1.49732
TLR4	0.434357	7.07561	3.31487	0.00273807	0.054992	-1.58587
SELE	0.50428	4.60885	3.31424	0.00274238	0.054992	-1.58727
CD44	0.271872	8.11805	3.26322	0.00311365	0.0586979	-1.6995
COMP	0.534111	6.45726	3.26314	0.00311425	0.0586979	-1.69967
DIO2	0.314813	7.99369	3.24966	0.0032202	0.0586979	-1.72921
C1QTNF4	0.605592	4.84502	3.24014	0.00329709	0.0586979	-1.75005
CEBPA	0.253272	7.47057	3.22465	0.00342603	0.0586979	-1.78391
FGF3	0.389003	4.60134	3.22457	0.00342669	0.0586979	-1.78408
NPPB	0.420989	6.35195	3.21992	0.00346641	0.0586979	-1.79425
TF	0.312897	8.96121	3.19815	0.00365793	0.0600227	-1.8417
FETUB	0.439806	4.48175	3.19094	0.00372358	0.0600227	-1.85738
BLVRB	-0.219146	9.18251	-3.18474	0.00378096	0.0600227	-1.87087
NCAPD3	0.234487	7.23913	3.13909	0.00423042	0.0651783	-1.96983
COL6A2	0.317887	7.76403	3.13409	0.00428266	0.0651783	-1.98064
APOC3	0.667903	6.58168	3.12091	0.00442325	0.0651783	-2.00907
C3AR1	-0.210341	7.32075	-3.11865	0.00444786	0.0651783	-2.01395
ATP2A2	-0.239163	13.0856	-3.11065	0.00453583	0.0652133	-2.03118
EDN1	0.174882	7.0383	3.1011	0.00464309	0.0655192	-2.05174
ABCA1	-0.267818	8.81749	-3.08202	0.00486464	0.0673974	-2.09273
PON1	0.360626	6.04053	3.06384	0.00508506	0.0691931	-2.13167
ABO	0.539784	7.48959	3.03169	0.00549859	0.0725847	-2.20032
IL22	0.27036	7.741	3.02973	0.00552482	0.0725847	-2.2045
HAMP	0.860053	7.26791	2.99968	0.00594217	0.0754764	-2.26837
PRDX6	-0.19564	11.4701	-2.98553	0.0061489	0.0754764	-2.29834
CPT1A	-0.222385	8.0134	-2.98046	0.00622452	0.0754764	-2.30905
CRTC2	0.197875	7.53094	2.97924	0.006243	0.0754764	-2.31165
CSF3	0.385363	8.00338	2.97418	0.00631963	0.0754764	-2.32234
NLRP3	-0.227484	7.09938	-2.96352	0.00648416	0.0754764	-2.34484
INHBB	0.2212	6.72578	2.96279	0.00649559	0.0754764	-2.34639
DUSP19	0.317429	5.00798	2.96013	0.00653733	0.0754764	-2.35199
ESR1	0.386277	7.76111	2.95321	0.00664709	0.0755982	-2.36657
CCL26	0.254669	5.8659	2.93271	0.00698272	0.0776644	-2.40966
ORM1	0.490967	5.73016	2.9207	0.00718681	0.0776644	-2.43485
LIPC	0.521627	5.55893	2.91122	0.00735191	0.0776644	-2.4547
EPAS1	-0.237197	10.9208	-2.90654	0.00743475	0.0776644	-2.46449
TLR2	0.230151	6.79436	2.90277	0.00750209	0.0776644	-2.47237
JAK3	0.30987	8.77176	2.90249	0.00750721	0.0776644	-2.47297
ADM2	0.28245	7.37508	2.90054	0.00754221	0.0776644	-2.47703
C1QTNF6	-0.377315	7.63575	-2.87945	0.00793191	0.0798892	-2.52102
GDF15	0.707853	6.49622	2.87755	0.00796796	0.0798892	-2.52497
ADRB2	-0.273916	7.42607	-2.85544	0.00839863	0.0828867	-2.57089
UCN2	0.805573	6.42397	2.85078	0.00849219	0.0828867	-2.58055
CD14	0.243205	6.42299	2.8458	0.00859324	0.0828867	-2.59086
TBXAS1	0.290406	6.13722	2.83968	0.00871899	0.0830484	-2.60352
RBP4	0.286381	6.4931	2.80407	0.00948601	0.0892388	-2.67693
CCL7	-0.353526	7.25108	-2.79309	0.00973486	0.090463	-2.69945
MIA	0.174529	7.54671	2.77737	0.0101023	0.092003	-2.73166
AVPR1B	0.260651	7.5709	2.7757	0.0101421	0.092003	-2.73507
CCND1	0.487834	7.03387	2.75362	0.010682	0.0957614	-2.78012
C1QTNF1	0.293321	7.93246	2.74396	0.0109269	0.0968171	-2.79978
GDAP1	0.253893	6.93917	2.72979	0.0112953	0.0980717	-2.82854
CP	0.521745	5.7166	2.71539	0.0116816	0.0980717	-2.85769
TNFAIP3	-0.16925	7.58828	-2.71533	0.0116833	0.0980717	-2.85782
FGF14	0.252457	7.60908	2.71063	0.0118122	0.0980717	-2.86732
NFYC	0.432063	8.40723	2.71007	0.0118274	0.0980717	-2.86844
OSM	-0.26836	7.55681	-2.70368	0.0120051	0.0980717	-2.88136
FOXP3	0.159148	8.05655	2.6996	0.0121196	0.0980717	-2.88958
CALR	-0.161198	8.71051	-2.69804	0.0121638	0.0980717	-2.89273
EFS	0.182991	8.03216	2.68731	0.0124711	0.0980717	-2.91431
THBD	-0.19184	7.86247	-2.68703	0.0124791	0.0980717	-2.91487
MMP9	0.225722	7.34498	2.68235	0.0126155	0.0980717	-2.92428
VEGFA	-0.327106	10.0877	-2.67971	0.0126931	0.0980717	-2.92958
MSTN	0.818042	6.14976	2.67573	0.0128111	0.0980717	-2.93758
DLG2	0.507291	6.14793	2.66883	0.0130177	0.0980717	-2.95142
GH1	0.237891	6.63181	2.66398	0.0131647	0.0980717	-2.96112
PRKCD	0.239505	6.47802	2.66103	0.0132549	0.0980717	-2.96702
GPT	0.224575	7.92183	2.66098	0.0132564	0.0980717	-2.96712
HGF	0.289657	7.7427	2.64788	0.0136644	0.0988362	-2.9933
RAB11FIP3	0.328858	7.93185	2.64565	0.0137348	0.0988362	-2.99774
FBLN1	-0.216306	7.78441	-2.64521	0.0137489	0.0988362	-2.99862
KISS1	0.343699	5.00699	2.6409	0.0138862	0.0988906	-3.0072
OLIG2	-0.256674	6.42377	-2.63347	0.0141263	0.0996689	-3.02199
GABPB1	-0.237218	7.27355	-2.62135	0.0145265	0.101466	-3.04609
STRADA	0.146851	8.35583	2.61774	0.0146474	0.101466	-3.05323
SPARC	0.355796	10.5018	2.60562	0.0150611	0.103303	-3.07724
IDH1	-0.458914	9.32602	-2.60209	0.0151836	0.103303	-3.08421
IRS2	-0.287115	8.68242	-2.56024	0.0167086	0.112467	-3.16654
IL2RA	-0.297793	8.24794	-2.55718	0.0168258	0.112467	-3.17255
ACP5	0.220629	7.20066	2.54157	0.0174342	0.11552	-3.20305
TNFRSF1B	0.338173	6.38038	2.52994	0.0179005	0.116947	-3.2257
STAT3	0.266828	9.24205	2.52856	0.0179564	0.116947	-3.22837
INHBA	0.253805	6.11612	2.51548	0.0184965	0.119444	-3.25378
SLC2A4	0.218989	8.35673	2.50234	0.019054	0.12201	-3.27921
CCR2	-0.197609	6.03279	-2.48979	0.0196012	0.123652	-3.30345
ITLN1	0.24168	6.60907	2.48604	0.0197672	0.123652	-3.31066
DOCK2	0.391529	6.59614	2.48486	0.0198199	0.123652	-3.31294
BRCA1	0.178823	7.06747	2.48174	0.0199596	0.123652	-3.31894
TH	0.35285	5.14123	2.46456	0.0207451	0.127482	-3.35193
SLC25A20	0.189046	8.64672	2.43647	0.0220908	0.134416	-3.40556
CXCL8	0.343747	5.58464	2.43373	0.0222263	0.134416	-3.41078
CX3CL1	0.196935	7.1775	2.42947	0.0224388	0.134633	-3.41888
APPL2	0.300677	7.20861	2.42503	0.0226618	0.134908	-3.42731
EGF	0.378907	8.62592	2.41741	0.0230496	0.136153	-3.44176
ADIPOR2	-0.156597	9.24526	-2.4104	0.0234117	0.137228	-3.45503
TSPO	0.161997	8.27682	2.38768	0.0246212	0.143216	-3.49786
TP53	0.2509	5.61263	2.37767	0.0251724	0.145109	-3.51666
APOA1	0.323975	6.7658	2.37488	0.0253274	0.145109	-3.52187
CNR1	0.198198	7.03749	2.35353	0.0265477	0.150965	-3.56178
TWIST1	0.346451	4.07751	2.34491	0.0270551	0.151136	-3.57782
ADM	-0.25917	7.9914	-2.3435	0.0271387	0.151136	-3.58044
SERPINH1	0.220647	6.95652	2.34056	0.0273146	0.151136	-3.58591
IRS4	0.217271	6.42842	2.33826	0.0274528	0.151136	-3.59018
CXCL5	0.236937	3.65712	2.33632	0.0275695	0.151136	-3.59377
KIRREL3	0.221934	7.30848	2.32859	0.0280406	0.151865	-3.60811
PTGS2	0.211253	5.70945	2.3276	0.028101	0.151865	-3.60992
LTBR	0.194078	8.21075	2.3229	0.0283913	0.152353	-3.61862
FGF9	0.331087	6.49502	2.31798	0.0286984	0.152924	-3.62771
UCP3	0.272156	9.82401	2.31069	0.0291586	0.153264	-3.64115
GPD1	0.329201	9.55132	2.3106	0.0291644	0.153264	-3.64132
GREM1	0.322906	6.17603	2.3054	0.029497	0.153297	-3.6509
LGALS3	-0.268675	10.5449	-2.30422	0.029573	0.153297	-3.65307
IL1RAPL2	-0.270285	7.75273	-2.29902	0.0299097	0.153618	-3.66262
ANGPTL6	0.188395	7.01691	2.29705	0.0300382	0.153618	-3.66624
OR10J1	0.248716	6.33143	2.28305	0.0309651	0.157303	-3.69187
CACNB2	-0.179412	6.70641	-2.27764	0.0313304	0.158104	-3.70175
SLC2A1	-0.286426	8.23287	-2.2704	0.0318257	0.159547	-3.71496
CD163	-0.530186	7.43541	-2.2587	0.0326408	0.162564	-3.73624
GFAP	0.193939	7.04955	2.24557	0.0335776	0.165661	-3.76003
GRM8	-0.177704	7.48407	-2.24017	0.0339701	0.165661	-3.76979
INS	0.287171	6.99288	2.23958	0.0340131	0.165661	-3.77086
TNFRSF13C	0.208856	8.20014	2.23796	0.0341323	0.165661	-3.77379
SOCS2	-0.455724	7.24783	-2.22097	0.0353996	0.170725	-3.80438
ANPEP	0.255521	7.30815	2.21603	0.0357762	0.171456	-3.81325
QSOX1	0.14124	8.05076	2.20875	0.0363372	0.171858	-3.82628
HSD11B2	0.198674	6.11451	2.20766	0.0364214	0.171858	-3.82822
CNOT6L	-0.202867	7.79777	-2.20618	0.0365367	0.171858	-3.83087
TRPV4	0.370467	7.36357	2.20247	0.0368276	0.171983	-3.83751
AGER	0.556978	7.09958	2.1997	0.0370459	0.171983	-3.84246
CYP11B2	-0.187524	7.82058	-2.19724	0.0372404	0.171983	-3.84684
IL17A	0.268685	3.5973	2.18459	0.0382575	0.175616	-3.86937
NOX5	-0.190247	8.47203	-2.17819	0.0387807	0.176301	-3.88071
S100A9	0.348757	9.15244	2.17711	0.0388695	0.176301	-3.88262
RAB11FIP1	0.214856	7.32911	2.16144	0.0401818	0.181175	-3.91033
E2F1	0.147001	9.68578	2.14715	0.0414134	0.18563	-3.93549
ENPP2	0.183151	6.86412	2.14435	0.0416584	0.185636	-3.9404
NUDT5	0.182181	6.71262	2.1404	0.0420067	0.186099	-3.94733
IL1RAP	0.40057	4.19875	2.12667	0.043237	0.190443	-3.97134
CTSL	0.15652	8.93268	2.11892	0.0439458	0.19194	-3.98485
CLU	0.417419	7.40775	2.11617	0.044199	0.19194	-3.98962
SCD	0.225867	9.9699	2.11473	0.0443326	0.19194	-3.99212
RHOA	0.154054	10.8658	2.11064	0.044714	0.191957	-3.99923
KLK7	-0.207372	7.75692	-2.10812	0.0449504	0.191957	-4.0036
OSBPL8	-0.295625	7.59412	-2.10453	0.0452883	0.191957	-4.00982
HMOX1	-0.359668	7.70326	-2.10187	0.0455412	0.191957	-4.01443
C5AR2	0.240994	5.56218	2.10006	0.045713	0.191957	-4.01755
MDH1	-0.215441	11.9617	-2.09865	0.0458479	0.191957	-4.02
LDHC	0.275511	7.19929	2.08332	0.0473356	0.19519	-4.04644
VDR	-0.198192	7.90556	-2.08285	0.0473819	0.19519	-4.04725
PLAT	-0.292384	6.64348	-2.08278	0.0473886	0.19519	-4.04737
GRN	-0.239471	8.75409	-2.07853	0.0478088	0.19529	-4.05467
PRKAG3	0.330537	7.7472	2.07481	0.0481798	0.19529	-4.06106
PKM	0.235983	10.5401	2.07437	0.0482237	0.19529	-4.06181
IL15	0.221225	8.34502	2.07223	0.0484381	0.19529	-4.06548
ERBB2	0.171064	8.03768	2.05459	0.0502386	0.199243	-4.09562
CXCR6	-0.162699	7.57288	-2.05123	0.0505891	0.199243	-4.10135
KNG1	-0.596617	5.7212	-2.05105	0.0506079	0.199243	-4.10166
KLK3	0.18646	8.50687	2.05051	0.0506639	0.199243	-4.10257
PRKAA2	-0.243101	10.0794	-2.04992	0.0507259	0.199243	-4.10358
SSTR2	0.157312	7.19794	2.04569	0.0511704	0.199958	-4.11077
PPARA	-0.23777	9.14516	-2.04069	0.0516997	0.200326	-4.11925
DSP	-0.390936	5.3717	-2.03984	0.0517904	0.200326	-4.12069
ATF3	0.131402	8.36407	2.03054	0.0527908	0.203164	-4.13644
IGF1R	0.192526	7.6909	2.02139	0.0537901	0.20597	-4.15186
HSPD1	-0.153288	10.7752	-2.01543	0.0544515	0.206719	-4.16191
F3	0.132393	6.96258	2.01355	0.0546613	0.206719	-4.16507
CD274	0.259136	7.88568	2.01231	0.0547994	0.206719	-4.16714
MAP3K5	0.173323	7.12656	2.00405	0.0557322	0.207502	-4.18099
CKB	0.244075	9.0949	2.00216	0.0559479	0.207502	-4.18416
EDIL3	-0.17156	6.96641	-1.99567	0.0566927	0.207502	-4.195
NOS3	0.364268	6.33593	1.99471	0.0568032	0.207502	-4.1966
PLIN2	-0.23193	8.99044	-1.99434	0.056846	0.207502	-4.19722
SOCS7	-0.195138	7.69501	-1.9935	0.0569437	0.207502	-4.19862
COL1A1	0.132321	9.37672	1.99128	0.0572013	0.207502	-4.20232
AR	0.152022	8.48493	1.99057	0.0572844	0.207502	-4.20351
ACE2	-0.192792	6.95405	-1.98908	0.0574579	0.207502	-4.20599
PLTP	0.19487	5.90784	1.98457	0.0579872	0.208426	-4.21349
HNF4A	0.197591	7.40142	1.98083	0.0584291	0.209028	-4.21971
CNOT6	0.251565	7.22215	1.95828	0.0611568	0.217764	-4.25699
ESR2	-0.129068	7.61733	-1.95486	0.0615804	0.218252	-4.26262
PDK4	-0.409809	11.1725	-1.94517	0.0627943	0.221524	-4.27853
CXCL16	0.236565	6.72195	1.93385	0.0642381	0.225573	-4.29704
FBLN2	0.248169	7.27013	1.92707	0.0651171	0.227611	-4.30809
NRGN	0.147046	7.35352	1.92003	0.0660412	0.229377	-4.31954
FABP5	-0.200962	9.6771	-1.91864	0.0662242	0.229377	-4.32178
LDHA	0.241269	12.6006	1.91085	0.0672618	0.231916	-4.3344
ACACA	-0.288593	8.14481	-1.89698	0.0691451	0.237336	-4.35678
PLXNB2	-0.191232	7.07692	-1.88999	0.0701107	0.237706	-4.36801
NPC1L1	-0.203667	7.43327	-1.88996	0.0701151	0.237706	-4.36806
BMPR2	-0.122726	7.98007	-1.88895	0.0702557	0.237706	-4.36968
CRP	0.192628	6.34259	1.8872	0.0705008	0.237706	-4.37249
ABCG1	-0.305539	7.1955	-1.87992	0.0715243	0.24008	-4.38415
TRPC5	0.180212	3.34144	1.87773	0.0718349	0.24008	-4.38764
FTO	0.132444	9.66622	1.8725	0.07258	0.241511	-4.39598
APPL1	0.233067	8.98756	1.86228	0.0740584	0.245359	-4.41224
CHD1L	0.144613	7.77516	1.84408	0.0767527	0.253184	-4.44101
HDAC2	-0.137772	8.35	-1.83716	0.0778008	0.254411	-4.45191
CMKLR1	0.127506	7.52447	1.83514	0.0781081	0.254411	-4.45507
JUN	-0.185449	9.86289	-1.83502	0.0781263	0.254411	-4.45526
LOXL3	0.153457	8.88746	1.83104	0.0787357	0.255305	-4.4615
LBP	0.141289	6.93111	1.82461	0.0797306	0.256209	-4.47157
WNT5A	-0.265099	7.4604	-1.82449	0.0797482	0.256209	-4.47175
PPBP	0.338063	8.17125	1.82273	0.0800234	0.256209	-4.47451
SHBG	0.18291	6.76923	1.81882	0.0806348	0.257087	-4.48061
PTCH1	-0.152396	7.25655	-1.81226	0.0816694	0.2593	-4.49082
ACVR1C	-0.310944	6.76307	-1.80263	0.0832094	0.263094	-4.50576
PLOD2	-0.159862	6.86647	-1.7784	0.0871954	0.274505	-4.54309
POLR2A	0.154696	7.45083	1.77636	0.087539	0.274505	-4.54622
CD59	-0.134407	10.6702	-1.77157	0.0883483	0.275161	-4.55355
IL4	-0.211855	4.13111	-1.76797	0.0889605	0.275161	-4.55904
F2RL1	0.167224	7.42151	1.76637	0.0892356	0.275161	-4.56149
SPI1	0.270129	6.4817	1.76551	0.0893829	0.275161	-4.5628
CXCL1	0.209605	3.94438	1.76451	0.0895538	0.275161	-4.56432
PRDX2	-0.121192	10.8936	-1.76025	0.0902878	0.276302	-4.57081
TRPC1	0.178612	5.8965	1.75562	0.0910904	0.277644	-4.57783
CXCR5	-0.129281	7.13427	-1.74979	0.0921114	0.279637	-4.58668
FLT1	-0.139778	8.33582	-1.74164	0.0935549	0.282722	-4.599
APOM	0.156275	7.35938	1.73987	0.0938696	0.282722	-4.60166
UCP2	-0.210496	9.48582	-1.7364	0.0944911	0.283473	-4.60688
PTEN	-0.131852	9.2724	-1.73157	0.0953635	0.284969	-4.61415
QRFPR	-0.310311	4.81933	-1.71942	0.0975851	0.290468	-4.63234
HLA-G	0.206908	9.33616	1.7155	0.0983118	0.290745	-4.63819
IL18	0.240139	5.78771	1.7148	0.0984413	0.290745	-4.63923
NTS	-0.275975	6.03939	-1.71217	0.0989318	0.291066	-4.64315
PAPPA	0.137385	7.54042	1.70197	0.100853	0.295578	-4.6583
RELA	-0.183844	8.29448	-1.69253	0.102659	0.299717	-4.67225
FGF21	0.134209	6.70798	1.68983	0.103181	0.299951	-4.67623
CDKN2A	-0.219163	7.97301	-1.68805	0.103526	0.299951	-4.67885
HSP90AA1	-0.146156	11.6592	-1.68189	0.104729	0.301643	-4.68791
SOD1	-0.11911	11.1158	-1.67907	0.105283	0.301643	-4.69205
NR1H4	-0.207495	5.8484	-1.67899	0.105298	0.301643	-4.69216
PEBP1	-0.129548	11.0114	-1.67623	0.105843	0.302068	-4.69621
MMP1	0.234946	5.63371	1.66936	0.107209	0.304826	-4.70625
LIPE	-0.16073	7.8942	-1.66565	0.107952	0.305546	-4.71165
CDAN1	0.14749	7.41369	1.6641	0.108264	0.305546	-4.71391
DPYSL2	-0.213357	8.84561	-1.65375	0.110367	0.310332	-4.72894
ACAN	0.156165	7.33899	1.63516	0.114231	0.320014	-4.75574
IL23A	-0.127135	7.51524	-1.62915	0.115504	0.321708	-4.76435
POLR2D	-0.0998188	6.97007	-1.62832	0.11568	0.321708	-4.76554
ENHO	0.13126	7.26515	1.61841	0.117808	0.325933	-4.77969
SIRT1	-0.162099	7.78882	-1.61727	0.118055	0.325933	-4.78131
AKT2	-0.136462	9.03122	-1.6114	0.119332	0.32827	-4.78964
S100B	-0.439935	5.37282	-1.60762	0.120161	0.328673	-4.79501
EHMT2	-0.129301	8.11041	-1.6068	0.120341	0.328673	-4.79616
AK1	0.199407	11.5104	1.60034	0.121769	0.331386	-4.80528
PDGFRB	-0.134142	8.71007	-1.58203	0.125897	0.3414	-4.831
AFP	0.165419	5.62768	1.56963	0.128757	0.347129	-4.84828
PI3	0.107479	7.24848	1.56828	0.129071	0.347129	-4.85014
HMGA2	0.157499	6.25134	1.56698	0.129376	0.347129	-4.85196
C1QTNF3	-0.110554	8.56013	-1.55663	0.131814	0.352035	-4.86628
TPM1	0.158172	13.182	1.5553	0.132129	0.352035	-4.8681
ADRB1	-0.122571	6.41405	-1.53487	0.137061	0.363903	-4.89611
AGTR1	-0.258544	7.6422	-1.53037	0.138166	0.365254	-4.90224
RTN4R	0.142562	5.59186	1.52891	0.138528	0.365254	-4.90423
GLP1R	0.0900962	8.58961	1.52524	0.139435	0.365766	-4.9092
CXCR1	0.197989	5.61481	1.52425	0.139682	0.365766	-4.91055
CCL25	0.146745	6.9585	1.51789	0.141272	0.368661	-4.91915
CAV1	-0.219085	10.257	-1.51019	0.143218	0.372464	-4.92955
PIK3CA	-0.132432	7.22749	-1.50551	0.14441	0.374009	-4.93583
PIP	0.0870022	7.76255	1.5035	0.144925	0.374009	-4.93853
KLF6	-0.14759	8.16399	-1.5021	0.145284	0.374009	-4.94041
BMP2	0.139421	6.14364	1.49592	0.146878	0.376837	-4.94866
TIMP3	-0.139328	9.67237	-1.48184	0.150565	0.384184	-4.96739
PTPRE	0.0946541	6.61769	1.47671	0.151928	0.384184	-4.97418
FGF2	-0.149846	6.12411	-1.47658	0.151962	0.384184	-4.97435
VCAM1	0.175049	5.13502	1.47588	0.152148	0.384184	-4.97527
NR4A2	-0.125087	6.85873	-1.47545	0.152262	0.384184	-4.97584
ACSL1	-0.159625	11.4521	-1.47238	0.153085	0.384326	-4.97989
PDZRN4	0.183194	3.97029	1.47147	0.153327	0.384326	-4.98108
EPS8	-0.158449	7.88123	-1.46671	0.154611	0.386274	-4.98735
ENPP1	0.104413	6.92295	1.46469	0.155157	0.386371	-4.99
PPARGC1A	-0.295514	8.70296	-1.46245	0.155764	0.386618	-4.99293
PYY	0.104902	6.97645	1.45776	0.157043	0.388528	-4.99907
NFYA	-0.154334	7.1734	-1.45371	0.158155	0.390014	-5.00436
ITGAD	0.126914	8.20017	1.44933	0.159364	0.390082	-5.01006
PIK3R1	0.160641	8.51332	1.44891	0.159479	0.390082	-5.0106
ITGAV	-0.172162	8.60078	-1.44725	0.159938	0.390082	-5.01275
PDCD4	0.198172	3.3742	1.4462	0.16023	0.390082	-5.01412
FTL	-0.165132	11.2746	-1.44194	0.16142	0.391727	-5.01965
PTGDS	0.195723	9.78975	1.43715	0.162763	0.393732	-5.02584
LCN2	0.228292	7.44152	1.43515	0.163326	0.393844	-5.02842
GSTK1	-0.11596	9.99633	-1.42684	0.165688	0.398278	-5.03911
ESRRA	0.123783	10.4256	1.42077	0.167427	0.401192	-5.04688
ROBO1	-0.174029	7.4648	-1.4143	0.169299	0.401862	-5.05514
NXPH1	0.120524	3.37946	1.41412	0.169352	0.401862	-5.05537
CHI3L1	-0.122276	7.43286	-1.41253	0.169813	0.401862	-5.05739
MGC12916	0.140241	6.5805	1.41237	0.16986	0.401862	-5.0576
INSR	-0.14804	8.41862	-1.41071	0.170343	0.401862	-5.0597
MTOR	-0.101528	7.43074	-1.40757	0.171262	0.402464	-5.06369
RAMP2	0.113404	7.57466	1.40624	0.171654	0.402464	-5.06539
APOE	0.123168	8.91819	1.40175	0.172977	0.40432	-5.07107
PNPLA2	-0.0790555	11.2988	-1.39382	0.175331	0.407701	-5.08106
CCL11	0.113456	6.85986	1.39185	0.175922	0.407701	-5.08355
TET1	-0.167917	6.78087	-1.39149	0.176028	0.407701	-5.08399
CAMP	0.0992401	7.79009	1.38343	0.178458	0.411153	-5.0941
FGFR1	-0.0936609	8.09531	-1.38296	0.178598	0.411153	-5.09468
GIPR	0.0877587	8.1015	1.37917	0.179751	0.411613	-5.09942
CTNNB1	-0.175459	9.89612	-1.37875	0.179878	0.411613	-5.09994
ZFP36	-0.191518	9.15986	-1.37363	0.181445	0.412826	-5.10631
TIMP1	-0.140188	8.09006	-1.37348	0.181492	0.412826	-5.1065
GDF5	0.113398	8.04243	1.36005	0.185651	0.42103	-5.12312
IL1A	0.147124	6.80994	1.3565	0.186762	0.421284	-5.12748
CHID1	0.121175	7.30667	1.35508	0.187208	0.421284	-5.12923
GPC4	0.133093	7.64458	1.35426	0.187464	0.421284	-5.13023
YY1AP1	0.100325	8.43074	1.35264	0.187975	0.421284	-5.13222
TSPAN8	-0.405391	8.83082	-1.34986	0.188856	0.422018	-5.13563
PCBD1	-0.0775612	8.29473	-1.34431	0.190619	0.422993	-5.14241
HPGD	0.112757	7.95619	1.34319	0.190975	0.422993	-5.14377
OSBPL1A	-0.0979637	10.3315	-1.34309	0.191007	0.422993	-5.14389
CETP	0.13814	6.31261	1.34149	0.19152	0.422993	-5.14585
PPARD	0.0918612	8.40379	1.33978	0.192068	0.422993	-5.14793
CAB39L	0.0989493	7.23429	1.32916	0.195499	0.429152	-5.1608
KHDRBS2	0.0906126	8.30385	1.32765	0.195991	0.429152	-5.16262
FABP2	-0.157854	7.82871	-1.32132	0.198062	0.432444	-5.17024
NPR3	0.123735	7.15349	1.31913	0.19878	0.432773	-5.17287
ADRB3	0.100587	7.47103	1.31167	0.201252	0.436905	-5.1818
TRAF3	-0.147982	7.65544	-1.30377	0.203893	0.441382	-5.19121
CREB1	-0.0766602	8.07122	-1.30039	0.205032	0.442591	-5.19523
TFAP2A	0.115583	7.09588	1.29644	0.206368	0.444215	-5.1999
NID2	0.166367	6.28014	1.28236	0.211186	0.453306	-5.21646
CALCRL	-0.153978	7.67669	-1.27698	0.213048	0.45474	-5.22275
HMGB1	-0.105087	11.4277	-1.27494	0.213758	0.45474	-5.22513
COL3A1	0.281197	9.12958	1.27437	0.213957	0.45474	-5.22579
TNFRSF11A	-0.195546	6.79167	-1.27356	0.214241	0.45474	-5.22674
ATM	-0.155712	8.77131	-1.26771	0.216288	0.455219	-5.23353
TNF	0.103351	6.53213	1.2666	0.216681	0.455219	-5.23482
TACR1	-0.111675	7.36274	-1.26603	0.216881	0.455219	-5.23548
PZP	-0.131706	6.61808	-1.26537	0.217115	0.455219	-5.23625
DUSP1	-0.242195	9.09554	-1.26337	0.217819	0.455219	-5.23855
OLR1	0.194563	4.35277	1.26272	0.218051	0.455219	-5.23931
IL32	0.190863	9.21735	1.26035	0.218888	0.455718	-5.24204
GHSR	0.190943	6.52242	1.25071	0.22233	0.461622	-5.25312
SP1	-0.0866712	8.9156	-1.2479	0.223339	0.462457	-5.25633
CRISP3	-0.116896	3.45695	-1.23793	0.226956	0.468672	-5.2677
CAT	-0.131596	10.7086	-1.23369	0.228505	0.470598	-5.27251
IL5	-0.184802	7.46133	-1.23046	0.229691	0.471765	-5.27616
MUC5AC	0.14237	8.28685	1.21523	0.235349	0.481221	-5.29327
NR1H2	0.0868677	7.79067	1.21467	0.235558	0.481221	-5.29389
MYD88	-0.134462	9.34679	-1.21061	0.237084	0.48219	-5.29842
LPIN1	-0.14196	9.99343	-1.21004	0.237298	0.48219	-5.29905
LINC00624	0.153813	3.26735	1.20459	0.23936	0.485087	-5.3051
S100A8	0.651483	7.73817	1.19796	0.241885	0.488632	-5.31243
SPATA4	0.0852473	8.21744	1.19508	0.242991	0.488632	-5.31561
IAPP	0.138669	5.32978	1.19496	0.243034	0.488632	-5.31573
RAB11A	-0.0843845	9.2243	-1.19147	0.244377	0.49004	-5.31957
ITGAM	0.12231	5.96605	1.18081	0.248514	0.49606	-5.33123
TLR10	-0.111063	7.22379	-1.18038	0.248681	0.49606	-5.33169
MUC16	-0.105277	5.60659	-1.17859	0.249381	0.496157	-5.33364
BMP7	0.0739772	7.81018	1.17345	0.251396	0.498863	-5.33921
GGT1	0.102901	7.55945	1.16472	0.254852	0.504408	-5.34864
COL1A2	0.168747	9.20513	1.1605	0.256535	0.506424	-5.35317
SASH1	-0.134028	8.57395	-1.15436	0.258994	0.509547	-5.35973
CCL2	-0.0814101	6.98629	-1.15318	0.25947	0.509547	-5.36099
FAAH	0.075537	7.46577	1.15156	0.260123	0.509547	-5.36272
PRL	0.0767648	7.2448	1.14392	0.263223	0.512554	-5.37083
CMA1	-0.284855	6.62876	-1.14315	0.263537	0.512554	-5.37165
SRC	0.115037	8.29588	1.1418	0.264084	0.512554	-5.37307
METRNL	0.128366	5.89559	1.14115	0.264349	0.512554	-5.37375
BLVRA	-0.0774509	9.233	-1.13142	0.268348	0.517351	-5.384
TSC22D3	0.122673	10.0982	1.12621	0.270504	0.517351	-5.38944
TPI1	0.0925288	12.1508	1.12618	0.270516	0.517351	-5.38947
PRKAA1	0.158366	7.13109	1.1257	0.270717	0.517351	-5.38998
SC5D	-0.11913	7.18684	-1.12534	0.270864	0.517351	-5.39035
NTF3	-0.143279	8.51117	-1.12449	0.27122	0.517351	-5.39124
XCL1	0.105038	6.3081	1.12363	0.271575	0.517351	-5.39213
IL1R1	-0.128779	7.39646	-1.11698	0.274356	0.521344	-5.39904
CFH	-0.159059	6.4518	-1.11421	0.275523	0.521373	-5.40191
CCL18	-0.127006	7.82974	-1.11369	0.275739	0.521373	-5.40244
PLEK	-0.110226	8.1636	-1.10493	0.279448	0.527078	-5.41146
HSPA1L	0.0938088	7.8711	1.09578	0.28336	0.533136	-5.42082
PI15	-0.136421	6.61278	-1.09153	0.285189	0.535255	-5.42514
NKX2-2	0.0814284	3.18673	1.08455	0.28821	0.539597	-5.43219
TNFSF10	-0.134448	8.46514	-1.08263	0.289046	0.539836	-5.43413
BDNF	0.0851141	6.68848	1.07717	0.291431	0.542959	-5.43961
TGFB1	-0.135472	7.51363	-1.07229	0.293574	0.543473	-5.44449
SNAI1	0.10558	7.11092	1.07168	0.293842	0.543473	-5.4451
CNTN1	0.127098	5.72457	1.06863	0.295192	0.543473	-5.44815
IL13	0.135813	7.64503	1.06862	0.295197	0.543473	-5.44816
UCP1	-0.0822184	8.30486	-1.06844	0.295273	0.543473	-5.44833
PLA2G2A	0.10139	7.35194	1.06605	0.296334	0.544112	-5.45071
SERPINC1	0.0805146	6.18575	1.0578	0.30001	0.549537	-5.45888
RPS6KB1	-0.0988439	8.55189	-1.05607	0.300784	0.549633	-5.46058
FAS	-0.147753	6.58132	-1.0445	0.306001	0.557829	-5.47192
MMP3	0.110179	3.89463	1.03935	0.308339	0.558969	-5.47692
CCR5	-0.151342	7.50114	-1.03736	0.309251	0.558969	-5.47886
GPX3	-0.152105	9.41604	-1.03577	0.309977	0.558969	-5.48039
ARG1	-0.126962	7.59272	-1.03509	0.310286	0.558969	-5.48105
DRD2	0.0750001	8.34514	1.03508	0.310294	0.558969	-5.48106
RGS5	-0.0879995	11.4163	-1.02155	0.316531	0.56886	-5.49406
LPA	0.0965495	3.59848	1.0198	0.317348	0.568986	-5.49573
ANKRD30A	-0.117747	4.33657	-1.01296	0.320541	0.573362	-5.50224
ROBO2	-0.11535	5.66248	-1.00813	0.322808	0.575235	-5.5068
RETN	-0.0828332	7.68533	-1.00752	0.323098	0.575235	-5.50738
EPC2	-0.0686284	7.20826	-1.00232	0.325553	0.577647	-5.51227
LMF1	0.0580985	9.09423	1.00081	0.326266	0.577647	-5.51368
FABP4	-0.223606	10.0378	-0.999842	0.326727	0.577647	-5.51459
CDK5	-0.0815329	7.27131	-0.993641	0.32968	0.581519	-5.52038
AGPAT2	0.0504651	9.50022	0.989779	0.331528	0.582712	-5.52397
DLK1	0.289726	8.46348	0.989034	0.331886	0.582712	-5.52466
HBEGF	0.0598928	8.93936	0.985971	0.333357	0.58395	-5.5275
AXL	0.0741206	7.9614	0.984216	0.334203	0.584089	-5.52912
TFAP2B	0.109352	5.34868	0.976951	0.337719	0.588236	-5.5358
DMRT1	-0.0917227	3.57975	-0.974512	0.338904	0.588236	-5.53804
FN1	0.14249	9.35039	0.974221	0.339046	0.588236	-5.5383
DPP4	0.0877278	7.66811	0.972283	0.33999	0.588236	-5.54007
IGFBP1	0.137387	5.40869	0.971371	0.340436	0.588236	-5.54091
MGMT	-0.0714684	7.91546	-0.968808	0.341689	0.589065	-5.54324
PLIN1	-0.201375	8.2254	-0.964339	0.343881	0.590932	-5.5473
SERPINF1	0.0772797	11.134	0.960465	0.345789	0.590932	-5.5508
WIF1	0.145053	4.0133	0.95975	0.346142	0.590932	-5.55144
F2	-0.0982092	7.33752	-0.958913	0.346555	0.590932	-5.5522
ADIPOQ	-0.343106	9.52937	-0.958723	0.346649	0.590932	-5.55237
KLF3	-0.142526	7.14321	-0.955286	0.348351	0.592508	-5.55546
HDAC1	0.110063	7.42936	0.952265	0.349851	0.593734	-5.55817
NFIX	-0.106453	10.1109	-0.9434	0.354279	0.599912	-5.56607
CRH	-0.0806396	7.24111	-0.930996	0.360536	0.609155	-5.57701
HNRNPA2B1	-0.0915736	11.1277	-0.929207	0.361445	0.609339	-5.57858
ARF6	0.0886105	8.88321	0.918394	0.366969	0.617285	-5.58799
CSF1	-0.0926579	9.34208	-0.911325	0.37061	0.622037	-5.59409
CCL8	-0.115434	6.67073	-0.908375	0.372137	0.622268	-5.59662
NES	0.0729746	8.76371	0.907904	0.372381	0.622268	-5.59702
SMAD4	-0.0776499	8.40183	-0.898171	0.377449	0.628024	-5.60531
KITLG	-0.0618395	8.21878	-0.896842	0.378144	0.628024	-5.60644
CPT2	0.0836196	9.09829	0.896549	0.378298	0.628024	-5.60669
OGN	-0.196003	7.3347	-0.889491	0.382006	0.632507	-5.61264
PDPN	0.0991117	8.23792	0.888195	0.38269	0.632507	-5.61373
NUCB2	0.123114	7.30741	0.886682	0.383489	0.632507	-5.615
SEMA3C	-0.173149	8.93898	-0.879141	0.387487	0.637722	-5.62129
MGP	-0.153551	8.97213	-0.873379	0.390561	0.637876	-5.62606
RGS4	-0.0890363	7.43544	-0.873218	0.390647	0.637876	-5.62619
FFAR4	0.0818091	3.5104	0.872261	0.391159	0.637876	-5.62698
CAPN10	0.0918589	7.74204	0.868219	0.393326	0.637876	-5.63031
CHIA	0.0690889	8.23066	0.86769	0.39361	0.637876	-5.63075
KLRB1	0.0771208	6.99125	0.865943	0.394549	0.637876	-5.63218
F11	0.132701	6.91191	0.865734	0.394662	0.637876	-5.63235
NR3C2	-0.0913609	8.74141	-0.865169	0.394966	0.637876	-5.63281
PCSK9	0.139394	6.73542	0.864893	0.395115	0.637876	-5.63304
ECH1	-0.0652088	11.4444	-0.860268	0.397611	0.63982	-5.63681
ALB	0.103671	6.20262	0.858772	0.398421	0.63982	-5.63803
LEP	0.176729	6.38198	0.858003	0.398838	0.63982	-5.63865
RBP1	-0.0743284	7.58095	-0.856156	0.39984	0.640079	-5.64015
SLC17A5	0.0521253	7.13071	0.841832	0.407663	0.651235	-5.65167
ITIH5	0.0682512	7.67599	0.827773	0.415435	0.661434	-5.6628
ESRRB	0.115414	7.34455	0.82676	0.415998	0.661434	-5.66359
HDAC6	0.0622306	8.29218	0.82141	0.418983	0.661434	-5.66778
AQP4	-0.155552	10.3231	-0.818961	0.420353	0.661434	-5.66968
DCTN2	0.0493729	10.0606	0.816611	0.421671	0.661434	-5.67151
CSNK2B	-0.0577661	9.54055	-0.815993	0.422018	0.661434	-5.67199
NOG	0.0922238	5.58819	0.814878	0.422645	0.661434	-5.67285
STEAP4	-0.0824914	8.43396	-0.813392	0.42348	0.661434	-5.674
DYSF	0.0588801	9.5474	0.813388	0.423482	0.661434	-5.674
TNFSF15	0.10456	7.52094	0.81285	0.423785	0.661434	-5.67442
GPR84	0.06612	6.6845	0.812467	0.424001	0.661434	-5.67471
EPO	-0.0659152	7.36245	-0.811645	0.424464	0.661434	-5.67534
GAS6	0.0462354	9.68947	0.810081	0.425346	0.661457	-5.67655
FNDC4	0.0503828	8.19868	0.803892	0.428848	0.665544	-5.68129
IGFBP3	0.0786242	7.43099	0.798291	0.432032	0.669122	-5.68556
XDH	0.0879068	7.36933	0.789464	0.437079	0.675566	-5.69222
AVP	0.0775261	6.68925	0.786508	0.438777	0.676817	-5.69443
USP2	-0.0761889	8.68315	-0.780342	0.442332	0.67739	-5.69903
MAPK3	0.0453013	8.32336	0.778433	0.443436	0.67739	-5.70044
POSTN	-0.122307	6.54327	-0.777997	0.443689	0.67739	-5.70077
KIRREL3-AS2	0.0978351	6.63016	0.777614	0.443911	0.67739	-5.70105
GOT2	-0.0648593	11.5867	-0.777388	0.444041	0.67739	-5.70122
APLNR	-0.0906329	8.32792	-0.775469	0.445154	0.67739	-5.70264
BIRC5	-0.0977485	7.505	-0.774015	0.445998	0.67739	-5.70371
CTSS	-0.0674494	8.57974	-0.773565	0.44626	0.67739	-5.70404
RARRES2	-0.0821184	8.22473	-0.770729	0.44791	0.678188	-5.70612
SPP1	-0.165895	4.62318	-0.769603	0.448565	0.678188	-5.70695
TAC1	0.0649854	3.24041	0.762667	0.452619	0.682962	-5.71201
SP3	0.117424	7.89917	0.758952	0.4548	0.684896	-5.7147
ERG	0.0490362	7.38051	0.756261	0.456383	0.685194	-5.71664
CCR4	0.0516114	6.55213	0.755061	0.45709	0.685194	-5.71751
DKK1	-0.11162	6.13623	-0.754035	0.457695	0.685194	-5.71825
PGF	-0.0776976	10.667	-0.74247	0.464549	0.692796	-5.7265
STAR	0.0765272	6.66849	0.74197	0.464846	0.692796	-5.72685
S100A4	0.0978944	8.8835	0.740871	0.465501	0.692796	-5.72763
CLTA	0.0808262	9.35892	0.738668	0.466815	0.693397	-5.72918
GHRL	0.0565105	9.12581	0.73709	0.467757	0.693446	-5.73029
RAC1	-0.0612956	10.7543	-0.735386	0.468776	0.693607	-5.73149
POMC	0.0854322	7.08886	0.731707	0.470981	0.695518	-5.73406
FSTL1	-0.100958	9.39018	-0.725734	0.474573	0.698168	-5.73822
PRKAG1	0.0733808	9.18673	0.725676	0.474607	0.698168	-5.73826
CDH1	0.0958192	5.11187	0.721128	0.477353	0.700536	-5.7414
CXCL11	-0.107656	4.43017	-0.719966	0.478056	0.700536	-5.7422
TCF7L2	-0.0745345	8.30137	-0.714906	0.481124	0.703679	-5.74567
GH2	0.0901019	7.55542	0.711129	0.483422	0.705684	-5.74824
UBE2C	-0.105258	7.6981	-0.708695	0.484906	0.706498	-5.74989
STK11	0.0604839	8.00438	0.706589	0.486192	0.70702	-5.75132
TNFSF13B	0.0630571	6.59899	0.695788	0.492818	0.715107	-5.75856
TMEM38B	-0.102673	9.83239	-0.693076	0.49449	0.715107	-5.76036
STAT1	-0.0645616	8.58382	-0.692949	0.494569	0.715107	-5.76044
KLF7	-0.054919	8.07036	-0.690322	0.496191	0.716094	-5.76218
CFB	0.0916073	7.42169	0.683408	0.500477	0.719564	-5.76672
CDH5	-0.0786453	8.73604	-0.681381	0.501737	0.719564	-5.76805
RAB11FIP5	0.0377862	7.57719	0.680912	0.502029	0.719564	-5.76835
APOA5	0.0594632	8.08335	0.680359	0.502373	0.719564	-5.76871
PNPLA3	-0.0845283	7.18739	-0.674581	0.505978	0.723368	-5.77246
NFKB1	-0.0396493	7.37908	-0.672742	0.507128	0.723654	-5.77365
PTGS1	-0.0524131	7.38356	-0.670239	0.508696	0.723782	-5.77525
LMNA	0.0684015	8.63254	0.669567	0.509117	0.723782	-5.77569
GATA2	-0.0602756	8.1716	-0.666735	0.510895	0.723997	-5.7775
IKBKB	0.0474396	7.78013	0.6663	0.511168	0.723997	-5.77778
MIR34A	0.0649589	7.10811	0.663247	0.51309	0.72537	-5.77972
REST	-0.065054	8.17653	-0.659134	0.515684	0.727158	-5.78233
CXCL14	-0.0753125	9.77059	-0.658021	0.516388	0.727158	-5.78303
PRKAB2	-0.060012	9.82638	-0.65671	0.517217	0.727158	-5.78385
MET	0.0632704	8.82433	0.654118	0.518858	0.728122	-5.78548
GCK	0.0576457	6.89733	0.651839	0.520304	0.728808	-5.78691
HHIP	-0.0647341	6.17187	-0.648148	0.52265	0.728817	-5.78921
CNR2	0.0796489	7.37135	0.647905	0.522805	0.728817	-5.78936
ANXA2	0.0733624	9.52899	0.647316	0.523179	0.728817	-5.78972
FAM13A	-0.0927809	8.09014	-0.640824	0.527322	0.733247	-5.79373
SACS	0.11655	8.57532	0.638593	0.528749	0.733892	-5.7951
HLA-DMA	0.0824732	7.2455	0.636128	0.530329	0.734747	-5.79661
AOC3	-0.115771	8.50897	-0.629834	0.534374	0.739008	-5.80043
RTN4	-0.0463408	12.4631	-0.611237	0.546422	0.751775	-5.81151
ARSA	-0.0823053	8.03379	-0.610517	0.546892	0.751775	-5.81194
GSK3B	0.057751	8.49715	0.609823	0.547344	0.751775	-5.81234
TNFSF13	0.0354	7.9991	0.608597	0.548144	0.751775	-5.81306
NOS2	-0.0608921	6.7828	-0.607992	0.548539	0.751775	-5.81341
HLA-C	-0.0601973	10.5488	-0.603992	0.551154	0.752322	-5.81574
TNFRSF12A	-0.0586447	8.5409	-0.603754	0.55131	0.752322	-5.81588
STARD9	0.0632374	7.96117	0.602853	0.5519	0.752322	-5.8164
PRKACA	0.0482398	10.7521	0.594472	0.557404	0.757396	-5.82123
ACE	0.0530965	6.84088	0.594159	0.557611	0.757396	-5.82141
P2RY2	0.0734593	8.16686	0.591585	0.559307	0.758349	-5.82287
FKBP5	0.0907701	10.9867	0.586735	0.562511	0.760844	-5.82562
ATF2	-0.0831711	7.93067	-0.585777	0.563145	0.760844	-5.82616
MCAM	-0.0649267	8.19699	-0.583192	0.564857	0.760897	-5.82761
TRHDE	0.0496877	3.72191	0.582704	0.565181	0.760897	-5.82789
SCGB1A1	0.0597607	6.17029	0.579451	0.56734	0.762457	-5.82971
GP6	0.0531901	3.32191	0.576909	0.56903	0.763382	-5.83112
ACKR4	0.0966081	5.88083	0.573123	0.571553	0.765127	-5.83321
DUT	-0.0560985	9.62465	-0.571944	0.572339	0.765127	-5.83386
NPY	0.0508229	6.60638	0.569276	0.574121	0.766165	-5.83533
PRKAG2	-0.0772441	7.58174	-0.566619	0.575898	0.767193	-5.83678
CISH	-0.187394	7.80753	-0.562994	0.578328	0.768494	-5.83875
APOC2	0.0770529	7.70857	0.561626	0.579246	0.768494	-5.83949
DLD	-0.0574013	11.1972	-0.560652	0.5799	0.768494	-5.84002
EFEMP1	-0.14943	6.53506	-0.557434	0.582064	0.770022	-5.84175
TIMP2	0.0920564	8.20059	0.554528	0.584021	0.771272	-5.84331
ANGPTL2	-0.0455934	8.53719	-0.545611	0.590047	0.776751	-5.84803
CFD	-0.0875694	9.66142	-0.54461	0.590726	0.776751	-5.84856
TNMD	-0.053897	5.55036	-0.543869	0.591228	0.776751	-5.84895
MERTK	0.0750892	6.70362	0.539347	0.594299	0.778203	-5.85131
PLA2G7	-0.0662122	4.4644	-0.539234	0.594376	0.778203	-5.85137
AMD1	-0.0510119	7.43592	-0.535098	0.597191	0.7791	-5.85351
CDH13	0.0732878	8.48733	0.535002	0.597257	0.7791	-5.85356
KCNQ1	-0.0449029	8.57968	-0.533724	0.598128	0.7791	-5.85422
SFRP4	-0.0846664	7.09565	-0.53102	0.599974	0.780171	-5.85561
CDKN3	0.050939	6.37842	0.520894	0.606909	0.78772	-5.86074
PTX3	-0.0700322	4.16958	-0.519529	0.607847	0.78772	-5.86143
PRDX1	-0.0403991	10.8736	-0.51485	0.611067	0.788555	-5.86376
GPNMB	-0.0817588	8.27628	-0.513355	0.612097	0.788555	-5.8645
PRNP	0.0697644	9.26519	0.512605	0.612614	0.788555	-5.86487
COL11A1	-0.0523183	5.28616	-0.512581	0.612631	0.788555	-5.86489
CTNNA2	0.0390139	3.71814	0.510194	0.614278	0.789342	-5.86606
NOTCH1	0.0349067	8.83543	0.50352	0.618896	0.793937	-5.86933
HIF1A	-0.0325579	8.24998	-0.495104	0.624742	0.800089	-5.87339
HSPA5	-0.0414312	9.08913	-0.490131	0.628208	0.803179	-5.87575
BCO2	-0.0835359	7.59332	-0.485125	0.631706	0.804018	-5.87811
CCR1	-0.040115	7.0812	-0.484867	0.631886	0.804018	-5.87823
USF1	0.0506811	7.21043	0.484662	0.63203	0.804018	-5.87833
COL6A1	0.0517247	9.53627	0.48061	0.634868	0.805977	-5.88022
HDAC5	0.0382194	8.17089	0.479445	0.635685	0.805977	-5.88076
LGALS1	0.0468502	11.2513	0.474465	0.639183	0.809066	-5.88305
C3	0.0405637	8.54138	0.464938	0.645899	0.813343	-5.88738
HP	0.0688416	7.22827	0.463768	0.646726	0.813343	-5.8879
WFDC2	-0.0793766	8.31828	-0.463533	0.646892	0.813343	-5.88801
ELF3	-0.0442346	8.26898	-0.462244	0.647804	0.813343	-5.88858
SRGN	-0.0711908	8.96508	-0.462109	0.647899	0.813343	-5.88865
PIK3CG	-0.0619825	5.6905	-0.458223	0.650651	0.815454	-5.89037
DCN	-0.0459263	11.1606	-0.455675	0.652458	0.816376	-5.8915
CYP19A1	-0.0380656	7.52175	-0.447325	0.658395	0.822349	-5.89515
HSD11B1	0.054892	5.64605	0.445929	0.65939	0.822349	-5.89575
IL12B	0.042673	3.28093	0.441586	0.662489	0.822853	-5.89761
CCDC80	-0.0409127	7.40002	-0.439834	0.663741	0.822853	-5.89836
TNFRSF11B	-0.0603995	5.95516	-0.438079	0.664996	0.822853	-5.89911
IGF1	-0.0607381	7.55536	-0.436543	0.666095	0.822853	-5.89976
ANGPTL4	-0.0414782	7.66615	-0.436485	0.666137	0.822853	-5.89978
H6PD	0.0423868	8.25403	0.436295	0.666273	0.822853	-5.89986
IRS1	0.0753616	9.1083	0.434254	0.667735	0.823324	-5.90072
TAGLN	-0.0521371	7.40534	-0.432671	0.66887	0.823391	-5.90139
GCH1	-0.0594596	3.95826	-0.429581	0.671088	0.824789	-5.90268
IL1RN	-0.0343148	7.81447	-0.424823	0.674509	0.827125	-5.90464
PDIA3	-0.0356726	8.13394	-0.423918	0.67516	0.827125	-5.90502
TGFBR1	0.0437254	7.93529	0.420069	0.677933	0.829189	-5.90659
STRADB	0.0393043	10.2849	0.410769	0.684653	0.835389	-5.91033
THPO	0.0523561	6.77347	0.410022	0.685194	0.835389	-5.91063
PTPN1	0.0391489	7.46688	0.402692	0.690511	0.840527	-5.91351
MNDA	-0.123582	7.19596	-0.398199	0.693779	0.843157	-5.91526
IL10	0.0527274	5.20257	0.396207	0.695229	0.843575	-5.91602
PAFAH1B2	0.0377656	7.91535	0.387035	0.701923	0.8492	-5.91951
IL7	0.0714544	4.18486	0.3868	0.702095	0.8492	-5.91959
GIP	0.0427679	8.39507	0.383667	0.704387	0.849947	-5.92076
CST3	-0.0454292	10.0543	-0.382908	0.704943	0.849947	-5.92105
DIRAS2	-0.0703236	4.40415	-0.377724	0.708743	0.850667	-5.92296
KRT1	-0.0417204	7.16119	-0.37746	0.708937	0.850667	-5.92305
EGFR	-0.0296479	7.7077	-0.376552	0.709604	0.850667	-5.92339
GM2A	-0.033467	8.03613	-0.376004	0.710006	0.850667	-5.92359
CD40LG	-0.0290723	6.53708	-0.374253	0.711293	0.850871	-5.92422
PFN1	-0.0290103	9.42028	-0.37057	0.714	0.852772	-5.92555
FTH1	-0.0227797	12.2023	-0.365818	0.717501	0.855611	-5.92725
MMP13	-0.0864497	6.16348	-0.356971	0.724034	0.862053	-5.93035
NGF	0.0330489	7.6309	0.353431	0.726654	0.863823	-5.93157
MAPT	-0.0254588	9.39358	-0.349261	0.729744	0.866145	-5.93299
CCL4	-0.0222344	7.19228	-0.34509	0.732841	0.868468	-5.9344
SREBF1	0.0250468	7.48691	0.341961	0.735167	0.869871	-5.93544
FBN1	0.0699722	8.34936	0.339972	0.736646	0.870081	-5.9361
AQP9	-0.0254167	8.01692	-0.338653	0.737628	0.870081	-5.93654
NAMPT	-0.033642	8.70212	-0.330532	0.743683	0.875867	-5.93917
MDM2	0.0339105	7.867	0.326286	0.746855	0.877254	-5.94053
RPS6	0.019748	12.1487	0.325875	0.747163	0.877254	-5.94066
PLAG1	-0.0434597	5.04053	-0.324159	0.748447	0.87741	-5.9412
ITGB5	-0.0222975	7.88165	-0.320224	0.751393	0.87951	-5.94243
IFT81	0.0253472	7.7015	0.315248	0.755124	0.882326	-5.94397
WDPCP	-0.0348728	9.1746	-0.313929	0.756114	0.882326	-5.94437
MAPK1	0.0254218	8.53956	0.307925	0.760626	0.886234	-5.94618
MAPK8	-0.0245564	8.14755	-0.303918	0.763642	0.88839	-5.94738
AKT1	-0.0312308	7.19416	-0.301564	0.765416	0.889044	-5.94807
MIR146A	0.0331533	6.94236	0.300076	0.766538	0.889044	-5.9485
GSTM1	-0.0324595	9.64585	-0.294683	0.770608	0.89185	-5.95006
IL1B	-0.0285405	7.60615	-0.29377	0.771298	0.89185	-5.95032
SOCS3	-0.0340641	7.78715	-0.290712	0.773609	0.892486	-5.95119
MAPK14	0.0271373	8.61134	0.288539	0.775253	0.892486	-5.9518
SFRP5	0.0293263	6.68989	0.288203	0.775508	0.892486	-5.9519
TBCA	-0.0269531	9.68006	-0.286182	0.777038	0.892486	-5.95246
S1PR2	-0.0223018	7.88495	-0.285302	0.777704	0.892486	-5.95271
TM6SF2	0.0185795	8.34924	0.28121	0.780805	0.89385	-5.95383
GADD45G	0.0584217	7.69926	0.280638	0.781239	0.89385	-5.95399
USP7	-0.0254364	8.73642	-0.277706	0.783464	0.894991	-5.95479
GC	-0.0267822	4.04377	-0.27623	0.784585	0.894991	-5.95518
GAPDH	-0.0146004	13.6998	-0.270262	0.789122	0.89882	-5.95677
IL1F10	0.0199868	6.93276	0.261249	0.795987	0.902653	-5.9591
FGF19	-0.0194894	7.2655	-0.26025	0.796749	0.902653	-5.95935
TPM4	0.0213835	8.54534	0.260139	0.796834	0.902653	-5.95938
TTR	0.0237582	7.32162	0.259626	0.797225	0.902653	-5.95951
DGAT1	-0.019445	6.97368	-0.257067	0.799178	0.903522	-5.96015
SOX10	-0.0211952	8.9303	-0.254976	0.800775	0.903986	-5.96067
CILP	0.0194878	8.7042	0.24948	0.804976	0.90676	-5.96202
NR3C1	-0.0268263	10.1137	-0.248649	0.805613	0.90676	-5.96222
S100A1	-0.0394636	11.618	-0.243815	0.809314	0.909583	-5.96338
JAK2	0.0322857	6.46267	0.240045	0.812203	0.911486	-5.96427
CLOCK	-0.0358248	8.33964	-0.236855	0.814651	0.912888	-5.96501
TLR3	0.0661812	5.54755	0.231533	0.818738	0.916121	-5.96622
IFNG	-0.0247842	5.45115	-0.229636	0.820196	0.916407	-5.96665
ANGPT1	-0.0209482	8.40066	-0.219467	0.828023	0.923797	-5.96887
FNDC5	-0.0311203	10.7161	-0.216285	0.830476	0.92518	-5.96955
FHL1	0.0121399	13.5054	0.209045	0.836065	0.930046	-5.97104
MAGEC1	0.029293	4.89653	0.205838	0.838543	0.931442	-5.97169
PI16	0.0155339	8.33684	0.197323	0.84513	0.93648	-5.97336
ENO1	-0.0157559	8.92432	-0.19601	0.846147	0.93648	-5.97362
BNIP3L	0.0272637	8.36397	0.194621	0.847223	0.93648	-5.97388
ACACB	-0.0258175	9.00743	-0.19256	0.84882	0.93648	-5.97427
ICAM1	-0.0169718	8.31211	-0.19204	0.849223	0.93648	-5.97437
MMP8	0.0260914	5.52897	0.188706	0.851808	0.937974	-5.97498
COPA	-0.0126374	8.76951	-0.184631	0.854971	0.940098	-5.97572
MIP	0.0280627	6.55627	0.17692	0.860961	0.944847	-5.97708
SPHK1	-0.0136424	8.09155	-0.174502	0.862841	0.944847	-5.9775
SERPINA12	-0.0217033	7.05851	-0.174285	0.86301	0.944847	-5.97753
ENG	-0.0163853	8.38761	-0.170012	0.866335	0.945021	-5.97825
AHSG	-0.0151226	7.06911	-0.169691	0.866584	0.945021	-5.9783
ANXA6	0.0137424	9.72355	0.168944	0.867166	0.945021	-5.97843
BAMBI	-0.0111121	6.80531	-0.165066	0.870186	0.945021	-5.97906
THRAP3	0.0121583	8.8166	0.165053	0.870196	0.945021	-5.97906
IGFBP2	-0.0190357	7.31922	-0.164522	0.87061	0.945021	-5.97914
MTTP	0.0392873	4.64899	0.156945	0.876517	0.95008	-5.98033
MZB1	0.015222	7.53628	0.151004	0.881154	0.952682	-5.98122
CHI3L2	-0.0215167	7.21584	-0.150255	0.881739	0.952682	-5.98133
LGALS4	0.0183068	5.96385	0.149023	0.882701	0.952682	-5.98151
NUCB1	-0.0108648	8.37146	-0.147006	0.884277	0.952682	-5.9818
CAP1	-0.0121329	8.0262	-0.145864	0.885169	0.952682	-5.98197
NR1H3	-0.0143352	6.16079	-0.137423	0.89177	0.957585	-5.98313
FASN	0.00976386	8.10508	0.135931	0.892937	0.957585	-5.98333
KLF2	0.0116207	7.69292	0.133689	0.894692	0.957585	-5.98363
NRG4	-0.0203107	4.46318	-0.133614	0.894751	0.957585	-5.98364
COL6A3	0.0185614	8.99785	0.130744	0.896998	0.958081	-5.984
LRP6	0.014133	8.94566	0.127902	0.899224	0.958081	-5.98436
PCOLCE	0.00813906	8.15661	0.12721	0.899767	0.958081	-5.98445
UHRF1	0.0151858	5.08497	0.1266	0.900244	0.958081	-5.98452
FOXO1	0.0169688	8.18854	0.121126	0.904535	0.961305	-5.98519
PDGFRA	-0.0104895	8.53229	-0.116497	0.908166	0.96382	-5.98572
TNFRSF1A	-0.00959763	7.77274	-0.106196	0.916253	0.969857	-5.98684
PRKAB1	-0.00698477	6.60805	-0.104043	0.917944	0.969857	-5.98706
SPX	-0.0193038	8.18596	-0.103067	0.918711	0.969857	-5.98716
BMP6	0.0106233	7.70371	0.101007	0.920331	0.969857	-5.98736
LRG1	0.0127082	7.94847	0.100212	0.920955	0.969857	-5.98744
GJA1	-0.0219267	7.48134	-0.0971413	0.923369	0.969857	-5.98774
CD40	0.00862186	9.10129	0.0953787	0.924755	0.969857	-5.9879
NPPA	0.00814604	9.51241	0.0925538	0.926977	0.969857	-5.98816
APLN	0.0090972	8.33765	0.0922118	0.927246	0.969857	-5.98819
IL6R	-0.0132086	7.60612	-0.0909467	0.928241	0.969857	-5.98831
DGAT2	0.00725143	7.41012	0.0885881	0.930097	0.969857	-5.98851
ALDOA	0.00488834	13.4877	0.0866743	0.931604	0.969857	-5.98868
NME1	0.0068434	7.93341	0.0861936	0.931982	0.969857	-5.98872
MTNR1B	-0.0102666	8.10629	-0.0851194	0.932827	0.969857	-5.98881
LAMC1	0.00711767	8.87088	0.0838064	0.933861	0.969857	-5.98891
TNFSF11	-0.00867562	5.9909	-0.0809331	0.936123	0.969857	-5.98914
BAG1	-0.0079197	9.78745	-0.0806683	0.936332	0.969857	-5.98917
CCL5	0.00522662	7.70981	0.0786845	0.937894	0.969857	-5.98932
SMAD3	-0.00765954	8.89115	-0.0763312	0.939748	0.969857	-5.9895
SERPINE1	0.0116831	7.98592	0.0758392	0.940135	0.969857	-5.98953
MIF	-0.00573179	7.87895	-0.073856	0.941698	0.969857	-5.98968
VIM	0.0123037	9.96746	0.072698	0.94261	0.969857	-5.98976
SELP	0.00640681	7.03093	0.0711907	0.943798	0.969857	-5.98987
HTT	-0.00693064	8.36087	-0.0704256	0.944401	0.969857	-5.98992
LIPG	0.00827775	5.36878	0.0664578	0.947529	0.971759	-5.99019
ACP1	0.00544488	9.64263	0.0619095	0.951115	0.974126	-5.99047
RELB	-0.006493	7.19919	-0.0601797	0.952479	0.974213	-5.99057
FABP3	0.00564731	11.3209	0.0535401	0.957716	0.977383	-5.99094
AZGP1	-0.00944087	4.19716	-0.0515749	0.959267	0.977383	-5.99104
IRAK1	-0.00657559	8.45804	-0.0510933	0.959647	0.977383	-5.99107
EYA4	0.00526699	8.72697	0.049458	0.960937	0.977383	-5.99115
APOB	0.00458508	6.83149	0.0479196	0.962152	0.977383	-5.99122
CAB39	-0.0054776	9.89693	-0.0464981	0.963273	0.977383	-5.99128
NGFR	0.00483929	7.07903	0.043223	0.965859	0.978702	-5.99143
LEPR	-0.00497384	7.75972	-0.0402887	0.968175	0.979747	-5.99155
DSC3	0.00352757	6.79668	0.0379273	0.970039	0.980332	-5.99164
CHIT1	-0.00393046	6.80705	-0.0303972	0.975986	0.985034	-5.99189
ADAM17	0.00247946	8.54671	0.0279861	0.97789	0.985651	-5.99196
MMP2	0.00169522	8.23757	0.0152355	0.987962	0.994488	-5.99223
CCL13	-0.00103891	7.31844	-0.011879	0.990614	0.995299	-5.99227
CXCL10	0.000781744	7.60659	0.00909485	0.992814	0.995299	-5.9923
CD36	-0.00135682	10.5827	-0.00877971	0.993063	0.995299	-5.9923
PPARG	0.000514597	5.86074	0.00666526	0.994734	0.995299	-5.99232
MAPK10	-0.000650104	7.93269	-0.00594928	0.995299	0.995299	-5.99232

## Sheet: GSE8157-Insulin signaling
	logFC	AveExpr	t	P.Value	adj.P.Val	B
RFX2	0.445121	7.02516	6.01181	2.52656e-06	0.0170054	4.67634
PPP1R1B	0.443095	7.47176	5.74628	4.99658e-06	0.0170054	4.06835
TOLLIP	0.409076	7.68469	5.49331	9.61726e-06	0.0170054	3.48235
GMIP	0.459461	6.80864	5.48941	9.71525e-06	0.0170054	3.47326
ZNF296	0.520793	7.73639	5.46024	1.04803e-05	0.0170054	3.4053
PIK3R4	0.671115	8.56242	5.34504	1.41446e-05	0.0191259	3.13625
IRGC	0.456969	6.88651	5.23417	1.88886e-05	0.0218918	2.87639
CELA3B	0.507886	6.25586	5.10438	2.65196e-05	0.0224229	2.57117
HCRTR2	0.484059	5.59482	5.05514	3.0168e-05	0.0224229	2.45513
GAD2	0.400119	7.07947	5.03331	3.19429e-05	0.0224229	2.40365
RENBP	0.347516	8.09012	4.99371	3.54345e-05	0.0224229	2.31022
TWIST2	0.467571	6.88359	4.99218	3.55766e-05	0.0224229	2.30661
TP73	0.478056	7.63798	4.98842	3.59297e-05	0.0224229	2.29772
FUT6	0.443161	7.90066	4.94663	4.00886e-05	0.0232314	2.19903
KLHL1	0.475701	6.77386	4.90522	4.46861e-05	0.0232664	2.10118
CDKN1C	-0.612565	9.22266	-4.86325	4.98851e-05	0.0232664	2.00196
EXOSC4	0.298345	8.47623	4.85138	5.14633e-05	0.0232664	1.97388
PPP1R15A	0.369497	8.61072	4.85022	5.16203e-05	0.0232664	1.97113
ACTL9	0.676053	6.22059	4.76371	6.47728e-05	0.0241725	1.76643
FOXA1	0.531133	5.51495	4.75061	6.70376e-05	0.0241725	1.73542
AURKC	0.343183	7.02867	4.73363	7.0092e-05	0.0241725	1.69522
LOX	0.420584	6.10988	4.70795	7.49774e-05	0.0241725	1.63443
DRD5	0.295634	7.04717	4.69203	7.81759e-05	0.0241725	1.59673
CSH1	0.454334	6.29821	4.68858	7.88872e-05	0.0241725	1.58856
SMIM24	0.524494	7.44288	4.66447	8.4038e-05	0.0241725	1.53148
GPC3	0.466628	7.12662	4.65705	8.56905e-05	0.0241725	1.51391
SPECC1	0.477288	7.60798	4.63677	9.03728e-05	0.0241725	1.46589
LAMB3	0.415967	6.98279	4.63217	9.14702e-05	0.0241725	1.455
URGCP	0.374392	8.1357	4.6219	9.39705e-05	0.0241725	1.43066
IFIH1	-0.347312	6.74461	-4.62116	9.41509e-05	0.0241725	1.42892
IRF4	0.365665	7.83652	4.61676	9.52443e-05	0.0241725	1.4185
KCNK13	0.759161	6.44994	4.61263	9.6282e-05	0.0241725	1.40872
CHERP	0.281467	8.96453	4.60464	9.83226e-05	0.0241725	1.38979
WDR4	0.4801	7.09366	4.58375	0.000103861	0.0246604	1.34032
ANO1	0.516527	7.15733	4.57459	0.000106387	0.0246604	1.31863
PLCG1	0.35634	8.12483	4.55398	0.000112296	0.0253072	1.26983
ETV4	0.506657	8.64771	4.53523	0.000117954	0.0253769	1.22545
SSTR3	0.32444	8.22755	4.52614	0.0001208	0.0253769	1.20393
LINGO3	0.408161	9.20757	4.51778	0.000123478	0.0253769	1.18413
YES1	0.441435	8.28089	4.50697	0.000127026	0.0253769	1.15856
NPAS2	0.418957	7.6713	4.50333	0.000128245	0.0253769	1.14994
OXT	0.560764	7.52376	4.48622	0.000134127	0.0259089	1.10945
CSMD1	0.347758	5.73938	4.47442	0.000138341	0.0261015	1.08151
RAI1	0.25402	8.0009	4.44384	0.000149881	0.0266105	1.00917
TLR7	0.407874	6.10759	4.41986	0.000159601	0.0266105	0.952443
DUS3L	0.642632	5.35505	4.41036	0.000163621	0.0266105	0.929979
ZNF430	0.331011	6.81048	4.40181	0.000167325	0.0266105	0.909765
MC3R	0.431828	5.92708	4.39692	0.00016948	0.0266105	0.89821
NCAM1	0.656808	7.74488	4.3956	0.000170068	0.0266105	0.895086
RHOC	0.446007	8.28849	4.39404	0.000170763	0.0266105	0.891406
PDE10A	0.377059	6.62451	4.38989	0.000172629	0.0266105	0.881591
SERPINB5	0.422045	6.26298	4.38566	0.000174554	0.0266105	0.871578
NASP	0.401582	7.96607	4.37462	0.000179671	0.0266105	0.845487
SEZ6L	0.468604	7.47929	4.36942	0.000182135	0.0266105	0.833191
TFAP2C	0.415217	6.56325	4.36597	0.000183785	0.0266105	0.825048
ASCL1	0.443021	8.2887	4.36349	0.00018498	0.0266105	0.819194
MUC2	0.394378	7.49535	4.35943	0.000186959	0.0266105	0.809588
CLDN18	0.427499	7.17715	4.35176	0.00019075	0.0266366	0.791461
CEP104	0.284613	7.8509	4.34587	0.000193708	0.0266366	0.777565
CCK	0.474586	5.56789	4.31354	0.000210802	0.0276555	0.701212
RNF40	0.579305	8.30643	4.30783	0.000213978	0.0276555	0.687712
TBCD	0.358694	8.31527	4.30724	0.000214304	0.0276555	0.686336
NDUFA3	-0.319266	10.7579	-4.30434	0.000215938	0.0276555	0.679479
SLC16A11	0.346268	8.3998	4.27561	0.000232779	0.0276555	0.611677
PLEKHG2	0.296081	8.45432	4.2702	0.000236092	0.0276555	0.598918
HELQ	-0.378874	7.39233	-4.26584	0.000238796	0.0276555	0.588635
ALDH6A1	-0.457049	8.20074	-4.26506	0.000239282	0.0276555	0.5868
STAMBPL1	0.322001	6.50387	4.25756	0.000244015	0.0276555	0.569118
AP2A2	0.465747	7.46726	4.25388	0.000246374	0.0276555	0.560434
EIF4G3	0.500518	7.82352	4.2509	0.000248297	0.0276555	0.553413
GUCA2B	0.482722	6.5555	4.24719	0.000250719	0.0276555	0.54465
KCNJ6	0.465073	6.98066	4.24619	0.000251372	0.0276555	0.542303
TPK1	0.410766	6.16512	4.23204	0.000260833	0.0276555	0.50895
SLX4	0.374952	7.52168	4.23073	0.000261727	0.0276555	0.505861
LAMA4	0.405692	7.74906	4.22511	0.000265594	0.0276555	0.49262
XRCC4	0.551284	6.73942	4.22135	0.000268217	0.0276555	0.48375
HTR2C	0.432223	4.58167	4.22084	0.000268569	0.0276555	0.482565
HTR1F	0.319537	7.12161	4.22022	0.000269008	0.0276555	0.481091
C2CD5	-0.313768	8.04406	-4.21981	0.000269294	0.0276555	0.480129
PRR22	0.382015	7.43108	4.21421	0.000273259	0.0277119	0.466936
CASP2	0.369341	7.89207	4.20203	0.000282083	0.0282535	0.43825
CTSA	-0.324456	8.59705	-4.1907	0.000290543	0.0284883	0.411575
UBXN8	0.283996	6.59978	4.18951	0.00029145	0.0284883	0.408763
NFKBIE	0.497529	5.95008	4.1631	0.000312228	0.0294327	0.346605
EDC4	0.389444	6.26141	4.16195	0.00031316	0.0294327	0.343915
IL6	0.389951	5.99372	4.15112	0.000322128	0.0294327	0.318434
RHOD	0.337355	9.60224	4.14822	0.000324573	0.0294327	0.311609
SFN	0.363243	7.8135	4.1394	0.00033211	0.0294327	0.290893
MAPK8IP1	0.484951	4.96102	4.13693	0.000334255	0.0294327	0.285082
DNASE1	0.503414	7.37786	4.13306	0.000337644	0.0294327	0.275979
USP21	0.533377	8.71507	4.13244	0.00033819	0.0294327	0.274521
LARP4B	0.344008	8.21956	4.13001	0.000340338	0.0294327	0.268807
UBTD1	0.303326	7.20973	4.12933	0.000340939	0.0294327	0.267217
HBZ	0.367519	6.68356	4.12924	0.000341018	0.0294327	0.267007
NAGS	0.334909	6.30784	4.11849	0.0003507	0.0298159	0.241744
SESN3	0.516428	6.66608	4.10923	0.000359255	0.0298159	0.219996
EDA	-0.362636	8.70843	-4.10344	0.000364711	0.0298159	0.206396
PTPN6	0.529303	6.86885	4.10231	0.000365782	0.0298159	0.203749
MZF1	0.302887	8.55902	4.10128	0.000366765	0.0298159	0.201327
DLX5	0.262354	6.50828	4.1005	0.000367508	0.0298159	0.199502
SLC29A1	0.458337	8.44387	4.09243	0.000375309	0.0301474	0.180549
LINC00460	0.307186	7.94241	4.08852	0.000379142	0.0301566	0.171383
MSLN	0.362844	6.75442	4.07701	0.000390662	0.0306054	0.144378
EDNRB	0.421005	6.8912	4.07477	0.000392948	0.0306054	0.139113
MDC1	0.417231	7.82826	4.0717	0.0003961	0.0306054	0.131905
DEAF1	0.329503	6.50432	4.06704	0.000400925	0.0306859	0.120983
CIB2	0.359261	8.63627	4.04823	0.000421011	0.0315465	0.0768845
S100P	0.299909	6.56012	4.04742	0.00042189	0.0315465	0.0750029
GAL	0.393162	6.20612	4.04565	0.000423835	0.0315465	0.0708546
LPAR3	0.496674	6.53396	4.03844	0.000431848	0.0316215	0.0539606
GHRHR	0.304994	7.4011	4.03774	0.000432637	0.0316215	0.0523144
FOXM1	0.483816	7.03249	4.02667	0.000445255	0.0319947	0.0263843
IRF3	0.331955	6.87293	4.02634	0.00044563	0.0319947	0.0256251
ADIPOR1	0.276018	9.62272	4.01917	0.00045401	0.0321253	0.00882375
LPL	-0.722529	10.0797	-4.01752	0.000455954	0.0321253	0.00496999
OBP2B	0.334284	6.96921	4.00926	0.000465828	0.0321253	-0.0143528
TIMM8A	-0.318153	7.73247	-4.00877	0.000466426	0.0321253	-0.0155083
ITGA11	0.191068	8.14137	4.00687	0.000468736	0.0321253	-0.0199645
CYP2D6	0.392843	7.98129	4.00484	0.000471209	0.0321253	-0.0247085
HMGB2	-0.463848	8.27998	-3.99768	0.000480041	0.0322289	-0.0414542
MGAT5	0.319711	7.14378	3.99515	0.000483196	0.0322289	-0.0473622
HNRNPD	-0.237258	10.2791	-3.98834	0.000491805	0.0322289	-0.0632871
MUC5B	0.320356	7.18824	3.988	0.000492247	0.0322289	-0.0640972
PGLYRP1	0.558164	6.99078	3.98711	0.000493375	0.0322289	-0.0661595
CNTFR	0.586068	7.10243	3.98463	0.000496563	0.0322289	-0.0719685
SLC25A41	0.306363	6.80153	3.98056	0.000501821	0.0323117	-0.0814647
GNGT1	0.941873	4.26632	3.97447	0.000509808	0.0325675	-0.0957027
WDR24	0.423509	6.75352	3.96936	0.000516602	0.0327342	-0.107639
CLEC7A	0.517583	6.91377	3.96533	0.000522026	0.0327342	-0.117055
DMBT1	0.372443	7.7809	3.96349	0.000524521	0.0327342	-0.121354
GCNT1	0.317393	7.09202	3.95026	0.000542808	0.0328616	-0.152248
POLG2	0.30897	7.93801	3.94888	0.000544742	0.0328616	-0.155453
THBS1	0.25148	7.18946	3.94818	0.000545738	0.0328616	-0.1571
ST18	0.334999	8.9487	3.94659	0.000547987	0.0328616	-0.160807
ICOS	0.531681	5.43907	3.946	0.000548817	0.0328616	-0.162171
KIF5C	0.518289	6.74219	3.94456	0.000550867	0.0328616	-0.165532
MPDU1	0.969228	7.73041	3.93596	0.000563268	0.0331863	-0.185599
MYC	0.497967	7.23456	3.93241	0.000568465	0.0331863	-0.193876
ST6GAL1	0.302739	8.68079	3.93233	0.000568581	0.0331863	-0.19406
ITPR3	0.412263	9.02529	3.9193	0.000588077	0.0338037	-0.224446
CHAF1B	0.421013	7.09593	3.91796	0.000590119	0.0338037	-0.227569
MAD2L1	0.294238	7.79438	3.91695	0.000591659	0.0338037	-0.229918
RHEB	-0.251708	10.4236	-3.91418	0.000595912	0.0338086	-0.236373
PIK3R5	0.300262	6.98324	3.90652	0.00060783	0.0342453	-0.254218
GNRH2	0.304391	6.92131	3.90215	0.000614738	0.0343956	-0.264401
POC1A	0.407658	7.55441	3.89886	0.000619993	0.0344521	-0.272071
IRF5	0.267895	7.83728	3.89557	0.000625285	0.0345098	-0.279729
KRT7	0.270064	7.52413	3.88938	0.00063536	0.0347298	-0.294132
NID1	0.306046	8.35744	3.88787	0.000637833	0.0347298	-0.297632
LMBR1	0.322112	8.05166	3.88525	0.000642163	0.0347325	-0.303727
AGRP	0.297886	6.80601	3.87654	0.000656768	0.034861	-0.323987
P2RX1	0.360385	6.91915	3.87539	0.000658726	0.034861	-0.326669
SLC22A23	0.31793	8.07142	3.87226	0.000664079	0.034861	-0.33396
ZFR2	0.364964	6.66224	3.87203	0.000664467	0.034861	-0.334486
CTRB2	0.327279	7.8499	3.86766	0.00067201	0.034861	-0.344655
DNMT3L	0.500509	5.96362	3.86599	0.000674902	0.034861	-0.348523
HRH2	0.399085	7.49994	3.86268	0.000680691	0.034861	-0.356216
EPHA3	0.33356	7.03857	3.85842	0.000688211	0.034861	-0.366114
FBXW9	0.508265	6.73712	3.85663	0.000691397	0.034861	-0.370273
S100A2	0.406994	5.90812	3.85476	0.000694734	0.034861	-0.374611
MMP7	0.54484	6.12156	3.85464	0.000694956	0.034861	-0.374898
MSX1	0.306496	7.40846	3.85118	0.000701181	0.034861	-0.38293
IRX3	0.836957	7.18508	3.85024	0.000702896	0.034861	-0.38513
PAFAH1B3	0.548086	7.1758	3.84717	0.000708472	0.034861	-0.392246
HS3ST3B1	0.380982	7.12606	3.83817	0.000725107	0.034861	-0.413148
PRELP	0.254614	8.69897	3.83775	0.00072589	0.034861	-0.414119
MPI	0.30736	8.27146	3.83393	0.000733071	0.034861	-0.422984
CALCA	0.484285	7.38481	3.83385	0.000733216	0.034861	-0.423162
MRGPRX2	0.374574	6.70556	3.83188	0.000736945	0.034861	-0.427731
NFKBIB	0.269035	7.79193	3.8307	0.000739201	0.034861	-0.430483
PEMT	0.249235	7.99269	3.82865	0.00074311	0.034861	-0.435232
MYO1B	0.305448	8.65089	3.82507	0.000750003	0.034861	-0.443546
KCNJ4	0.349317	7.16658	3.81795	0.000763873	0.034861	-0.460045
SLC6A19	0.35453	7.79205	3.81635	0.000767017	0.034861	-0.463743
DDX11	0.353564	8.21686	3.81486	0.000769977	0.034861	-0.467211
CPSF6	0.455793	7.2679	3.81213	0.000775404	0.034861	-0.473535
CDK5RAP2	0.293727	8.27125	3.81175	0.000776169	0.034861	-0.474423
MUC1	0.301956	8.30934	3.80391	0.000791978	0.034861	-0.492575
PGM2L1	0.448164	8.56003	3.8027	0.00079445	0.034861	-0.49538
TBX21	0.329139	7.03831	3.80202	0.000795846	0.034861	-0.496961
PDE6B	0.420746	6.90772	3.80025	0.000799469	0.034861	-0.501049
NUP210	0.630958	7.29384	3.7986	0.000802872	0.034861	-0.504873
GPR78	0.313813	6.65748	3.7984	0.000803282	0.034861	-0.505333
CNNM3	0.343658	7.47465	3.7966	0.000807013	0.034861	-0.509504
NEUROG2	0.53918	5.0899	3.79523	0.000809863	0.034861	-0.512677
ELANE	0.391452	6.39583	3.79455	0.000811293	0.034861	-0.514266
ZNF135	0.374221	7.57496	3.79105	0.00081863	0.034861	-0.522369
PPIB	0.36174	8.22788	3.79061	0.000819553	0.034861	-0.523384
ABCC2	0.381187	6.37991	3.78989	0.000821064	0.034861	-0.525042
GSTO1	-0.3558	9.96065	-3.78868	0.000823635	0.034861	-0.527855
B3GNT8	0.395075	7.45596	3.78428	0.00083299	0.034861	-0.53802
CYB561	0.620918	8.86008	3.78076	0.000840568	0.034861	-0.546171
ACVRL1	0.397926	7.17376	3.78012	0.000841943	0.034861	-0.547642
SBNO2	0.582976	7.50153	3.77915	0.000844062	0.034861	-0.549905
HCG11	0.332847	5.56923	3.77706	0.000848591	0.034861	-0.554721
MIR622	0.525215	4.40669	3.77633	0.000850198	0.034861	-0.556423
STXBP2	0.564802	6.84332	3.77621	0.000850458	0.034861	-0.556698
ZNF826P	0.312813	5.88985	3.77606	0.000850791	0.034861	-0.557051
MIR7-3HG	0.477913	5.23027	3.7683	0.000867908	0.03525	-0.574976
SOX3	0.459071	5.69977	3.76714	0.000870508	0.03525	-0.577668
PPP2R2B	0.372963	7.58209	3.76588	0.000873321	0.03525	-0.580572
TBC1D10C	0.249627	6.68331	3.75719	0.000893036	0.0357172	-0.600658
MRTO4	0.392277	7.31348	3.75332	0.000901941	0.0357172	-0.609585
SLC39A5	0.24062	8.34703	3.751	0.000907331	0.0357172	-0.614946
POLE2	0.354275	7.19004	3.75047	0.000908569	0.0357172	-0.616173
GRIN3B	0.237284	7.30715	3.7503	0.000908978	0.0357172	-0.616578
PHOX2A	0.328838	7.72178	3.74877	0.000912549	0.0357172	-0.620105
SRD5A1	0.266936	7.70681	3.74742	0.000915712	0.0357172	-0.623218
KCND3	0.443904	6.99732	3.74542	0.000920424	0.0357292	-0.627835
KCNIP1	0.258403	6.97338	3.74267	0.000926934	0.0358106	-0.634176
IL9R	0.313898	7.10492	3.73631	0.000942183	0.0362272	-0.648854
FCHO1	0.405617	7.63127	3.7325	0.000951434	0.0364103	-0.657643
THRA	0.279627	8.94849	3.72844	0.000961383	0.0364153	-0.667
MAPK7	0.294593	7.63108	3.72757	0.000963546	0.0364153	-0.669021
DDAH2	0.305922	7.29759	3.72562	0.00096836	0.0364153	-0.673503
SLC12A3	0.444025	7.13618	3.72516	0.000969518	0.0364153	-0.674578
SSR1	-0.377828	8.59406	-3.72025	0.000981797	0.0364447	-0.685898
RAPH1	0.303273	8.02909	3.71682	0.000990467	0.0364447	-0.693804
FST	0.256758	7.32804	3.71672	0.000990709	0.0364447	-0.694024
CCDC88A	-0.371906	6.70249	-3.71373	0.000998323	0.0364447	-0.700909
SLC8A1	0.291076	6.83967	3.71361	0.000998647	0.0364447	-0.701201
ADAMTS19	0.486873	6.16852	3.7131	0.000999931	0.0364447	-0.702356
CACNB3	0.281428	7.38426	3.7124	0.00100175	0.0364447	-0.703987
USH2A	0.432198	4.31359	3.70982	0.00100837	0.0364506	-0.709917
ACSF3	0.468211	7.1125	3.70885	0.0010109	0.0364506	-0.712163
TGFB3	-0.325339	8.49846	-3.7069	0.00101596	0.0364711	-0.716654
CEP170B	0.342986	8.53079	3.70044	0.0010329	0.0365597	-0.731526
TSKS	-0.283801	6.13458	-3.70039	0.00103303	0.0365597	-0.731636
BIK	0.324932	8.6624	3.69818	0.00103887	0.0365597	-0.73671
HCRT	0.333439	6.95558	3.69684	0.00104245	0.0365597	-0.739797
MPO	0.308007	7.37213	3.69584	0.00104511	0.0365597	-0.742093
ZPBP	0.40719	6.39076	3.69484	0.0010478	0.0365597	-0.744399
ABCB11	0.253475	6.78593	3.69403	0.00104997	0.0365597	-0.746263
MRAS	0.284526	8.60067	3.68721	0.00106845	0.036891	-0.761944
FFAR1	0.528244	6.2127	3.68717	0.00106858	0.036891	-0.762056
NBPF3	0.246972	7.44312	3.68388	0.0010776	0.0369882	-0.769612
LNX1	-0.230457	6.8776	-3.68193	0.00108299	0.0369882	-0.774096
CHRND	0.287804	6.62446	3.68118	0.00108507	0.0369882	-0.775824
KRBA2	0.282095	8.12809	3.67837	0.00109289	0.0370279	-0.782279
SULT1E1	0.449284	6.32285	3.67708	0.0010965	0.0370279	-0.785239
TRMT10C	-0.213896	8.93692	-3.67507	0.00110216	0.0370279	-0.789869
NFE2	0.623725	6.15732	3.67424	0.00110449	0.0370279	-0.791769
CCL24	0.403531	6.99956	3.67246	0.00110951	0.0370431	-0.795846
STAT2	-0.280677	8.24313	-3.66808	0.00112202	0.0370923	-0.805921
SLC12A5	0.333126	6.94591	3.66722	0.00112449	0.0370923	-0.807895
TSPAN31	0.247203	8.88059	3.66562	0.00112908	0.0370923	-0.811559
NCSTN	0.272948	8.08512	3.66475	0.0011316	0.0370923	-0.813561
IFT88	0.436913	7.93412	3.66333	0.00113571	0.0370923	-0.81682
AMBRA1	0.396183	7.73373	3.66224	0.00113888	0.0370923	-0.819326
HOXA5	-0.361419	7.12842	-3.65932	0.00114741	0.0370923	-0.826032
FGB	-0.350904	8.05659	-3.65718	0.00115369	0.0370923	-0.830933
SLC1A7	0.400862	7.13627	3.65627	0.00115639	0.0370923	-0.833037
SEC11C	0.266496	7.56587	3.65408	0.00116286	0.0370923	-0.838048
NKX2-1	0.516469	7.0363	3.65221	0.00116842	0.0370923	-0.842336
CHFR	0.32067	7.06195	3.65174	0.00116983	0.0370923	-0.843417
SEC61A1	0.36254	7.99485	3.6504	0.00117385	0.0370923	-0.846502
SLC5A4	0.33155	6.76531	3.64918	0.00117749	0.0370923	-0.849284
PQBP1	0.416543	8.60773	3.6477	0.00118197	0.0370923	-0.852696
ZNF836	0.237011	7.23008	3.64698	0.00118414	0.0370923	-0.85434
TBC1D5	0.255006	8.17369	3.64464	0.00119122	0.0371655	-0.859699
IL20	0.464043	6.02831	3.64319	0.00119564	0.0371655	-0.863022
LDHB	-0.686765	11.1473	-3.63806	0.0012114	0.0371925	-0.874787
CALB2	0.301528	5.50131	3.63761	0.00121278	0.0371925	-0.87581
BUD13	0.334928	7.50081	3.63726	0.00121388	0.0371925	-0.876626
EFNB1	0.486064	6.8428	3.63382	0.00122455	0.0371925	-0.88449
COL18A1	0.409974	7.04018	3.63256	0.00122851	0.0371925	-0.887391
INPP5J	0.288959	7.96408	3.63211	0.00122993	0.0371925	-0.888426
CD7	0.186156	7.65044	3.63169	0.00123125	0.0371925	-0.889387
MTRR	-0.362231	8.90458	-3.62966	0.00123764	0.0371925	-0.894041
PACSIN2	0.498995	8.79558	3.62962	0.00123776	0.0371925	-0.894128
SLC25A22	0.459247	7.42619	3.62781	0.00124348	0.0372263	-0.898265
MTHFD1	-0.288329	9.12318	-3.62587	0.00124963	0.0372729	-0.902697
SPRR1A	0.289653	7.02207	3.62266	0.00125992	0.0374421	-0.910061
SCARB1	0.288483	7.44783	3.61851	0.00127331	0.0376042	-0.919558
CA9	0.419802	6.6113	3.6181	0.00127464	0.0376042	-0.920496
AIFM2	0.406401	8.21127	3.61518	0.00128414	0.0377472	-0.927165
CCL19	0.52391	4.51062	3.61312	0.00129092	0.0378094	-0.931892
ZBED3-AS1	0.384182	7.11667	3.61071	0.00129888	0.0378507	-0.937411
GRIN2B	0.318461	6.33657	3.60987	0.00130166	0.0378507	-0.939331
SIDT2	0.390622	9.50351	3.59843	0.00134009	0.0386676	-0.965461
CD109	0.337013	6.75971	3.59787	0.00134202	0.0386676	-0.966752
SLC37A1	0.847326	6.94721	3.59728	0.00134405	0.0386676	-0.968105
TSKU	0.205016	7.91841	3.59581	0.00134906	0.0386747	-0.971449
MCRS1	0.293758	7.98466	3.59322	0.00135799	0.0387936	-0.977372
CDCA4	0.326045	8.25667	3.58796	0.00137629	0.0390554	-0.989384
GDPD5	0.285804	7.37229	3.58526	0.00138577	0.0390554	-0.995551
RALY	0.245786	7.60393	3.58477	0.00138749	0.0390554	-0.996665
CAMKK2	0.40673	8.20637	3.58424	0.00138937	0.0390554	-0.997879
CH25H	0.560211	5.86626	3.58253	0.00139542	0.0390554	-1.00177
ADAT3	0.302117	8.20757	3.58236	0.00139604	0.0390554	-1.00218
HPX	0.209006	8.03483	3.57984	0.00140501	0.0391041	-1.00792
ENGASE	0.237749	10.3631	3.57916	0.00140742	0.0391041	-1.00946
PDE3A	0.362418	7.07243	3.57346	0.00142796	0.0395259	-1.02247
TET3	-0.268739	7.54821	-3.57226	0.00143235	0.0395259	-1.02522
AKR1B10	0.340271	7.08672	3.57045	0.00143893	0.0395731	-1.02934
TSPY1	0.389771	8.62277	3.56602	0.00145523	0.0398549	-1.03944
ZNF215	0.257322	7.7436	3.565	0.001459	0.0398549	-1.04177
LMF2	0.237089	9.30719	3.56062	0.00147531	0.0401651	-1.05174
ZSCAN1	0.371728	6.39419	3.55855	0.00148307	0.0401932	-1.05644
MLNR	0.647277	4.47615	3.55771	0.00148625	0.0401932	-1.05837
IL17B	0.685853	5.78427	3.5544	0.00149878	0.0403973	-1.0659
ITGAX	0.367334	6.84382	3.54262	0.00154424	0.041436	-1.09271
ERP44	0.203626	7.91575	3.5405	0.00155256	0.041436	-1.09753
NCDN	0.265632	7.52715	3.54049	0.00155264	0.041436	-1.09757
MTHFR	0.314741	8.04572	3.53547	0.00157252	0.0418162	-1.10898
DOCK6	0.275671	7.18735	3.5343	0.00157719	0.0418162	-1.11164
TMTC1	-0.355268	8.55236	-3.53231	0.00158517	0.0418907	-1.11617
PAX5	0.27506	7.57907	3.52968	0.00159574	0.0420332	-1.12213
CASP7	0.36956	6.97016	3.52627	0.0016096	0.0422611	-1.12988
DPP10	0.29251	3.42817	3.52428	0.00161775	0.0423381	-1.13441
KIF4A	0.301143	6.38195	3.52275	0.00162403	0.0423657	-1.13788
ASPRV1	0.262629	6.84486	3.52056	0.00163304	0.0424642	-1.14284
IL12RB1	0.315317	7.5361	3.51404	0.00166021	0.043033	-1.15764
OLFM2	0.303533	8.23501	3.51174	0.00166994	0.0431387	-1.16288
ADAP1	0.268694	9.1143	3.50723	0.00168911	0.0431387	-1.17311
ZNF30	0.419932	6.83624	3.50667	0.00169151	0.0431387	-1.17438
ITGA2	0.367829	6.38893	3.50337	0.00170567	0.0431387	-1.18186
CUL7	0.298624	9.62665	3.50288	0.00170779	0.0431387	-1.18297
KCNG2	0.870643	6.91086	3.50225	0.00171049	0.0431387	-1.18439
PAX7	0.216516	8.26593	3.49907	0.00172433	0.0431387	-1.19161
PPP4C	0.220613	7.8264	3.49762	0.00173067	0.0431387	-1.1949
HSD11B1L	0.22333	7.91021	3.49669	0.00173473	0.0431387	-1.197
CDKN2AIP	-0.296752	7.11769	-3.496	0.00173775	0.0431387	-1.19856
CHRNB2	0.274183	8.2036	3.49592	0.0017381	0.0431387	-1.19874
AFAP1-AS1	0.325612	7.61062	3.494	0.00174657	0.0431387	-1.20309
ADAM15	0.336961	10.1934	3.49371	0.00174785	0.0431387	-1.20375
NPAS3	0.222987	6.94817	3.4911	0.0017594	0.0431387	-1.20966
GADL1	0.447167	5.77842	3.49073	0.00176106	0.0431387	-1.2105
KHDRBS1	-0.27258	9.56578	-3.48988	0.00176485	0.0431387	-1.21243
RECQL4	0.301415	7.69966	3.48977	0.00176533	0.0431387	-1.21267
KIF13B	0.327533	7.32614	3.48932	0.00176735	0.0431387	-1.21369
RPL15	-0.21896	12.2084	-3.48694	0.00177802	0.0431387	-1.21909
PWP2	0.321349	7.34174	3.48692	0.00177808	0.0431387	-1.21912
VDAC2	-0.216401	11.8342	-3.48635	0.00178064	0.0431387	-1.22041
SPG11	-0.315976	8.19664	-3.48602	0.00178213	0.0431387	-1.22116
NDUFA2	-0.176588	11.2929	-3.48414	0.00179065	0.0431387	-1.22543
COL5A1	0.256417	8.21383	3.48386	0.00179191	0.0431387	-1.22606
ANGPT4	0.282291	7.21161	3.48241	0.00179848	0.0431689	-1.22934
MIR646HG	0.361687	6.22681	3.47941	0.00181215	0.0432733	-1.23613
SLC1A1	0.625171	7.45979	3.47912	0.0018135	0.0432733	-1.23679
TP53I3	0.264908	6.52848	3.47793	0.00181895	0.0432761	-1.23948
TATDN2	0.258074	8.55106	3.47433	0.00183555	0.0432795	-1.24762
LDLR	0.279538	8.0535	3.47366	0.00183864	0.0432795	-1.24913
MTF2	0.278469	8.18687	3.47338	0.00183996	0.0432795	-1.24977
CYTH1	0.327243	8.5536	3.47328	0.00184043	0.0432795	-1.25
IL22RA1	0.428906	6.46077	3.46905	0.00186018	0.043455	-1.25956
ZNF350	0.397889	7.08705	3.46892	0.00186077	0.043455	-1.25984
S100A7	0.408802	6.65337	3.46824	0.00186396	0.043455	-1.26138
OSCAR	0.447701	6.24181	3.46479	0.00188027	0.0437095	-1.26918
ORC3	-0.303377	8.26446	-3.46234	0.00189192	0.0437513	-1.27471
ALX4	0.253655	6.67036	3.46215	0.00189285	0.0437513	-1.27516
DSPP	1.22371	5.59312	3.45957	0.00190518	0.0439111	-1.28097
GCG	0.29668	3.70431	3.45834	0.0019111	0.0439228	-1.28375
NTN4	-0.466408	6.80904	-3.45162	0.00194376	0.0444755	-1.29892
TRIM71	0.325207	4.16667	3.44944	0.00195447	0.0444755	-1.30385
ADARB2	0.36393	7.78568	3.44897	0.0019568	0.0444755	-1.30491
OVOL1	0.324553	7.56568	3.44891	0.00195708	0.0444755	-1.30504
DDRGK1	0.309852	8.03151	3.44734	0.00196482	0.0444786	-1.30857
PALM	0.545371	7.98617	3.44667	0.00196818	0.0444786	-1.3101
MAPK1IP1L	-0.273048	9.13186	-3.44383	0.00198228	0.0446079	-1.31649
SNAI2	-0.422272	7.20619	-3.44311	0.00198591	0.0446079	-1.31813
P2RX7	0.353345	6.37674	3.44188	0.00199204	0.0446079	-1.32089
MFSD2A	0.351762	7.54561	3.44111	0.00199589	0.0446079	-1.32262
DAOA	0.26022	6.64455	3.43911	0.00200599	0.0446569	-1.32714
C1orf162	-0.224398	7.9067	-3.4385	0.00200909	0.0446569	-1.32852
SESN2	0.266722	7.64305	3.43619	0.0020208	0.0447945	-1.33373
KRT18	0.297426	6.96491	3.43506	0.00202657	0.0448	-1.33628
FZD9	-0.232909	7.61926	-3.43142	0.00204521	0.0450526	-1.34447
STOX1	0.267462	9.06683	3.43042	0.00205037	0.0450526	-1.34673
KRT24	0.558556	5.6542	3.42952	0.00205503	0.0450526	-1.34876
HNF1A	0.315722	7.27997	3.42851	0.00206021	0.0450526	-1.35102
CHUK	0.343847	6.95	3.42569	0.00207492	0.0451703	-1.35738
STAP2	0.490511	6.86518	3.42494	0.00207881	0.0451703	-1.35906
PROS1	0.365909	6.81491	3.42428	0.0020823	0.0451703	-1.36056
PRKCZ	0.359047	7.13006	3.41491	0.0021319	0.0461229	-1.38162
ICA1	0.356259	8.23285	3.41142	0.0021507	0.046406	-1.38948
FGFR3	0.363648	5.79951	3.40864	0.00216579	0.0466075	-1.39574
VWF	-0.304486	9.7031	-3.40378	0.00219239	0.0470553	-1.40666
KRT84	0.336037	6.18152	3.39799	0.0022245	0.0476185	-1.41967
HK3	0.278967	6.57399	3.3959	0.00223618	0.0476428	-1.42435
C1QTNF2	0.350815	6.25006	3.39569	0.00223738	0.0476428	-1.42483
HMOX2	0.250076	8.97687	3.3925	0.00225537	0.0477297	-1.43199
RIMS1	0.440321	7.80865	3.39042	0.00226716	0.0477297	-1.43666
EIF4G1	0.494002	8.88022	3.38968	0.00227135	0.0477297	-1.43831
NKX6-3	0.263275	8.80253	3.38941	0.00227293	0.0477297	-1.43893
ZRANB3	-0.324206	7.06138	-3.38792	0.0022814	0.0477297	-1.44225
A1BG	0.323782	6.92925	3.38759	0.00228332	0.0477297	-1.44301
UQCC2	0.265672	6.88661	3.38718	0.00228563	0.0477297	-1.44391
SLCO1A2	0.276996	9.2852	3.38639	0.00229017	0.0477297	-1.44568
MT1E	-0.510772	9.76169	-3.38566	0.00229442	0.0477297	-1.44734
ALAS2	0.216834	7.7066	3.38405	0.0023037	0.0477338	-1.45095
PRDM16	0.473733	5.86748	3.38358	0.00230638	0.0477338	-1.45199
KCNJ11	0.538406	6.33954	3.37965	0.00232922	0.0479641	-1.46081
RAE1	0.253494	7.50484	3.37963	0.00232933	0.0479641	-1.46085
ZNF77	0.438322	8.10107	3.37787	0.00233961	0.0480539	-1.46479
CAMK1	0.488076	6.15215	3.37461	0.00235886	0.0483137	-1.47211
PF4	0.409262	8.02007	3.37303	0.00236822	0.0483137	-1.47565
TNNT1	-0.217775	13.5671	-3.3727	0.00237013	0.0483137	-1.47637
RNF5	0.443724	7.14569	3.37168	0.0023762	0.048316	-1.47866
SLIT2	0.246107	7.33532	3.37064	0.00238242	0.0483214	-1.48099
ERBB3	0.290522	7.27934	3.36956	0.00238887	0.0483314	-1.48341
ATP13A1	0.419567	7.38484	3.36785	0.0023991	0.0484176	-1.48723
ATG101	0.238485	7.37638	3.35871	0.00245465	0.0490734	-1.50769
TALDO1	-0.263636	9.15361	-3.35834	0.00245692	0.0490734	-1.50852
CCDC57	0.219575	8.49248	3.35794	0.00245939	0.0490734	-1.50942
SHANK1	0.726308	7.05787	3.35599	0.00247143	0.0490734	-1.51378
GAST	0.389167	6.92888	3.35572	0.0024731	0.0490734	-1.51438
ADCY7	0.258325	7.80399	3.3543	0.00248186	0.0490734	-1.51755
COL4A6	0.330418	7.42793	3.35366	0.00248589	0.0490734	-1.51899
DRD3	0.288805	6.37889	3.35305	0.00248965	0.0490734	-1.52035
MCEE	-0.321507	8.3977	-3.34936	0.00251275	0.0490734	-1.5286
OXER1	0.230273	8.26454	3.34829	0.00251946	0.0490734	-1.53098
ANKRD24	0.240411	7.41245	3.34812	0.00252059	0.0490734	-1.53138
FGF8	0.889009	5.30872	3.34523	0.00253881	0.0490734	-1.53782
MCCC1	-0.244538	8.36783	-3.34504	0.00254005	0.0490734	-1.53825
ATP2A3	0.253267	7.80286	3.34471	0.00254214	0.0490734	-1.53899
WRN	0.516906	6.71059	3.34394	0.00254705	0.0490734	-1.54071
EMC3	-0.221154	10.4584	-3.34104	0.00256557	0.0490734	-1.54718
NXNL1	0.273331	6.73413	3.34084	0.00256687	0.0490734	-1.54764
ARF3	0.280627	9.25554	3.34044	0.00256944	0.0490734	-1.54853
ARHGAP26	-0.244505	7.71007	-3.34042	0.00256957	0.0490734	-1.54858
NALCN	0.226073	5.89743	3.33934	0.0025765	0.0490734	-1.55098
ATP10A	0.314154	7.78188	3.33867	0.00258082	0.0490734	-1.55248
YJEFN3	0.535158	5.85086	3.33812	0.00258433	0.0490734	-1.55369
TLR4	0.434357	7.07561	3.3375	0.00258838	0.0490734	-1.55509
WFS1	0.262359	7.36292	3.33698	0.0025917	0.0490734	-1.55624
DNA2	-0.303825	6.95785	-3.33442	0.00260835	0.0490734	-1.56195
PTGIR	0.206391	8.75871	3.33393	0.00261157	0.0490734	-1.56306
PCIF1	0.224096	8.14693	3.33389	0.00261183	0.0490734	-1.56315
PTGER1	0.282589	7.6998	3.33341	0.00261495	0.0490734	-1.56421
RPL24	-0.219382	12.0726	-3.33334	0.00261538	0.0490734	-1.56436
KRT78	0.591749	6.51219	3.3333	0.00261564	0.0490734	-1.56445
OR10H1	0.633472	7.22634	3.33236	0.00262183	0.0490734	-1.56656
SELE	0.50428	4.60885	3.33084	0.00263178	0.0490734	-1.56994
GCC1	0.270107	7.84494	3.33066	0.00263296	0.0490734	-1.57034
MAP1A	0.297827	7.92303	3.33001	0.00263725	0.0490734	-1.5718
SLC25A36	-0.59111	10.583	-3.32794	0.00265093	0.049132	-1.57642
BTD	0.282389	7.94262	3.32705	0.00265682	0.049132	-1.5784
C1R	-0.297252	8.14373	-3.32678	0.00265857	0.049132	-1.57899
LALBA	0.269856	6.934	3.32496	0.0026707	0.0492441	-1.58306
CCL1	0.310345	6.66932	3.32364	0.00267952	0.0492947	-1.586
GTF2I	0.424231	6.66103	3.32169	0.00269259	0.0493937	-1.59034
DOCK7	0.225055	7.19798	3.32015	0.00270298	0.0493937	-1.59378
CD44	0.271872	8.11805	3.31993	0.00270444	0.0493937	-1.59426
SKAP2	-0.23258	7.6229	-3.31704	0.002724	0.0493937	-1.6007
PMS1	-0.222486	7.41136	-3.31689	0.00272502	0.0493937	-1.60103
FAT1	-0.276444	6.84778	-3.31679	0.00272571	0.0493937	-1.60126
IFNL1	0.29846	5.44115	3.31593	0.00273156	0.0493937	-1.60317
ENTPD3	0.325912	7.01871	3.31563	0.00273361	0.0493937	-1.60384
LRIT1	0.464129	5.99014	3.3142	0.00274336	0.0494597	-1.60702
KCNK16	0.21412	7.85934	3.31064	0.0027678	0.0497898	-1.61494
RASAL1	0.198136	8.21034	3.3073	0.00279094	0.050095	-1.62237
HEXA	0.250133	8.37379	3.3053	0.00280488	0.050234	-1.62682
TFF3	0.444248	7.12296	3.29614	0.00286967	0.0512811	-1.6472
SPIB	0.295043	7.92903	3.29412	0.00288414	0.0514265	-1.65169
SELL	0.393991	7.98596	3.29282	0.00289344	0.0514695	-1.65456
CD38	0.25755	7.46348	3.29127	0.00290466	0.0514695	-1.65802
DIO2	0.314813	7.99369	3.29102	0.00290649	0.0514695	-1.65858
PNMA2	0.362128	6.07896	3.29026	0.00291193	0.0514695	-1.66025
CEBPA	0.253272	7.47057	3.28798	0.00292852	0.0516459	-1.66531
HSD17B4	-0.492575	9.9481	-3.28714	0.00293464	0.0516459	-1.66718
AMFR	0.510593	8.81927	3.28361	0.00296056	0.0517271	-1.67502
DHCR7	0.285326	7.22878	3.28345	0.00296171	0.0517271	-1.67537
JAG2	0.249685	8.28763	3.28345	0.00296171	0.0517271	-1.67537
MTMR7	0.389234	4.27342	3.28304	0.00296476	0.0517271	-1.67629
COMP	0.534111	6.45726	3.27718	0.00300823	0.0521795	-1.68927
ADAMTS4	0.313873	6.9852	3.27662	0.00301244	0.0521795	-1.69052
PFKP	0.264301	8.99035	3.27494	0.00302503	0.0521795	-1.69424
ZFAND2B	0.470136	7.0533	3.27464	0.00302729	0.0521795	-1.69491
IL17F	0.811209	6.42363	3.27368	0.00303458	0.0521795	-1.69705
CDIPT	-0.277898	9.26278	-3.27367	0.00303465	0.0521795	-1.69707
ZNF480	-0.30336	3.7199	-3.27231	0.00304486	0.0521795	-1.70007
PHKB	0.223973	9.90648	3.27229	0.00304504	0.0521795	-1.70012
IRF7	0.5157	7.70879	3.27164	0.00305	0.0521795	-1.70157
RBBP8	0.264097	7.28696	3.27098	0.00305501	0.0521795	-1.70304
GAP43	0.396494	6.19075	3.26872	0.0030722	0.0523247	-1.70804
TPD52L1	-0.319235	10.0404	-3.26817	0.00307641	0.0523247	-1.70926
BLVRB	-0.219146	9.18251	-3.26713	0.00308434	0.0523499	-1.71156
PSRC1	0.256612	7.00114	3.26393	0.00310897	0.0524734	-1.71865
UBE2S	0.348164	6.25306	3.26269	0.00311852	0.0524734	-1.72139
ZEB2	0.253326	8.4707	3.26233	0.00312133	0.0524734	-1.72219
PKLR	0.25813	8.29294	3.26219	0.00312238	0.0524734	-1.72249
SIGLEC10	0.18544	7.26423	3.26199	0.00312395	0.0524734	-1.72294
TRAIP	0.441228	6.25394	3.25958	0.00314269	0.0525661	-1.72827
ECI1	-0.211916	9.8814	-3.25874	0.00314926	0.0525661	-1.73013
AVPR2	0.28591	7.06718	3.25812	0.00315409	0.0525661	-1.7315
KCNA2	-0.225255	7.02246	-3.25796	0.00315539	0.0525661	-1.73186
RSRC1	-0.225247	6.65178	-3.25499	0.00317867	0.0527506	-1.73842
TAGAP	0.234046	8.4083	3.25304	0.00319413	0.0527506	-1.74274
FGF3	0.389003	4.60134	3.25068	0.00321287	0.0527506	-1.74796
SERPINA4	0.532529	6.90148	3.25054	0.003214	0.0527506	-1.74827
SNCA	0.381138	8.72914	3.25049	0.00321439	0.0527506	-1.74838
SV2B	0.297419	8.18791	3.25042	0.00321493	0.0527506	-1.74853
SECISBP2	-0.242528	8.41699	-3.24983	0.00321961	0.0527506	-1.74983
REG1A	0.184965	6.58684	3.24936	0.00322336	0.0527506	-1.75086
TUBB2B	0.494115	4.90325	3.24872	0.00322851	0.0527506	-1.75229
MYH8	0.710918	7.91777	3.24809	0.00323359	0.0527506	-1.75369
EDA2R	0.191979	6.71585	3.24674	0.00324439	0.0527506	-1.75666
CISD1	-0.267823	10.991	-3.2461	0.00324957	0.0527506	-1.75808
XAB2	0.6788	6.59996	3.24527	0.00325622	0.0527506	-1.7599
TCN1	0.336181	7.84994	3.24452	0.0032623	0.0527506	-1.76157
GNL3	0.452342	4.10423	3.24431	0.003264	0.0527506	-1.76203
LILRB3	0.431833	9.35412	3.24246	0.00327901	0.0527773	-1.76612
NPPB	0.420989	6.35195	3.24199	0.0032828	0.0527773	-1.76715
TMEM33	-0.326279	7.95257	-3.2417	0.00328516	0.0527773	-1.76779
CCKBR	0.329695	7.98979	3.24077	0.0032928	0.0527955	-1.76986
POLR3A	0.238582	7.47137	3.23811	0.00331454	0.0529452	-1.77572
TF	0.312897	8.96121	3.23803	0.00331519	0.0529452	-1.7759
ZNF326	-0.228827	7.05228	-3.2337	0.00335095	0.0533733	-1.78546
GFRA1	-0.25508	7.28946	-3.23319	0.00335516	0.0533733	-1.78658
MMD2	0.392031	7.00849	3.23204	0.00336473	0.0534209	-1.78912
CHEK2	0.529162	6.78785	3.231	0.0033734	0.053454	-1.79141
NFKBIL1	0.310226	7.69256	3.22862	0.00339335	0.0536652	-1.79666
LGALS9	0.34976	7.56636	3.2271	0.00340618	0.0537633	-1.80002
FES	0.341575	7.34712	3.22486	0.00342511	0.0539572	-1.80496
EDN1	0.174882	7.0383	3.22313	0.0034398	0.0539668	-1.80877
ADRA1D	0.429736	5.23585	3.22305	0.0034405	0.0539668	-1.80895
PAM	-0.335677	10.5865	-3.22186	0.00345057	0.0539668	-1.81156
RASA1	-0.207843	8.71603	-3.22166	0.00345233	0.0539668	-1.81201
FRZB	1.2563	8.96599	3.22016	0.00346511	0.0540624	-1.8153
PSG9	0.362871	7.53605	3.21752	0.00348784	0.0543125	-1.82112
GALR3	0.218853	7.96594	3.21674	0.00349461	0.0543138	-1.82285
SENP2	0.239023	8.0747	3.21311	0.00352611	0.0546457	-1.83084
RPL23A	-0.178018	12.9924	-3.21272	0.00352944	0.0546457	-1.83168
FETUB	0.439806	4.48175	3.21056	0.00354834	0.0548225	-1.83644
POLD1	0.382143	7.58449	3.20988	0.00355438	0.0548225	-1.83795
ZNF808	0.642134	5.14495	3.2066	0.00358324	0.0551629	-1.84515
GGCX	0.391384	7.17543	3.20457	0.00360125	0.0553351	-1.84962
C3AR1	-0.210341	7.32075	-3.20278	0.00361727	0.0553543	-1.85357
DDR2	0.202785	7.78177	3.20189	0.0036252	0.0553543	-1.85552
DLC1	0.208135	7.94092	3.20143	0.00362934	0.0553543	-1.85653
APOA2	1.04653	5.81136	3.20126	0.00363079	0.0553543	-1.85689
TYMP	0.315353	7.31394	3.20062	0.00363661	0.0553543	-1.85832
CPA6	0.492548	5.39348	3.19948	0.00364679	0.0553777	-1.86081
CKAP2L	0.388628	5.83731	3.19893	0.0036518	0.0553777	-1.86203
TRAPPC6A	0.361887	7.45639	3.19769	0.00366293	0.055401	-1.86474
PCK2	0.292681	6.83971	3.19651	0.00367362	0.055401	-1.86733
PRPH2	0.331402	8.10205	3.19649	0.00367383	0.055401	-1.86738
PAAF1	-0.243871	8.08107	-3.19544	0.00368335	0.055439	-1.86968
PKP1	0.492448	6.27935	3.19457	0.00369125	0.055439	-1.87159
PCSK6	0.191582	8.2785	3.19396	0.00369684	0.055439	-1.87294
TJP3	0.809756	6.67237	3.18717	0.00375924	0.056099	-1.88783
PAF1	0.457077	7.32274	3.18686	0.00376216	0.056099	-1.88852
SLC5A8	0.44852	6.52947	3.18587	0.00377131	0.056099	-1.89069
TLE3	0.271573	6.55197	3.18585	0.00377159	0.056099	-1.89075
NBN	-0.304796	8.21821	-3.18488	0.00378062	0.056099	-1.89288
GPR35	0.462703	7.25114	3.18469	0.00378234	0.056099	-1.89328
AQP11	0.222627	6.88265	3.18344	0.00379399	0.0561413	-1.89602
CAPZB	0.280801	9.5011	3.18276	0.00380043	0.0561413	-1.89753
ADCY6	0.211364	7.31007	3.18217	0.00380595	0.0561413	-1.89882
DOCK8	0.321272	6.65971	3.17767	0.00384838	0.056664	-1.90868
ATP2A2	-0.239163	13.0856	-3.17451	0.00387846	0.0568831	-1.91561
EDN2	0.276954	7.16891	3.17421	0.00388132	0.0568831	-1.91627
BFSP2	0.31562	7.1846	3.1739	0.00388429	0.0568831	-1.91695
KLHL3	-0.307795	8.16564	-3.17214	0.00390112	0.0570266	-1.92079
COL6A2	0.317887	7.76403	3.17037	0.00391821	0.0571735	-1.92468
SGSM2	0.200914	8.77262	3.16733	0.00394764	0.0574065	-1.93133
CBLN4	0.433861	6.14958	3.16725	0.00394833	0.0574065	-1.93149
PLA2G1B	0.545267	4.25634	3.16531	0.00396728	0.0574366	-1.93575
SLC7A11	0.317924	6.53936	3.16487	0.00397158	0.0574366	-1.93671
TST	-0.307208	8.28824	-3.16486	0.00397164	0.0574366	-1.93673
RASGRP2	-0.290085	8.54934	-3.16341	0.00398585	0.0574697	-1.9399
KIF1A	0.256971	8.49619	3.16318	0.0039881	0.0574697	-1.9404
TREH	0.776294	5.70722	3.16197	0.00400003	0.0575394	-1.94306
SNAP25	0.172863	8.03093	3.16	0.00401945	0.0576583	-1.94737
POR	0.279057	7.08511	3.15969	0.00402251	0.0576583	-1.94804
ZNF592	0.296362	8.719	3.15808	0.00403843	0.0577094	-1.95155
BID	0.200061	7.02527	3.1579	0.0040403	0.0577094	-1.95197
BANF1	-0.223702	10.8704	-3.15688	0.00405039	0.0577135	-1.95418
SMARCA5	-0.247746	8.45093	-3.15644	0.00405481	0.0577135	-1.95515
ADPGK	0.240543	7.98096	3.15506	0.00406858	0.0577233	-1.95817
UBE2N	-0.246397	9.67669	-3.15494	0.00406973	0.0577233	-1.95842
ACTR1A	0.247117	8.46875	3.15231	0.00409616	0.0579968	-1.96417
CEBPZ	-0.264943	8.6146	-3.1503	0.00411641	0.0581819	-1.96856
IGFL1	0.263424	6.96829	3.14941	0.00412544	0.0582081	-1.9705
SPP2	0.41005	6.33383	3.14753	0.0041445	0.0583756	-1.9746
MYLK3	-0.431298	8.92958	-3.14294	0.0041915	0.0589352	-1.98462
LRRC4	0.328757	8.00151	3.14031	0.00421865	0.0591744	-1.99036
SP4	-0.311275	8.04066	-3.13988	0.0042231	0.0591744	-1.9913
ARL6	0.295595	4.86018	3.13636	0.00425979	0.0595284	-1.99898
SP100	-0.311949	7.13011	-3.13605	0.00426304	0.0595284	-1.99966
PHPT1	-0.198853	10.8323	-3.13455	0.0042787	0.0596445	-2.00292
ABCA1	-0.267818	8.81749	-3.13111	0.004315	0.0598904	-2.01043
KRT3	0.526063	6.57337	3.13042	0.0043223	0.0598904	-2.01193
ZWILCH	0.282995	6.80395	3.12894	0.00433804	0.0598904	-2.01516
APOC3	0.667903	6.58168	3.12855	0.00434217	0.0598904	-2.016
STXBP5L	-0.313979	6.81908	-3.12815	0.00434643	0.0598904	-2.01687
POU3F4	0.498284	6.81	3.12738	0.00435467	0.0598904	-2.01856
ZNF471	0.222981	6.22286	3.12669	0.00436206	0.0598904	-2.02006
SNRPD2	-0.169185	10.3203	-3.12668	0.00436209	0.0598904	-2.02007
NPHS1	0.476127	5.03958	3.12642	0.00436495	0.0598904	-2.02065
CREB3	0.23253	6.89793	3.12593	0.00437016	0.0598904	-2.02171
SAPCD2	0.251098	8.14219	3.12462	0.00438426	0.0599485	-2.02457
REG3G	0.250823	7.42954	3.12394	0.00439155	0.0599485	-2.02605
MUC7	0.341526	5.18626	3.123	0.00440167	0.0599485	-2.02809
PDZD2	0.300266	7.42689	3.12252	0.00440683	0.0599485	-2.02913
ATP6V0A2	-0.31928	7.74164	-3.1221	0.00441135	0.0599485	-2.03004
ST8SIA3	0.362925	7.4322	3.12088	0.00442452	0.060027	-2.03269
STXBP4	-0.221137	6.13542	-3.12017	0.00443228	0.0600319	-2.03425
KRT16	0.706587	6.19655	3.11721	0.00446454	0.0603473	-2.04069
ACVR1	0.427248	8.08596	3.11614	0.0044762	0.0603473	-2.043
TMEM126A	-0.265266	9.93161	-3.11599	0.00447789	0.0603473	-2.04334
TEKT5	0.277903	6.71913	3.11426	0.00449686	0.0605025	-2.04709
EPHB3	0.230442	8.04106	3.11301	0.00451073	0.0605886	-2.04983
FAM215A	0.543453	5.97263	3.11051	0.00453833	0.0608586	-2.05524
ZNF101	-0.258493	6.2354	-3.10894	0.00455583	0.0609925	-2.05866
L3MBTL3	-0.215005	6.46008	-3.10746	0.00457234	0.0610998	-2.06187
EHD1	0.188446	8.68241	3.10688	0.00457891	0.0610998	-2.06314
TMPRSS11D	0.186367	6.93734	3.10468	0.00460358	0.0612652	-2.06791
MYO1D	0.33957	5.02532	3.10436	0.00460713	0.0612652	-2.0686
FDXR	0.702841	6.52192	3.10355	0.00461629	0.0612652	-2.07036
CCS	0.314752	7.09095	3.10309	0.00462151	0.0612652	-2.07136
C12orf75	-0.950245	8.98657	-3.10059	0.00464989	0.0613175	-2.0768
ZNF195	-0.244696	6.71887	-3.1004	0.00465204	0.0613175	-2.07721
CD276	0.288191	8.24751	3.10036	0.00465241	0.0613175	-2.07728
CASP4	0.19119	7.23779	3.09983	0.00465852	0.0613175	-2.07844
CAMTA1	0.190705	10.6973	3.09863	0.0046722	0.0613175	-2.08105
C2CD4B	0.741667	6.8054	3.09804	0.00467897	0.0613175	-2.08233
CAMK2N2	0.393775	7.21358	3.09768	0.00468308	0.0613175	-2.08311
AQP5	0.254772	7.73951	3.09743	0.00468592	0.0613175	-2.08365
MAP3K10	0.174563	8.19131	3.09624	0.00469956	0.061397	-2.08623
ACBD6	0.218066	8.07656	3.09503	0.00471348	0.0614798	-2.08885
IK	-0.193621	8.8698	-3.09184	0.00475032	0.0617698	-2.09576
ZNF223	-0.400273	5.31295	-3.09052	0.00476574	0.0617698	-2.09864
RPS8	0.396367	5.06388	3.09017	0.0047698	0.0617698	-2.09939
PON1	0.360626	6.04053	3.08994	0.00477247	0.0617698	-2.09989
F9	0.757127	6.17077	3.08983	0.00477378	0.0617698	-2.10013
CHRM4	0.216826	6.92736	3.08889	0.00478472	0.0618128	-2.10216
ACTN1	0.215279	7.76406	3.0879	0.00479625	0.0618633	-2.1043
HPN	0.272376	7.44502	3.08612	0.00481724	0.0620129	-2.10817
SLC9A3R1	0.477531	6.66894	3.08561	0.00482314	0.0620129	-2.10926
F11R	0.488948	7.5005	3.08477	0.00483304	0.0620419	-2.11108
PIGG	0.230709	7.5542	3.08408	0.00484127	0.0620493	-2.11259
PLK1	0.230409	6.6905	3.08043	0.00488454	0.0625051	-2.12048
SLC6A15	-0.232005	6.61414	-3.07677	0.00492835	0.0627666	-2.1284
C9orf72	-0.186966	7.88734	-3.07562	0.00494222	0.0627666	-2.13089
IL22	0.27036	7.741	3.07541	0.0049447	0.0627666	-2.13134
GPR83	0.306384	5.2088	3.0753	0.00494605	0.0627666	-2.13158
SLC2A6	0.264278	7.04095	3.07371	0.00496532	0.0627666	-2.13503
GALNT14	0.260524	7.72253	3.07185	0.00498786	0.0627666	-2.13904
PRDX6	-0.19564	11.4701	-3.07108	0.00499719	0.0627666	-2.1407
RRAGC	0.200681	7.76083	3.07084	0.00500008	0.0627666	-2.14121
ZNF175	-0.301988	6.01655	-3.07041	0.00500543	0.0627666	-2.14216
CORO1A	0.247159	6.80304	3.07037	0.00500591	0.0627666	-2.14225
ZP4	0.23618	7.86347	3.07002	0.00501008	0.0627666	-2.14298
NXN	-0.278414	10.0432	-3.06946	0.00501703	0.0627666	-2.14421
DDX18	-0.347334	8.65256	-3.06879	0.00502522	0.0627666	-2.14566
NRF1	0.215821	7.40052	3.06874	0.00502573	0.0627666	-2.14575
CACNA1G	0.311138	7.24603	3.06835	0.00503051	0.0627666	-2.14659
DPP7	0.334185	7.919	3.06525	0.00506874	0.0627666	-2.1533
MVK	0.259388	9.70622	3.06522	0.00506903	0.0627666	-2.15336
BRMS1	0.213931	9.15546	3.06503	0.00507145	0.0627666	-2.15378
MRPS22	-0.30924	9.24945	-3.06427	0.00508078	0.0627666	-2.15541
PPP1R10	0.211707	7.66249	3.06369	0.00508798	0.0627666	-2.15666
DNAH10	0.261398	7.93783	3.0626	0.00510156	0.0627666	-2.15903
DGUOK	0.190665	7.12394	3.06225	0.00510582	0.0627666	-2.15977
CRTC2	0.197875	7.53094	3.06223	0.0051061	0.0627666	-2.15981
ZNF214	-0.771554	7.50915	-3.06165	0.00511333	0.0627666	-2.16107
TIAM1	0.245494	8.86378	3.0612	0.00511892	0.0627666	-2.16204
PEG10	0.258988	6.75917	3.06099	0.00512153	0.0627666	-2.16249
PALB2	0.375403	6.85705	3.06065	0.00512577	0.0627666	-2.16322
CDK5R2	0.278961	7.08379	3.06036	0.00512938	0.0627666	-2.16385
ATP4A	0.700537	7.07113	3.05952	0.00513991	0.0627666	-2.16566
ZNF552	0.303112	7.80042	3.05883	0.00514859	0.0627666	-2.16716
SEMA6B	0.409306	7.85475	3.05861	0.00515131	0.0627666	-2.16763
PRG2	0.295424	5.3111	3.05851	0.00515254	0.0627666	-2.16784
SLC17A9	0.245602	7.57895	3.05713	0.00516998	0.0628171	-2.17084
VSTM1	0.363974	5.29019	3.05653	0.00517746	0.0628171	-2.17212
ITGB4	0.355791	8.01425	3.05521	0.0051941	0.0628171	-2.17496
LDLRAP1	0.199563	8.76335	3.05515	0.0051949	0.0628171	-2.1751
TBL3	0.498921	7.7252	3.05486	0.00519853	0.0628171	-2.17572
RNF152	0.648713	4.32906	3.0545	0.00520314	0.0628171	-2.1765
PARP15	0.326427	5.69024	3.05243	0.00522938	0.06304	-2.18096
CNN2	0.257312	8.9772	3.05089	0.00524908	0.0631836	-2.18429
EIF2S1	-0.19244	9.00313	-3.04955	0.0052661	0.0632946	-2.18716
MC5R	0.305516	7.7375	3.04741	0.00529367	0.0635318	-2.19179
CPT1A	-0.222385	8.0134	-3.04558	0.00531718	0.0637198	-2.19571
CHRM1	0.230665	6.37542	3.04491	0.00532588	0.0637299	-2.19716
FGF7	-0.628331	6.50376	-3.04356	0.00534339	0.063799	-2.20007
HOOK1	-0.252972	5.44314	-3.04266	0.00535509	0.063799	-2.20201
ABO	0.539784	7.48959	3.04263	0.00535544	0.063799	-2.20206
TSPAN16	0.328674	7.40625	3.04205	0.00536311	0.063799	-2.20333
FAM20C	0.40331	8.48337	3.04132	0.00537256	0.0638178	-2.20489
TRIP6	0.177334	7.75286	3.03883	0.00540516	0.0640263	-2.21025
MYH7	-0.191959	13.1146	-3.03832	0.00541194	0.0640263	-2.21136
GPX2	-0.344818	7.61394	-3.03817	0.00541379	0.0640263	-2.21166
AQP10	0.31406	5.9374	3.03658	0.00543479	0.0641811	-2.21509
MYOZ2	-0.329794	11.2785	-3.03454	0.00546179	0.0643145	-2.21948
ATP8B3	0.853827	6.63976	3.03453	0.00546194	0.0643145	-2.2195
MAP2	0.570924	6.85869	3.03362	0.00547404	0.0643265	-2.22146
HM13	0.429761	8.03058	3.03326	0.00547881	0.0643265	-2.22224
HOXA11	0.193288	7.32672	3.03253	0.00548855	0.0643477	-2.22381
MYL2	-0.17893	13.7864	-3.03036	0.00551756	0.0645702	-2.22848
CEACAM19	0.184033	7.87275	3.02935	0.00553099	0.0645702	-2.23063
RAD51	0.239367	6.68175	3.02932	0.0055314	0.0645702	-2.2307
PVALB	0.667025	6.46137	3.02777	0.00555224	0.0645871	-2.23402
RPL38	-0.165675	12.5648	-3.02771	0.00555306	0.0645871	-2.23415
INHBB	0.2212	6.72578	3.02744	0.00555673	0.0645871	-2.23474
ADCY5	0.5763	7.04375	3.02552	0.00558263	0.0646778	-2.23886
ROMO1	-0.148297	10.2697	-3.02494	0.00559054	0.0646778	-2.24011
NLRP3	-0.227484	7.09938	-3.02456	0.00559571	0.0646778	-2.24093
TRMT1L	-0.302369	8.09801	-3.02432	0.00559889	0.0646778	-2.24143
EFHC1	-0.224408	7.16964	-3.02392	0.0056044	0.0646778	-2.2423
POLA1	-0.387149	7.73273	-3.02215	0.00562845	0.0647817	-2.24609
GLI2	0.179893	7.29076	3.02209	0.00562937	0.0647817	-2.24624
FUT5	0.305958	8.59901	3.02053	0.00565064	0.064829	-2.24958
DBP	0.228191	7.67761	3.0204	0.00565248	0.064829	-2.24986
PHLPP2	0.253061	7.07856	3.02003	0.00565746	0.064829	-2.25064
SIRT4	0.279843	6.78968	3.01796	0.00568589	0.0649309	-2.25508
PCA3	0.527105	4.98963	3.01748	0.00569259	0.0649309	-2.25612
SLC27A4	0.318018	7.78909	3.01719	0.00569655	0.0649309	-2.25674
BMPR1B	-0.211179	7.18214	-3.01706	0.00569836	0.0649309	-2.25702
SPATA16	0.322745	7.26881	3.01591	0.00571424	0.0649341	-2.25948
PDE8B	0.257648	6.43693	3.01588	0.00571465	0.0649341	-2.25955
LAMA1	-0.214175	6.98567	-3.01484	0.00572908	0.065007	-2.26178
SLC6A6	0.258205	8.1649	3.01316	0.00575242	0.0651807	-2.26538
BPIFB1	0.26242	7.90152	3.01216	0.00576647	0.0652488	-2.26754
ADAMTS13	0.312363	7.12939	3.01024	0.0057933	0.0653544	-2.27164
SHB	0.265884	7.79209	3.01002	0.0057964	0.0653544	-2.27212
DIRC3	0.580677	6.32115	3.0094	0.00580504	0.0653544	-2.27343
CASP1	0.189167	8.09464	3.00875	0.00581425	0.0653544	-2.27484
CDC42BPG	0.299353	7.23885	3.00828	0.00582079	0.0653544	-2.27583
MAN2B1	0.408127	6.9293	3.00747	0.00583227	0.0653544	-2.27758
RAD50	0.219667	6.98364	3.00731	0.00583461	0.0653544	-2.27793
PDIK1L	-0.167737	7.12464	-3.00691	0.00584025	0.0653544	-2.27878
HAMP	0.860053	7.26791	3.00356	0.00588777	0.0657955	-2.28596
ZDHHC24	0.247371	8.51023	3.00164	0.00591521	0.0660111	-2.29007
HOXB9	-0.227169	7.90317	-3.00105	0.00592364	0.0660144	-2.29133
ONECUT1	0.503154	7.16044	2.99828	0.00596342	0.0663666	-2.29725
SLC30A10	0.31037	4.06287	2.99767	0.00597219	0.0663731	-2.29855
CSF3	0.385363	8.00338	2.99496	0.00601152	0.0667188	-2.30435
NPTX1	0.225565	7.53543	2.99274	0.00604386	0.0669861	-2.3091
DUSP19	0.317429	5.00798	2.99068	0.00607403	0.0670445	-2.3135
GAL3ST1	0.61371	5.85277	2.99028	0.0060799	0.0670445	-2.31435
APOBR	0.467885	6.2936	2.99	0.00608406	0.0670445	-2.31496
NKX2-5	0.226939	7.77201	2.98994	0.00608494	0.0670445	-2.31509
MST1	0.192626	6.92085	2.98956	0.00609044	0.0670445	-2.31589
LHX4	0.527245	7.21461	2.98719	0.00612543	0.0672087	-2.32095
SOHLH1	0.193042	8.11409	2.98707	0.00612717	0.0672087	-2.3212
HTR1D	-0.268599	7.53262	-2.98687	0.00613022	0.0672087	-2.32164
RRP15	-0.36429	7.53917	-2.98493	0.00615899	0.0674108	-2.32578
SCG2	0.424511	5.12022	2.98451	0.00616526	0.0674108	-2.32668
UTS2R	0.300159	8.84495	2.98391	0.00617417	0.0674173	-2.32796
ELSPBP1	0.276001	6.63195	2.98313	0.00618579	0.0674534	-2.32962
ARL4C	0.275152	7.81274	2.98009	0.0062314	0.0677848	-2.33611
CCL26	0.254669	5.8659	2.9795	0.00624029	0.0677848	-2.33737
P2RY6	0.272032	6.88395	2.97943	0.00624125	0.0677848	-2.33751
CHGB	0.547476	5.9116	2.97739	0.00627208	0.0679384	-2.34187
KIF12	0.283714	7.93618	2.97739	0.00627214	0.0679384	-2.34187
FOXO6	0.583551	7.10196	2.97678	0.00628125	0.0679464	-2.34316
LECT2	-0.321356	5.46271	-2.97596	0.00629374	0.0679908	-2.34491
GZMM	0.445373	6.10627	2.97507	0.00630735	0.0680472	-2.34682
TRIM2	-0.422823	7.15366	-2.97367	0.00632854	0.0680577	-2.34979
ESR1	0.386277	7.76111	2.97344	0.00633206	0.0680577	-2.35028
HSF1	-0.160474	8.94937	-2.97302	0.00633856	0.0680577	-2.35118
MT3	0.276084	7.02832	2.97275	0.00634272	0.0680577	-2.35176
RTCB	-0.208453	8.60519	-2.97225	0.00635027	0.0680577	-2.35281
RAD54L	0.328735	5.42993	2.96859	0.00640668	0.0685717	-2.36063
ZZEF1	0.27895	9.16662	2.96581	0.00644959	0.0688518	-2.36653
RGL2	-0.218185	8.54726	-2.9658	0.00644982	0.0688518	-2.36656
TUG1	-0.204596	8.60304	-2.96391	0.00647918	0.0690066	-2.37057
PHKG2	0.250194	7.41098	2.96373	0.00648204	0.0690066	-2.37096
SMG9	0.204736	8.56943	2.96323	0.00648984	0.0690066	-2.37202
NUP188	0.220821	7.59072	2.96171	0.00651361	0.069107	-2.37525
FGF17	-0.276203	7.71261	-2.96154	0.00651631	0.069107	-2.37562
AGPAT4	0.280943	6.67097	2.95978	0.00654402	0.0692236	-2.37937
EPAS1	-0.237197	10.9208	-2.95927	0.00655211	0.0692236	-2.38046
HNRNPA0	-0.191192	9.29692	-2.95916	0.00655382	0.0692236	-2.38069
TLR2	0.230151	6.79436	2.95868	0.00656144	0.0692236	-2.38171
ZNF254	0.231357	7.24725	2.95814	0.00656999	0.0692238	-2.38286
COL17A1	0.293099	6.11856	2.957	0.00658802	0.0693237	-2.38528
MGAM	0.563516	4.74487	2.95583	0.00660658	0.069429	-2.38777
SLC5A5	0.292423	9.21441	2.95087	0.00668592	0.0701719	-2.39831
MT2A	-0.418853	10.5842	-2.9503	0.00669504	0.0701768	-2.39951
CHAF1A	0.241099	8.77831	2.9482	0.00672894	0.0704411	-2.40397
KRTCAP3	0.263531	7.39146	2.94751	0.00674006	0.0704666	-2.40543
EBF2	0.244357	6.80925	2.94544	0.00677381	0.0706938	-2.40984
IL10RB	0.280334	6.76955	2.94484	0.00678349	0.0706938	-2.4111
AACS	0.234721	7.53799	2.94418	0.00679428	0.0706938	-2.4125
LIG1	0.371502	6.95887	2.94404	0.00679664	0.0706938	-2.41281
PSMF1	-0.260286	9.45971	-2.94251	0.00682162	0.0707782	-2.41605
CYP27A1	0.172047	9.17418	2.94184	0.00683266	0.0707782	-2.41747
PALM3	0.242749	7.8754	2.94144	0.00683918	0.0707782	-2.41832
FASLG	-0.260914	7.85252	-2.94071	0.00685124	0.0707782	-2.41987
FZD4	-0.212805	9.07766	-2.94053	0.00685417	0.0707782	-2.42025
CEACAM5	0.636231	7.373	2.93995	0.00686367	0.0707782	-2.42147
SDF2	-0.296845	8.40331	-2.93982	0.00686583	0.0707782	-2.42175
GSC	0.243339	6.20928	2.93777	0.00689969	0.0709796	-2.42609
ADM2	0.28245	7.37508	2.93706	0.00691146	0.0709796	-2.4276
TRPC6	0.691683	5.86861	2.93705	0.00691161	0.0709796	-2.42761
CLCA4	-0.520301	4.96478	-2.93493	0.006947	0.0711762	-2.43212
CXCL2	-0.276245	6.98866	-2.93485	0.0069483	0.0711762	-2.43229
JAK3	0.30987	8.77176	2.93272	0.00698392	0.0712161	-2.4368
LTBP4	0.422211	7.11047	2.93268	0.00698449	0.0712161	-2.43687
ORM1	0.490967	5.73016	2.93259	0.00698601	0.0712161	-2.43706
REG4	0.303846	6.29363	2.93252	0.00698731	0.0712161	-2.43723
CORIN	0.652155	5.76935	2.93162	0.0070023	0.0712411	-2.43912
SCRG1	0.204373	7.07868	2.93106	0.00701173	0.0712411	-2.4403
MAG	0.216058	7.0713	2.9308	0.0070161	0.0712411	-2.44085
VAMP8	0.246001	7.39117	2.92927	0.00704194	0.0713314	-2.4441
ABCF2	0.30651	7.60668	2.92816	0.00706067	0.0713314	-2.44644
LINGO2	0.443373	5.26992	2.92809	0.00706194	0.0713314	-2.4466
AANAT	0.43798	6.05355	2.92797	0.00706389	0.0713314	-2.44684
RAB5C	0.23485	7.78728	2.92718	0.00707733	0.0713314	-2.44852
PPP1R1C	-0.27081	7.82956	-2.92716	0.00707775	0.0713314	-2.44857
FLII	-0.170124	9.49406	-2.92477	0.00711842	0.0716523	-2.45363
INSL4	0.279054	6.52884	2.92316	0.007146	0.0718407	-2.45704
LIPC	0.521627	5.55893	2.92159	0.0071728	0.072021	-2.46034
ZNF527	0.27139	7.16821	2.92105	0.00718222	0.0720263	-2.4615
RNF20	-0.260229	8.64187	-2.91951	0.00720863	0.0720969	-2.46473
KRT8	0.466275	6.63523	2.91947	0.00720938	0.0720969	-2.46482
KCNF1	0.80976	6.96282	2.91909	0.00721591	0.0720969	-2.46562
CPPED1	0.246713	7.62026	2.91718	0.00724908	0.0723312	-2.46967
TBX19	0.288109	6.87784	2.91671	0.00725719	0.0723312	-2.47065
SSTR1	0.290609	6.34627	2.91433	0.00729872	0.0726558	-2.47568
GPHB5	0.211347	7.36362	2.91218	0.00733645	0.0728954	-2.48023
SLC5A9	0.448261	6.34293	2.91193	0.00734075	0.0728954	-2.48075
TBC1D21	0.288645	7.17746	2.91039	0.00736788	0.0730753	-2.484
MYO6	0.203809	6.83528	2.90823	0.00740618	0.0733655	-2.48857
IFT172	0.231219	9.26553	2.9052	0.00746007	0.0738092	-2.49496
TNFRSF25	0.384023	7.32865	2.90415	0.00747875	0.0739039	-2.49716
TBX3	0.202303	8.13356	2.9028	0.00750291	0.0740427	-2.50001
FAM50B	-0.188953	8.2288	-2.90235	0.00751105	0.0740427	-2.50096
IQGAP2	-0.272456	5.82828	-2.90005	0.00755237	0.0743583	-2.5058
C1QTNF6	-0.377315	7.63575	-2.8991	0.0075696	0.0743583	-2.5078
EXOC3L1	0.2249	8.0263	2.89905	0.00757056	0.0743583	-2.50792
RPL31	-0.148404	12.87	-2.89792	0.00759095	0.0744217	-2.51029
GTF3C1	0.220242	9.19792	2.89768	0.00759536	0.0744217	-2.5108
PTGFR	0.41042	4.06039	2.89674	0.00761241	0.0744224	-2.51277
ACTN3	1.71024	9.95942	2.89667	0.00761377	0.0744224	-2.51293
TAP1	0.241345	6.67593	2.89319	0.00767728	0.0745517	-2.52025
CD14	0.243205	6.42299	2.89272	0.00768593	0.0745517	-2.52124
NLRP5	0.265582	6.43558	2.8927	0.00768632	0.0745517	-2.52129
ADRB2	-0.273916	7.42607	-2.89252	0.00768956	0.0745517	-2.52166
CFI	-0.164744	7.25119	-2.8921	0.00769732	0.0745517	-2.52255
COX6B1	-0.168578	11.9387	-2.89193	0.00770048	0.0745517	-2.52291
ZNF549	0.28878	5.6573	2.89182	0.00770247	0.0745517	-2.52313
GNG8	0.655197	6.14197	2.89155	0.00770738	0.0745517	-2.5237
FIBIN	0.177035	7.81597	2.89093	0.00771877	0.0745517	-2.525
LGR5	-0.584545	8.57324	-2.89093	0.0077189	0.0745517	-2.52501
CA10	0.480741	4.58291	2.89012	0.00773375	0.0746063	-2.5267
SYNJ1	0.337765	5.82374	2.88814	0.00777034	0.0748702	-2.53086
ZMYND8	0.283254	8.73887	2.8875	0.00778237	0.0748973	-2.53222
HBQ1	0.272822	6.87289	2.88676	0.00779613	0.0748993	-2.53378
U2AF1L4	0.315771	6.47984	2.88613	0.00780777	0.0748993	-2.53509
AMER1	0.295389	6.8827	2.88589	0.00781233	0.0748993	-2.53561
CYB5R1	-0.265669	11.3978	-2.88549	0.00781974	0.0748993	-2.53644
OST4	-0.210006	9.98229	-2.88366	0.00785395	0.0748993	-2.54029
SPRR2B	0.264057	7.36644	2.8835	0.00785699	0.0748993	-2.54063
SLC27A5	0.606035	7.25617	2.88298	0.00786669	0.0748993	-2.54171
GDF15	0.707853	6.49622	2.88276	0.00787075	0.0748993	-2.54217
PIM1	0.249078	7.33098	2.88259	0.00787411	0.0748993	-2.54255
SYN3	0.188873	6.76798	2.88252	0.00787543	0.0748993	-2.54269
CDC6	0.487356	5.07449	2.88181	0.00788863	0.0748993	-2.54417
IPMK	-0.346859	7.01502	-2.88156	0.00789337	0.0748993	-2.5447
GALNT15	0.273395	8.42176	2.87787	0.00796325	0.0754083	-2.55246
DNLZ	0.462119	6.94091	2.87749	0.00797047	0.0754083	-2.55325
SIVA1	0.301903	8.17142	2.87691	0.00798143	0.0754083	-2.55446
ART1	0.188524	7.20738	2.87623	0.00799431	0.0754083	-2.55588
EIF2S2	-0.2273	9.93608	-2.87617	0.00799549	0.0754083	-2.55601
MMAB	0.313346	8.26579	2.87579	0.00800278	0.0754083	-2.55682
ATF5	0.274844	8.24851	2.8748	0.0080216	0.0754979	-2.55888
MRAP	0.188822	7.65537	2.87344	0.00804767	0.0756545	-2.56174
TBXAS1	0.290406	6.13722	2.872	0.00807543	0.0756545	-2.56477
CEP131	0.541764	7.15181	2.87131	0.00808865	0.0756545	-2.56621
TRIM42	0.517822	6.13625	2.87116	0.00809156	0.0756545	-2.56653
SORCS2	0.525001	5.83964	2.87026	0.008109	0.0756545	-2.56842
DMWD	0.170728	9.17366	2.86987	0.0081164	0.0756545	-2.56922
PLB1	0.536675	7.7293	2.86979	0.00811792	0.0756545	-2.56939
RTP1	0.355901	6.10853	2.86957	0.00812234	0.0756545	-2.56987
GALR2	0.665235	5.13325	2.86885	0.00813611	0.0756545	-2.57136
TGIF1	0.339421	7.15613	2.86863	0.00814041	0.0756545	-2.57182
CSAD	-0.524702	7.66444	-2.86861	0.00814081	0.0756545	-2.57187
MTERF1	-0.241308	7.51018	-2.86682	0.00817555	0.0758904	-2.57561
PAOX	0.274336	7.98958	2.86411	0.00822862	0.0762771	-2.58131
PDP2	0.171274	7.49384	2.86373	0.008236	0.0762771	-2.5821
NKX1-1	0.239482	7.55303	2.8625	0.00826007	0.0763813	-2.58466
STX2	-0.196454	7.69164	-2.8622	0.00826609	0.0763813	-2.5853
SLC9A1	0.168489	7.75958	2.86044	0.00830068	0.0765951	-2.58898
STAT5A	0.238637	7.61771	2.85978	0.00831369	0.0765951	-2.59036
MPHOSPH10	-0.192717	8.48131	-2.85959	0.00831755	0.0765951	-2.59076
DLX3	-0.314421	6.35829	-2.85885	0.00833218	0.0766076	-2.59231
ZNF100	-0.452554	5.53623	-2.85837	0.00834163	0.0766076	-2.59331
NLRP13	0.286864	6.08318	2.85809	0.00834724	0.0766076	-2.5939
LENG9	0.52082	5.43146	2.8576	0.00835704	0.076611	-2.59493
WWOX	0.534884	7.40832	2.85704	0.00836812	0.0766259	-2.5961
HS3ST1	0.239018	7.86187	2.85634	0.00838207	0.0766425	-2.59756
STK11IP	0.609912	6.34715	2.85541	0.00840051	0.0766425	-2.5995
DOT1L	0.76493	6.09137	2.85475	0.00841383	0.0766425	-2.60089
UCN2	0.805573	6.42397	2.85459	0.00841703	0.0766425	-2.60122
CDKAL1	0.418156	7.21972	2.85458	0.00841716	0.0766425	-2.60124
SLC41A1	-0.323563	9.51723	-2.85397	0.00842945	0.0766683	-2.60252
RBM19	0.442202	7.19782	2.85311	0.00844666	0.0766756	-2.60431
GNA14	0.241587	6.73345	2.85299	0.00844916	0.0766756	-2.60457
SUZ12	-0.22072	7.45651	-2.85158	0.00847737	0.0767437	-2.60751
USE1	0.247221	7.61361	2.85146	0.0084799	0.0767437	-2.60777
ECE1	0.211461	8.94145	2.8512	0.00848503	0.0767437	-2.6083
NOL7	-0.190661	9.09764	-2.85072	0.00849482	0.0767467	-2.60931
PRSS3	0.18773	7.40872	2.85012	0.00850687	0.07677	-2.61056
CACNA1D	0.240407	7.64976	2.84949	0.00851972	0.0768005	-2.61189
GNAS	-0.169472	13.0161	-2.84879	0.00853377	0.0768419	-2.61334
SMARCC1	0.185992	8.4292	2.84828	0.00854418	0.0768502	-2.61441
TFB1M	-0.214575	7.80741	-2.84722	0.00856565	0.0769426	-2.61661
DHRS11	0.322698	8.07302	2.84684	0.00857341	0.0769426	-2.61741
MIR205	0.43472	5.35867	2.84603	0.00858994	0.0769691	-2.6191
NUP214	0.241954	7.52068	2.84577	0.00859534	0.0769691	-2.61966
RLN3	0.28754	5.75594	2.84491	0.00861288	0.0770411	-2.62145
KRT13	0.787977	4.91946	2.84304	0.00865111	0.0772979	-2.62534
NCOA6	0.28532	8.524	2.84223	0.00866781	0.0773619	-2.62704
YWHAH	0.234551	7.4117	2.84025	0.0087087	0.0775644	-2.63118
PPM1B	-0.302645	9.74336	-2.83955	0.00872316	0.0775644	-2.63263
TSPAN12	-0.589555	8.55158	-2.83945	0.00872523	0.0775644	-2.63284
SIGLEC1	0.198458	8.17715	2.83928	0.00872874	0.0775644	-2.6332
FZR1	0.313691	8.21521	2.83772	0.00876103	0.077652	-2.63644
ELK1	0.193094	9.12819	2.83771	0.00876132	0.077652	-2.63647
PSMC4	0.178736	8.82931	2.83742	0.00876731	0.077652	-2.63707
RBP4	0.286381	6.4931	2.83607	0.00879548	0.0778165	-2.63989
CD52	-0.245118	7.25114	-2.8356	0.00880513	0.077817	-2.64085
DNAJC19	-0.198635	9.71286	-2.83396	0.00883955	0.0779637	-2.64428
ATP8B2	0.211659	8.21206	2.83368	0.00884546	0.0779637	-2.64487
SENP1	-0.281958	7.15324	-2.83343	0.00885056	0.0779637	-2.64538
SCNN1A	0.456659	8.1998	2.83293	0.00886112	0.0779721	-2.64642
FCGBP	-0.736681	9.11822	-2.83178	0.00888543	0.0781013	-2.64883
UBB	-0.17628	13.0061	-2.83107	0.00890024	0.0781092	-2.65029
PLEKHO1	0.370622	7.21488	2.83082	0.00890559	0.0781092	-2.65082
FLT3LG	0.458181	6.26193	2.82799	0.00896549	0.0785497	-2.65671
TESC	0.307389	6.71352	2.82436	0.00904283	0.0791418	-2.66426
GLYCTK	0.251217	7.19376	2.82346	0.00906217	0.0791519	-2.66613
SLCO1B1	0.294751	4.84608	2.8234	0.00906349	0.0791519	-2.66626
CHRNA2	0.172413	8.04967	2.82286	0.0090751	0.0791681	-2.66739
DMRTA1	0.908219	5.81444	2.82091	0.009117	0.0793979	-2.67143
SPC24	0.213224	7.68662	2.82073	0.00912102	0.0793979	-2.67182
DCP1B	0.359137	6.84684	2.819	0.00915843	0.079586	-2.67541
OXCT1	-0.644369	7.85469	-2.81882	0.00916225	0.079586	-2.67578
MOG	0.249494	7.68179	2.81722	0.00919698	0.0798023	-2.6791
POU5F1B	0.17319	9.39748	2.81658	0.0092109	0.0798145	-2.68043
ANP32D	-0.280944	3.79304	-2.81626	0.00921807	0.0798145	-2.68111
LILRA5	0.238456	7.70498	2.81518	0.00924156	0.0799101	-2.68335
VGF	0.65198	7.87706	2.81365	0.00927497	0.0799101	-2.68652
CCL7	-0.353526	7.25108	-2.81357	0.00927671	0.0799101	-2.68668
CREB3L3	0.606395	4.60017	2.81341	0.00928024	0.0799101	-2.68701
AVPR1B	0.260651	7.5709	2.81337	0.00928121	0.0799101	-2.68711
LAMB2	0.267904	8.06909	2.81267	0.00929666	0.0799101	-2.68857
CDK14	0.684068	7.76893	2.8126	0.00929806	0.0799101	-2.6887
HSD17B3	0.322779	6.56216	2.81026	0.00934968	0.0802509	-2.69356
CISD3	0.194253	8.55629	2.80972	0.00936167	0.0802509	-2.69468
ATP6V1B1	0.449557	6.78875	2.80946	0.00936738	0.0802509	-2.69522
TCL1B	0.272743	7.69249	2.80556	0.00945405	0.0809008	-2.7033
SENP5	0.178298	8.49469	2.80515	0.00946319	0.0809008	-2.70415
TNFAIP3	-0.16925	7.58828	-2.80178	0.00953899	0.0813987	-2.71115
SLIT1	0.160379	9.25509	2.80166	0.00954149	0.0813987	-2.71138
PHLDA2	0.377905	6.74499	2.80092	0.00955821	0.0814556	-2.71292
NLE1	0.305824	6.64342	2.80021	0.00957421	0.0815063	-2.71438
MAP1S	0.597048	6.58977	2.79757	0.00963423	0.0819314	-2.71987
FOXP3	0.159148	8.05655	2.79628	0.00966352	0.0820357	-2.72253
OCRL	0.199668	7.67202	2.79614	0.00966673	0.0820357	-2.72282
PIK3R2	0.210277	9.07745	2.79316	0.00973483	0.0825274	-2.72898
CALR	-0.161198	8.71051	-2.79196	0.00976244	0.082675	-2.73146
NDUFA13	-0.201017	10.6513	-2.79029	0.00980102	0.0829152	-2.73492
PRKCSH	-0.209573	9.80628	-2.78842	0.00984441	0.0829477	-2.7388
SPTAN1	-0.244317	8.10606	-2.78833	0.00984632	0.0829477	-2.73897
IFNA2	0.61724	5.98747	2.78824	0.0098486	0.0829477	-2.73917
NEK6	0.202422	7.69958	2.78814	0.00985084	0.0829477	-2.73937
BBS9	0.226465	7.39167	2.78792	0.00985599	0.0829477	-2.73983
NUDT2	0.273397	7.30746	2.78495	0.00992508	0.0834427	-2.74595
NDRG2	0.471157	10.6945	2.78428	0.00994087	0.0834514	-2.74735
SIRT5	-0.233454	8.5571	-2.78378	0.00995263	0.0834514	-2.74838
RPL35A	-0.17328	11.6451	-2.78339	0.00996171	0.0834514	-2.74918
S100A12	-0.319669	7.04096	-2.78315	0.00996726	0.0834514	-2.74967
ITIH3	0.532277	5.5686	2.78152	0.0100057	0.0835927	-2.75304
FRS3	0.515454	6.94429	2.78111	0.0100154	0.0835927	-2.75389
MAN1B1	0.343292	7.72795	2.78086	0.0100212	0.0835927	-2.7544
FABP6	0.206458	7.7588	2.78049	0.01003	0.0835927	-2.75517
DUSP6	0.265382	7.18951	2.78025	0.0100357	0.0835927	-2.75567
RGS6	0.259418	8.19403	2.77814	0.0100856	0.0838477	-2.76001
NRBF2	-0.244075	7.15552	-2.77808	0.0100869	0.0838477	-2.76013
SMARCA4	0.195231	7.98126	2.77681	0.0101172	0.083944	-2.76276
KCNB2	0.19877	7.15375	2.77673	0.0101192	0.083944	-2.76294
FCRL3	0.264085	8.29507	2.77585	0.0101402	0.0839525	-2.76475
ANP32A	-0.218442	8.79302	-2.77581	0.0101409	0.0839525	-2.76482
RBM3	0.639742	8.60364	2.77484	0.0101642	0.0840593	-2.76682
LYL1	0.208633	8.1278	2.77336	0.0101997	0.0842669	-2.76988
C1QTNF1	0.293321	7.93246	2.77246	0.0102212	0.0843588	-2.77172
TJAP1	0.167322	8.65539	2.77193	0.0102341	0.0843795	-2.77283
LYRM1	-0.197142	8.79032	-2.77016	0.0102768	0.0846454	-2.77648
DCC	0.153352	7.5612	2.76945	0.0102939	0.0846999	-2.77793
P2RX3	0.599584	6.19198	2.76831	0.0103216	0.0848156	-2.78029
SPEN	-0.222672	8.03333	-2.76779	0.010334	0.0848156	-2.78134
GDAP1	0.253893	6.93917	2.76758	0.0103393	0.0848156	-2.78179
SIGLEC11	0.356481	6.46535	2.76666	0.0103616	0.0849124	-2.78367
TMPO	-0.240553	8.15544	-2.76438	0.0104173	0.0852384	-2.78837
MAGEC2	-0.374288	6.74541	-2.76417	0.0104223	0.0852384	-2.7888
CCND1	0.487834	7.03387	2.76367	0.0104347	0.0852536	-2.78984
HABP2	0.194123	6.87392	2.76044	0.0105142	0.0857606	-2.79648
DIS3L2	0.227338	7.45307	2.76012	0.0105221	0.0857606	-2.79714
CHURC1	-0.212569	9.57244	-2.75986	0.0105285	0.0857606	-2.79767
ANKLE1	0.722638	6.16232	2.75905	0.0105486	0.0858028	-2.79934
ARNT	0.359102	7.28083	2.75863	0.0105589	0.0858028	-2.8002
EFS	0.182991	8.03216	2.75837	0.0105654	0.0858028	-2.80074
SERPINB13	-0.256693	7.57299	-2.75766	0.010583	0.0858144	-2.8022
JUP	0.35822	8.73018	2.75746	0.010588	0.0858144	-2.80261
ASCL2	0.601031	5.56645	2.7569	0.0106017	0.0858403	-2.80374
IMP3	-0.193105	9.15802	-2.75587	0.0106276	0.0859635	-2.80587
ZNF814	0.234861	7.60498	2.75519	0.0106446	0.0860152	-2.80727
RAB15	0.251215	9.10463	2.75296	0.0107003	0.0862682	-2.81184
INSL3	0.20345	9.40634	2.75211	0.0107217	0.0862682	-2.81359
MYRF	0.801865	6.85629	2.75203	0.0107236	0.0862682	-2.81375
TDRG1	-0.294566	8.58645	-2.75172	0.0107316	0.0862682	-2.8144
PVR	0.210592	8.68369	2.75163	0.0107338	0.0862682	-2.81458
THBD	-0.19184	7.86247	-2.75139	0.0107397	0.0862682	-2.81506
FGA	0.180497	8.39314	2.75012	0.0107719	0.0864417	-2.81769
GIPC3	0.483617	7.69369	2.74962	0.0107845	0.0864575	-2.81871
FGF14	0.252457	7.60908	2.74804	0.0108244	0.0866915	-2.82194
RARA	0.65265	7.76952	2.74702	0.0108504	0.0867396	-2.82404
SPAG8	0.58634	7.17027	2.74696	0.0108518	0.0867396	-2.82415
KLHL8	-0.279309	8.01391	-2.74623	0.0108704	0.0867413	-2.82565
CRYAB	-0.181801	12.9859	-2.74599	0.0108766	0.0867413	-2.82615
GAPDHS	0.364336	7.85739	2.7457	0.0108841	0.0867413	-2.82675
RRP1B	-0.276572	8.16219	-2.74428	0.0109202	0.086924	-2.82965
MIR210HG	-0.15715	7.71436	-2.74396	0.0109284	0.086924	-2.83031
MUTYH	0.208299	7.46358	2.74211	0.0109758	0.0871742	-2.8341
EHHADH	-0.379501	4.0269	-2.7419	0.0109814	0.0871742	-2.83454
IL17RD	0.672885	6.66325	2.74082	0.0110092	0.0873092	-2.83675
SRSF6	-0.215603	8.47731	-2.73982	0.011035	0.0874288	-2.8388
CENPJ	0.350503	6.35489	2.73833	0.0110735	0.0876485	-2.84185
EXOC2	0.248934	6.43039	2.73772	0.0110893	0.0876602	-2.8431
ALKBH7	-0.345207	9.57428	-2.73677	0.0111139	0.0876602	-2.84504
OSM	-0.26836	7.55681	-2.7364	0.0111236	0.0876602	-2.8458
PATZ1	-0.362843	9.07381	-2.73637	0.0111243	0.0876602	-2.84586
CD63	0.220371	10.7652	2.736	0.011134	0.0876602	-2.84662
ADRA2A	0.385436	5.38116	2.73578	0.0111399	0.0876602	-2.84708
TMPRSS5	0.177356	7.2877	2.73399	0.0111867	0.0879432	-2.85074
CPM	0.556	7.57841	2.73337	0.0112027	0.0879836	-2.85199
IFNA14	0.194016	7.5168	2.73119	0.01126	0.08811	-2.85646
GRAMD1A	0.194261	7.359	2.73083	0.0112696	0.08811	-2.8572
ADH4	0.27968	7.3696	2.73055	0.0112768	0.08811	-2.85776
NCAPG	0.886831	5.96881	2.73033	0.0112828	0.08811	-2.85823
FGFRL1	0.196799	7.36565	2.73032	0.0112831	0.08811	-2.85825
SKP2	-0.220148	6.68102	-2.73028	0.0112839	0.08811	-2.85831
EIF5B	-0.291237	9.45261	-2.7297	0.0112994	0.088146	-2.85951
PLCB3	0.608453	7.78405	2.72923	0.0113117	0.0881573	-2.86046
ARHGEF4	0.271774	7.03001	2.72849	0.0113314	0.0882264	-2.86199
MMP9	0.225722	7.34498	2.72802	0.0113439	0.0882386	-2.86295
TUFM	-0.219436	10.0456	-2.72587	0.0114008	0.0884516	-2.86733
SNCG	0.814124	6.94937	2.72504	0.0114231	0.0884516	-2.86903
ADRA2C	0.320827	7.65992	2.72492	0.0114263	0.0884516	-2.86928
CP	0.521745	5.7166	2.72375	0.0114577	0.0884516	-2.87167
DLX4	0.361017	5.55487	2.72363	0.0114608	0.0884516	-2.87191
INTS1	0.313302	7.47564	2.72353	0.0114634	0.0884516	-2.87212
PKN1	0.335772	7.11531	2.72337	0.0114677	0.0884516	-2.87244
SEC22B	-0.13072	8.02959	-2.72279	0.0114832	0.0884516	-2.87362
NFYC	0.432063	8.40723	2.72239	0.0114939	0.0884516	-2.87444
FANCL	-0.259675	7.64819	-2.72234	0.0114953	0.0884516	-2.87454
VAMP2	0.212637	8.44264	2.72192	0.0115066	0.0884516	-2.8754
STRADA	0.146851	8.35583	2.72191	0.0115068	0.0884516	-2.87542
NDRG4	-0.374268	7.28133	-2.72168	0.011513	0.0884516	-2.87589
ADAM28	0.200144	7.16014	2.72036	0.0115486	0.0886414	-2.87859
AQP2	0.748348	7.77225	2.71955	0.0115706	0.0886694	-2.88025
CSF2	0.264617	8.01518	2.71923	0.0115792	0.0886694	-2.8809
CHEK1	0.265076	6.46114	2.71796	0.0116135	0.0886694	-2.88348
ZNF445	0.191639	8.74581	2.71793	0.0116143	0.0886694	-2.88354
ZBTB38	0.248789	9.84182	2.71788	0.0116156	0.0886694	-2.88364
SMAD5	-0.795238	10.162	-2.7178	0.0116178	0.0886694	-2.88381
MRPS33	-0.242986	10.3569	-2.7165	0.0116531	0.0888547	-2.88646
SMPD2	0.215924	7.58778	2.71585	0.0116709	0.0889072	-2.88779
B3GALNT1	0.530363	5.24661	2.71488	0.0116972	0.0890236	-2.88976
SRSF7	-0.190767	8.20417	-2.71163	0.0117863	0.0895906	-2.89639
LGI1	-0.371249	6.73888	-2.71126	0.0117964	0.0895906	-2.89714
SOX4	0.222576	8.48778	2.71096	0.0118048	0.0895906	-2.89776
SDHD	-0.182581	11.5572	-2.7098	0.0118368	0.0897493	-2.90012
EHD3	0.224854	7.83237	2.70914	0.0118549	0.0898031	-2.90146
GOSR2	0.274674	8.04523	2.70736	0.0119044	0.0900933	-2.9051
GPT	0.224575	7.92183	2.70601	0.0119417	0.0902917	-2.90783
CCR7	0.417091	6.26142	2.70498	0.0119705	0.0903125	-2.90993
MKNK1	0.199725	8.74415	2.70444	0.0119856	0.0903125	-2.91103
GH1	0.237891	6.63181	2.70409	0.0119953	0.0903125	-2.91174
MYH9	-0.645121	9.1514	-2.70398	0.0119982	0.0903125	-2.91196
AARS2	0.209927	7.80163	2.70392	0.0120001	0.0903125	-2.91209
UBL5	-0.162421	9.94245	-2.70337	0.0120153	0.0903433	-2.9132
GNB2	0.292546	9.13455	2.70257	0.0120377	0.0904064	-2.91482
KCTD1	0.231689	7.53508	2.70228	0.012046	0.0904064	-2.91543
TUBD1	-0.241396	6.27804	-2.7015	0.0120679	0.0904871	-2.91702
VEGFA	-0.327106	10.0877	-2.70089	0.0120851	0.0905022	-2.91826
PRKCD	0.239505	6.47802	2.70045	0.0120974	0.0905022	-2.91914
MAD2L2	0.226545	8.00606	2.70005	0.0121088	0.0905022	-2.91997
DHX38	0.174794	7.81618	2.69963	0.0121205	0.0905022	-2.92081
FOXN4	0.223837	7.57545	2.69923	0.0121318	0.0905022	-2.92162
RFWD3	0.420187	6.10192	2.69905	0.0121369	0.0905022	-2.92199
PLK5	0.194652	8.03882	2.69702	0.0121943	0.0908468	-2.92611
GHRH	0.581591	5.82102	2.6956	0.0122348	0.0909377	-2.929
SCO1	0.182103	8.16892	2.6954	0.0122404	0.0909377	-2.92941
TMEM91	0.233192	7.74377	2.69523	0.0122453	0.0909377	-2.92976
ZGRF1	0.25992	5.22786	2.69502	0.0122513	0.0909377	-2.93018
FBLN1	-0.216306	7.78441	-2.69299	0.0123091	0.0912833	-2.93429
BAD	0.211247	8.17958	2.69216	0.012333	0.0913765	-2.93598
FBXO5	-0.225426	8.04917	-2.69138	0.0123555	0.0913812	-2.93757
MSRA	0.148524	8.01612	2.69136	0.0123561	0.0913812	-2.93762
SLC5A7	0.242947	6.1889	2.69078	0.0123728	0.091421	-2.93879
ASB13	0.202805	7.7382	2.69016	0.0123905	0.0914688	-2.94004
EPCAM	0.482894	5.43925	2.68761	0.0124641	0.0919282	-2.94521
SLC25A27	-0.376867	7.3394	-2.68627	0.0125029	0.0921311	-2.94793
TRIM61	0.22327	7.57719	2.68532	0.0125306	0.0922511	-2.94985
ZNF224	-0.236127	7.45435	-2.68284	0.0126031	0.0926565	-2.95489
IL36G	0.27635	6.22809	2.68265	0.0126085	0.0926565	-2.95526
PTPRU	0.199252	8.0293	2.68218	0.0126226	0.0926758	-2.95623
MAOB	-0.226842	9.6873	-2.68136	0.0126465	0.0926877	-2.95789
DENND1A	0.211658	7.28551	2.68134	0.012647	0.0926877	-2.95792
FFAR2	0.342657	7.75661	2.68095	0.0126585	0.0926881	-2.95872
GNG2	0.236624	7.47461	2.6799	0.0126895	0.0928314	-2.96085
MSTN	0.818042	6.14976	2.67872	0.0127241	0.0930005	-2.96322
TCF21	0.197209	6.67791	2.67785	0.0127499	0.0931052	-2.96499
DLG2	0.507291	6.14793	2.67722	0.0127685	0.0931159	-2.96626
HGFAC	0.1846	7.4531	2.67703	0.0127743	0.0931159	-2.96666
TUNAR	0.235187	6.24318	2.67528	0.012826	0.0934091	-2.97018
TTF2	0.675243	5.27277	2.67457	0.0128473	0.0934803	-2.97163
HGF	0.289657	7.7427	2.67411	0.0128611	0.0934892	-2.97257
F5	1.08813	7.27367	2.67376	0.0128716	0.0934892	-2.97328
GRM3	0.574682	5.02977	2.67321	0.0128878	0.0935229	-2.97437
RPS4X	-0.171425	12.3085	-2.67151	0.012939	0.0938104	-2.97783
OXTR	0.910479	5.97409	2.66849	0.0130297	0.0943835	-2.98392
TCIRG1	0.357136	7.75023	2.66723	0.0130679	0.0943835	-2.98647
PUS1	0.388249	6.46788	2.66679	0.0130811	0.0943835	-2.98735
WNT5B	0.451558	6.48081	2.66673	0.013083	0.0943835	-2.98748
PREX1	0.227395	7.22648	2.66671	0.0130834	0.0943835	-2.98751
OLIG2	-0.256674	6.42377	-2.66657	0.0130878	0.0943835	-2.9878
C5orf46	0.264293	6.33744	2.66596	0.0131062	0.0943862	-2.98902
RAB11FIP3	0.328858	7.93185	2.66579	0.0131115	0.0943862	-2.98937
EML4	-0.184406	7.48019	-2.66478	0.0131423	0.0944495	-2.99142
PHLDA3	0.204943	8.19644	2.66474	0.0131435	0.0944495	-2.9915
INSM1	-0.618908	5.08137	-2.66334	0.0131861	0.0946327	-2.99432
SNHG10	0.790141	5.77206	2.66314	0.0131924	0.0946327	-2.99473
NMRK2	0.828988	9.42855	2.66132	0.013248	0.0949476	-2.9984
LYN	0.185142	7.19389	2.65976	0.0132958	0.0952066	-3.00154
KISS1	0.343699	5.00699	2.65919	0.0133135	0.095239	-3.0027
ALPL	0.71541	6.90071	2.6583	0.0133407	0.095239	-3.00448
CREM	-0.250331	7.4716	-2.65818	0.0133446	0.095239	-3.00473
FOXE1	-0.222009	5.79691	-2.65804	0.0133488	0.095239	-3.005
MAML3	0.681214	7.14416	2.65771	0.013359	0.095239	-3.00567
LMO1	0.16462	7.93905	2.65643	0.0133987	0.0954379	-3.00826
CEND1	0.331467	7.88743	2.65552	0.013427	0.0954996	-3.0101
MECOM	0.219151	6.50367	2.65477	0.0134503	0.0954996	-3.0116
RGL3	0.176239	7.98637	2.65459	0.0134559	0.0954996	-3.01196
MFAP2	0.264566	7.43394	2.65434	0.0134636	0.0954996	-3.01247
JOSD2	0.26381	7.77567	2.65392	0.0134767	0.0954996	-3.01331
TNFSF14	0.354804	7.39801	2.65374	0.0134823	0.0954996	-3.01367
VAV1	0.21391	7.62557	2.65339	0.0134932	0.0954996	-3.01438
KCND2	-0.338436	3.36982	-2.65312	0.0135015	0.0954996	-3.01492
ZNF322	-0.261203	7.61322	-2.65202	0.013536	0.0956158	-3.01714
HVCN1	0.172805	8.68877	2.65184	0.0135415	0.0956158	-3.01749
DDX4	0.414035	6.84815	2.65126	0.0135598	0.0956614	-3.01867
MCHR2	0.227883	7.9411	2.64961	0.0136116	0.0959437	-3.02199
KCND1	0.213515	6.86511	2.64861	0.0136432	0.0960826	-3.02401
ZNF530	0.262544	7.08157	2.64785	0.0136671	0.0960995	-3.02553
GTF2B	-0.234162	7.72668	-2.64778	0.0136693	0.0960995	-3.02567
CLCN2	0.27658	6.55598	2.64669	0.0137039	0.0962597	-3.02787
SCAMP3	0.139935	8.44225	2.64575	0.0137334	0.096356	-3.02975
CHD6	0.287801	6.54162	2.64504	0.0137561	0.096356	-3.03118
IFNA7	0.196076	7.68466	2.64491	0.0137603	0.096356	-3.03145
MNT	0.17869	7.04566	2.64476	0.0137651	0.096356	-3.03176
HAUS8	0.457861	5.5814	2.64438	0.013777	0.096356	-3.03251
RSPO3	-0.404215	8.92879	-2.64176	0.0138607	0.0968283	-3.03778
SLC27A1	-0.166421	7.98695	-2.6412	0.0138786	0.0968283	-3.0389
ITPR1	-0.323591	6.73292	-2.6411	0.013882	0.0968283	-3.03911
GLA	0.145863	7.31687	2.64077	0.0138923	0.0968283	-3.03976
ESYT2	-0.276625	9.31957	-2.64038	0.0139048	0.0968322	-3.04054
ANAPC7	-0.157923	8.56648	-2.63874	0.0139575	0.0971162	-3.04384
RGS16	0.145558	7.28693	2.63754	0.0139964	0.0972866	-3.04626
PSEN2	0.200607	8.03545	2.63697	0.0140146	0.0972866	-3.04739
EED	0.276245	7.67113	2.63671	0.014023	0.0972866	-3.04791
SH2D1B	0.537332	6.7805	2.63597	0.0140471	0.0972866	-3.0494
LMX1B	0.357519	6.11154	2.63586	0.0140508	0.0972866	-3.04964
NOTCH4	0.169714	7.49087	2.63576	0.014054	0.0972866	-3.04983
VRK3	-0.217919	7.91396	-2.63233	0.0141655	0.0979747	-3.0567
NGEF	0.448945	5.93803	2.63085	0.0142137	0.0981595	-3.05967
ERLIN1	0.178879	7.46793	2.63077	0.0142164	0.0981595	-3.05983
NDUFAF2	-0.198627	9.03899	-2.6297	0.0142518	0.098263	-3.06199
CALB1	0.442691	3.74612	2.62958	0.0142556	0.098263	-3.06222
LMNB1	-0.320643	6.2922	-2.62866	0.0142858	0.098349	-3.06407
RAB20	0.148355	7.34222	2.62846	0.0142923	0.098349	-3.06446
SLC12A7	0.203014	8.04311	2.62663	0.0143528	0.0986819	-3.06814
NEUROG3	0.438078	6.24877	2.62483	0.0144122	0.0990061	-3.07173
TMOD1	0.228102	9.98121	2.62417	0.0144343	0.0990743	-3.07306
RIMS2	0.21368	6.97337	2.6237	0.0144498	0.0990964	-3.07399
WDR87	0.25989	6.77804	2.62292	0.0144758	0.0991911	-3.07556
HERC2	-0.218726	8.30066	-2.62217	0.014501	0.0992445	-3.07707
SPARC	0.355796	10.5018	2.62195	0.0145081	0.0992445	-3.07749
NTRK3	0.21214	8.36184	2.62012	0.0145695	0.0995203	-3.08116
VRK1	0.631959	6.39356	2.61969	0.0145839	0.0995203	-3.08203
DHX30	-0.757515	8.23849	-2.61965	0.0145852	0.0995203	-3.0821
TPCN2	0.158879	7.52508	2.61739	0.0146612	0.0999551	-3.08662
IL15RA	0.255362	7.01225	2.61605	0.0147065	0.100179	-3.0893
CYLD	-0.161728	7.80949	-2.61507	0.0147398	0.100322	-3.09127
SLC27A6	0.387199	4.64425	2.61437	0.0147634	0.100388	-3.09266
MCAT	0.187814	7.16691	2.61405	0.0147742	0.100388	-3.09329
KIR3DX1	-0.413606	7.85761	-2.61296	0.0148113	0.100556	-3.09548
ATXN2L	-0.21644	7.6253	-2.612	0.0148439	0.100628	-3.09738
IDH1	-0.458914	9.32602	-2.61167	0.0148551	0.100628	-3.09804
EFNB3	0.196877	8.16082	2.61156	0.0148591	0.100628	-3.09828
LRRC45	0.696455	6.49646	2.61116	0.0148727	0.100636	-3.09907
ALDH1L1-AS2	0.254348	6.64124	2.61049	0.0148955	0.100704	-3.1004
TSSK3	0.182428	7.62687	2.61014	0.0149076	0.100704	-3.10111
KATNAL1	0.163612	7.40036	2.60958	0.0149268	0.100748	-3.10223
NPPC	0.455875	5.85032	2.60923	0.0149389	0.100748	-3.10293
RICTOR	-0.225342	8.48588	-2.60817	0.0149752	0.100909	-3.10504
FOXP1	-0.15425	8.66933	-2.60464	0.0150972	0.101563	-3.11209
NDUFA8	-0.248382	10.8092	-2.60444	0.0151039	0.101563	-3.11247
SRCAP	-0.256201	8.85988	-2.60427	0.0151099	0.101563	-3.11282
FANCA	0.736346	7.51148	2.60322	0.0151462	0.101723	-3.1149
SPG7	0.444336	4.91051	2.60271	0.0151639	0.101757	-3.11592
ZNF585A	-0.411753	7.55846	-2.60208	0.0151861	0.101799	-3.11719
DAPP1	0.364446	8.09019	2.60182	0.0151952	0.101799	-3.11771
SMIM2-AS1	0.291629	5.96561	2.59852	0.0153105	0.102487	-3.12427
PDX1	0.63919	7.24605	2.59777	0.0153367	0.1025	-3.12576
RCL1	0.256866	7.96126	2.59737	0.0153508	0.1025	-3.12656
RPA3	-0.207945	7.68638	-2.5972	0.0153569	0.1025	-3.1269
POM121	0.52695	7.22004	2.59703	0.0153629	0.1025	-3.12724
SNX3	-0.183674	11.1586	-2.59599	0.0153996	0.10266	-3.12931
SPPL2B	0.381105	7.4762	2.59512	0.0154302	0.102778	-3.13104
SLC4A10	0.361235	3.59802	2.59477	0.0154427	0.102778	-3.13173
SLCO1B3	0.315971	3.56253	2.59387	0.0154746	0.102906	-3.13353
GREB1	0.431043	6.64846	2.59309	0.0155024	0.102917	-3.13509
UTP14A	0.559142	6.89168	2.59261	0.0155192	0.102917	-3.13603
SSBP4	-0.208815	8.05157	-2.59227	0.0155314	0.102917	-3.13671
DPT	0.24511	8.81003	2.59154	0.0155575	0.102917	-3.13816
MOB1A	-0.233426	8.30105	-2.59126	0.0155672	0.102917	-3.13871
KCNN4	0.29044	6.17462	2.59121	0.0155691	0.102917	-3.13881
CELF6	0.292015	5.58963	2.59105	0.0155748	0.102917	-3.13913
DMKN	0.64967	6.8401	2.59097	0.0155778	0.102917	-3.1393
AVPR1A	-0.248885	7.7302	-2.5888	0.0156555	0.103346	-3.14361
CCSER1	0.366501	5.44015	2.58689	0.0157241	0.103715	-3.14741
FKBP8	0.147181	8.20308	2.58646	0.0157396	0.103733	-3.14827
SLC7A14	-0.184109	6.42713	-2.58525	0.0157832	0.103936	-3.15067
IRS2	-0.287115	8.68242	-2.58434	0.015816	0.103963	-3.15247
FGF20	0.608158	5.11843	2.58413	0.0158236	0.103963	-3.15288
PIN4	-0.155334	8.68246	-2.58407	0.0158257	0.103963	-3.153
TUBB3	0.318526	8.46608	2.58345	0.0158481	0.104026	-3.15423
GDF2	0.454632	8.07681	2.58283	0.0158706	0.104089	-3.15546
ACP5	0.220629	7.20066	2.58214	0.0158959	0.104105	-3.15684
DOCK1	-0.316172	7.83756	-2.58164	0.0159138	0.104105	-3.15782
ANKRD23	0.407028	8.86589	2.5815	0.0159191	0.104105	-3.15811
ELOF1	-0.138922	8.67581	-2.58136	0.0159243	0.104105	-3.15839
ID2B	0.678262	5.40125	2.58054	0.0159539	0.104162	-3.16
IL2RA	-0.297793	8.24794	-2.57944	0.0159941	0.104162	-3.16218
LARP7	-0.223049	8.59843	-2.57931	0.0159988	0.104162	-3.16244
PRR5	0.228137	6.70082	2.57905	0.0160086	0.104162	-3.16297
SEC11A	-0.188101	10.194	-2.579	0.0160105	0.104162	-3.16307
CDK5RAP3	0.22311	7.95709	2.5789	0.0160141	0.104162	-3.16327
RDH12	-0.201541	7.23703	-2.57865	0.016023	0.104162	-3.16375
PPY	0.527943	5.33857	2.57653	0.0161009	0.104443	-3.16796
SDC1	0.208558	6.47502	2.57649	0.0161026	0.104443	-3.16804
AP1G1	-0.155667	8.71701	-2.57636	0.016107	0.104443	-3.16829
NCF1	0.414123	6.3242	2.57575	0.0161297	0.104443	-3.1695
PHF14	0.187889	7.00629	2.57573	0.0161305	0.104443	-3.16955
EAPP	-0.210972	8.16765	-2.57413	0.0161894	0.104741	-3.17271
PIGV	0.133932	7.37278	2.57351	0.0162123	0.104805	-3.17393
JAGN1	-0.175914	8.62543	-2.57281	0.0162382	0.104889	-3.17532
NTM	0.190756	7.59853	2.57169	0.0162798	0.105065	-3.17754
SSBP3	-0.379769	8.03241	-2.57108	0.0163028	0.105065	-3.17876
EHBP1	-0.241175	7.83535	-2.57098	0.0163064	0.105065	-3.17895
ARL3	0.17471	8.77113	2.57069	0.0163173	0.105065	-3.17953
DLL3	0.259119	6.46227	2.56791	0.0164209	0.105648	-3.18502
C3P1	0.230384	7.37907	2.56634	0.0164798	0.105915	-3.18812
BBS1	-0.548552	7.66625	-2.56611	0.0164885	0.105915	-3.18858
SARS2	-0.344031	7.42834	-2.5657	0.0165039	0.10593	-3.18939
RAB31	0.208087	8.2259	2.56459	0.0165459	0.106055	-3.19159
CD180	0.269972	6.83397	2.56449	0.0165495	0.106055	-3.19178
KIR2DL3	0.205851	6.66001	2.56324	0.0165969	0.106243	-3.19426
SHROOM3	0.264543	5.86129	2.56302	0.0166051	0.106243	-3.19469
MYL3	-0.212198	12.6335	-2.56268	0.0166181	0.106243	-3.19537
ETS2	-0.214545	7.51418	-2.56153	0.0166619	0.106439	-3.19764
SMCO4	0.207208	6.80909	2.56054	0.0166994	0.106595	-3.19959
ATP2B1	-0.206271	7.62929	-2.55978	0.0167281	0.106629	-3.20108
HSP90B1	0.41909	7.15477	2.55955	0.0167372	0.106629	-3.20155
PKNOX1	0.242326	7.63986	2.55923	0.0167491	0.106629	-3.20217
LRBA	0.212008	8.1174	2.55893	0.0167606	0.106629	-3.20276
DKK3	-0.223835	7.27727	-2.55868	0.0167705	0.106629	-3.20327
MAK	0.302485	5.67259	2.55808	0.0167931	0.106682	-3.20444
FAM3C	-0.218186	8.47133	-2.55776	0.0168056	0.106682	-3.20509
ROCK1	-0.181532	8.07941	-2.55735	0.0168212	0.106682	-3.20589
SUMO4	-0.201489	9.96332	-2.55708	0.0168314	0.106682	-3.20642
SLC5A2	0.192696	9.0144	2.55598	0.0168737	0.106808	-3.20859
PPP1R35	0.163698	8.11807	2.55588	0.0168777	0.106808	-3.20879
STAT3	0.266828	9.24205	2.55554	0.0168907	0.106808	-3.20946
STC1	0.149675	7.55642	2.55329	0.0169773	0.107223	-3.21389
GPR4	0.191297	7.52158	2.55315	0.0169829	0.107223	-3.21418
RAPGEF1	0.179059	8.55601	2.5516	0.017043	0.107497	-3.21724
APH1A	0.20944	7.8959	2.55135	0.0170528	0.107497	-3.21773
TNFRSF1B	0.338173	6.38038	2.54651	0.0172413	0.108556	-3.22725
EGLN2	0.395259	5.5193	2.54636	0.0172474	0.108556	-3.22756
AP2M1	0.196825	8.56791	2.54561	0.0172767	0.108575	-3.22903
MRPS30	-0.25976	8.4539	-2.54548	0.017282	0.108575	-3.22929
NEUROD1	0.188589	6.91759	2.54515	0.0172948	0.108575	-3.22993
INHBA	0.253805	6.11612	2.54492	0.0173039	0.108575	-3.23039
GUSB	-0.1854	7.935	-2.54349	0.01736	0.108832	-3.23319
ASL	0.227513	6.72359	2.54319	0.0173719	0.108832	-3.23378
ANAPC2	0.224696	6.81367	2.54181	0.0174265	0.108969	-3.2365
GNG3	0.255497	8.16524	2.54164	0.0174335	0.108969	-3.23685
SLC2A4	0.218989	8.35673	2.54162	0.017434	0.108969	-3.23687
MASP2	0.175309	7.90048	2.54058	0.0174754	0.109144	-3.23892
BRCA1	0.178823	7.06747	2.54005	0.0174963	0.109191	-3.23996
AKAP8	-0.124648	7.84459	-2.53895	0.01754	0.109335	-3.24212
EVA1A	0.228422	6.48007	2.53876	0.0175479	0.109335	-3.24251
ST6GAL2	-0.411888	5.74781	-2.53845	0.0175599	0.109335	-3.2431
ZNF823	-0.298596	4.00111	-2.53779	0.0175864	0.10937	-3.2444
CCR2	-0.197609	6.03279	-2.53764	0.0175925	0.10937	-3.24471
COX4I2	0.317209	7.04277	2.53663	0.017633	0.109538	-3.24669
RPH3AL	0.175251	7.45823	2.53624	0.0176486	0.109548	-3.24746
IMPG2	0.237491	6.48122	2.53591	0.0176616	0.109548	-3.2481
COL2A1	0.257623	6.16343	2.53269	0.0177912	0.110219	-3.25442
CA7	-0.357066	8.02338	-2.53255	0.0177969	0.110219	-3.2547
FTSJ3	0.135228	8.17674	2.5311	0.0178556	0.110498	-3.25755
AQP8	0.358015	5.89358	2.53037	0.0178853	0.110597	-3.25898
LSM1	-0.200304	8.96107	-2.52868	0.017954	0.110937	-3.2623
UCN3	0.227269	7.6103	2.52739	0.0180063	0.111176	-3.26482
FILIP1L	-0.225885	9.53703	-2.52604	0.0180617	0.111413	-3.26747
ITGB3	-0.181459	7.67884	-2.52578	0.0180722	0.111413	-3.26797
PGAM5	0.252106	7.65578	2.52507	0.0181013	0.11146	-3.26936
FITM2	-0.200981	7.91663	-2.52493	0.0181073	0.11146	-3.26965
TAF1C	0.690081	7.24971	2.52416	0.0181386	0.111568	-3.27114
ARID2	-0.149196	7.42974	-2.5218	0.0182361	0.111889	-3.27578
HLA-DOA	-0.229286	8.1449	-2.52172	0.0182391	0.111889	-3.27592
KIR2DS3	-0.272341	8.22649	-2.52145	0.0182505	0.111889	-3.27646
RSPH1	0.621515	6.04249	2.52135	0.0182544	0.111889	-3.27664
ATP6V0A4	0.201519	6.02313	2.52118	0.0182616	0.111889	-3.27699
FGF4	0.16384	7.98948	2.52089	0.0182735	0.111889	-3.27755
NCOA3	0.188156	8.65606	2.5205	0.0182896	0.111903	-3.27831
CYP20A1	0.433321	5.91384	2.51959	0.0183276	0.112007	-3.28011
PPM1G	0.248959	7.90525	2.51943	0.0183342	0.112007	-3.28042
DLG3	0.185292	7.54208	2.51899	0.0183522	0.112033	-3.28127
CLVS2	0.327212	4.8759	2.51839	0.0183773	0.112102	-3.28245
FBXO33	0.181233	6.98875	2.51777	0.0184029	0.112109	-3.28365
ITLN1	0.24168	6.60907	2.51745	0.0184162	0.112109	-3.28427
ZNF607	-0.391693	5.37621	-2.51737	0.0184199	0.112109	-3.28445
PIAS4	0.249219	7.1899	2.51451	0.0185394	0.112752	-3.29004
HOXA-AS2	0.55858	5.94249	2.51368	0.0185741	0.112878	-3.29165
EOMES	0.270892	6.08889	2.5127	0.0186155	0.113045	-3.29357
HS2ST1	-0.483367	6.20014	-2.51222	0.0186355	0.113081	-3.2945
MIIP	0.162533	9.08187	2.51186	0.0186506	0.113089	-3.2952
SEMG1	0.410892	4.72286	2.51057	0.0187053	0.113336	-3.29773
FARSA	0.308009	7.34616	2.50982	0.0187371	0.113444	-3.2992
THBS2	-0.178763	7.0671	-2.50609	0.0188955	0.114254	-3.30647
ABCA2	0.589449	7.53985	2.50601	0.0188991	0.114254	-3.30663
GLUD2	0.153223	7.78907	2.50292	0.0190314	0.114968	-3.31265
CDC20	0.344024	4.88228	2.50168	0.0190848	0.115204	-3.31507
ZNF763	-0.393901	5.23885	-2.50135	0.019099	0.115205	-3.31572
TTI1	0.229631	7.24393	2.49957	0.0191757	0.115486	-3.31917
FBXL17	0.265258	9.07157	2.49941	0.0191826	0.115486	-3.31948
DOK1	0.405233	7.5868	2.49922	0.019191	0.115486	-3.31986
MDS2	0.25722	7.97997	2.49895	0.0192025	0.115486	-3.32038
MMP11	0.258454	8.26191	2.49817	0.0192364	0.1156	-3.3219
SIRPB1	0.283005	7.46257	2.49747	0.0192671	0.1156	-3.32328
MTF1	0.316744	7.67618	2.49727	0.0192756	0.1156	-3.32366
PLN	-0.22642	12.4146	-2.4972	0.0192785	0.1156	-3.32379
DOCK2	0.391529	6.59614	2.49644	0.0193118	0.115714	-3.32528
ENO2	-0.238364	7.04943	-2.49564	0.0193464	0.115836	-3.32682
FRMD4B	0.214922	6.44796	2.49514	0.0193686	0.115883	-3.32781
SLC8A3	-0.233327	8.02682	-2.49395	0.0194206	0.116109	-3.33013
HNRNPLL	-0.170735	8.10687	-2.49333	0.0194475	0.116184	-3.33132
SERPINA5	0.672052	8.44167	2.49167	0.0195206	0.116342	-3.33456
LAS1L	0.221488	7.62296	2.49164	0.0195217	0.116342	-3.33461
ABCA7	0.543428	7.47565	2.49093	0.0195532	0.116342	-3.336
MAP1LC3A	-0.204715	9.5941	-2.49092	0.0195535	0.116342	-3.33601
HGD	-0.261103	7.94478	-2.49081	0.0195583	0.116342	-3.33622
CYP2J2	-0.287918	7.67425	-2.49077	0.01956	0.116342	-3.3363
PDE6G	0.177174	8.12817	2.48987	0.0195998	0.116493	-3.33805
TRIM28	0.230769	7.73693	2.48657	0.0197459	0.117276	-3.34446
SLC25A20	0.189046	8.64672	2.48555	0.0197913	0.11746	-3.34644
MAP3K12	-0.240529	8.77121	-2.48268	0.0199196	0.118074	-3.35201
HIP1	-0.212828	5.94021	-2.4824	0.0199322	0.118074	-3.35256
EIF4ENIF1	0.177791	7.47812	2.48173	0.0199622	0.118074	-3.35385
PAX1	0.298746	7.87429	2.48165	0.0199659	0.118074	-3.35401
PRRX1	-0.295681	9.44108	-2.48161	0.0199677	0.118074	-3.35409
ADIPOR2	-0.156597	9.24526	-2.48073	0.0200072	0.118102	-3.35579
HAUS5	-0.125456	9.06836	-2.48061	0.0200129	0.118102	-3.35604
GPS1	0.28153	7.72632	2.48031	0.0200261	0.118102	-3.35661
FER	0.355634	7.14086	2.47993	0.0200432	0.118102	-3.35734
LTF	0.295243	7.16435	2.47989	0.0200452	0.118102	-3.35743
TH	0.35285	5.14123	2.47857	0.0201049	0.118307	-3.35999
EEFSEC	0.184715	7.9503	2.47847	0.0201092	0.118307	-3.36018
RABIF	-0.321547	7.89464	-2.47777	0.0201408	0.118407	-3.36153
HNRNPC	-0.187001	10.0117	-2.4774	0.0201578	0.118422	-3.36226
KIF26B	0.142441	7.24829	2.47607	0.020218	0.118667	-3.36483
AXDND1	0.222442	3.41216	2.47583	0.0202288	0.118667	-3.36529
HDLBP	-0.194046	10.6541	-2.47446	0.0202914	0.118943	-3.36795
CX3CL1	0.196935	7.1775	2.47416	0.0203051	0.118943	-3.36853
SYT3	0.364227	7.3389	2.47305	0.0203559	0.119154	-3.37068
TDRD12	0.244935	6.78601	2.47	0.0204954	0.119884	-3.37657
ZNF813	0.332606	3.7977	2.46961	0.0205138	0.119905	-3.37734
UBA6	-0.166877	7.2035	-2.46849	0.0205652	0.120119	-3.3795
RXRG	0.18771	7.26495	2.46798	0.0205889	0.120171	-3.38049
KCNT1	0.532872	7.20967	2.46733	0.0206186	0.120258	-3.38173
CCL27	0.479021	5.86172	2.46612	0.020675	0.120452	-3.38409
DNAH8	0.219251	6.89602	2.46598	0.0206816	0.120452	-3.38436
NEUROG1	0.353107	7.73354	2.46546	0.0207054	0.120469	-3.38535
NDUFA12	-0.177326	11.9423	-2.46504	0.0207251	0.120469	-3.38617
CLDN5	0.180458	8.845	2.46495	0.020729	0.120469	-3.38633
IKZF1	0.154715	8.0377	2.4643	0.0207595	0.12056	-3.3876
TXN2	-0.163833	9.43627	-2.46383	0.0207814	0.120563	-3.3885
ECHS1	-0.178922	10.4511	-2.4634	0.0208012	0.120563	-3.38933
GCFC2	0.14794	8.0428	2.46333	0.0208046	0.120563	-3.38947
SCN3A	-0.538858	4.50624	-2.4627	0.0208342	0.120648	-3.39069
TTYH1	0.575857	5.74708	2.46222	0.0208564	0.120691	-3.39161
RELN	-0.262684	7.87589	-2.46184	0.0208744	0.120709	-3.39235
PLIN4	-0.303668	9.45848	-2.46134	0.0208979	0.120722	-3.39332
CAPS	0.236798	8.66008	2.46099	0.0209139	0.120722	-3.39398
FER1L4	0.198897	6.90275	2.46083	0.0209214	0.120722	-3.39429
TNP2	0.292448	5.44226	2.46006	0.0209577	0.120846	-3.39578
PSMD1	-0.193023	10.3675	-2.45918	0.020999	0.120945	-3.39748
MBD3	0.135265	9.00272	2.45886	0.0210142	0.120945	-3.3981
DEFB1	0.624158	6.26679	2.45874	0.0210197	0.120945	-3.39832
AGBL1	-0.353363	7.82783	-2.45775	0.0210668	0.121091	-3.40025
KCNAB1	0.281159	8.6944	2.45757	0.0210749	0.121091	-3.40058
CARD16	-0.536511	4.59686	-2.45686	0.0211087	0.121199	-3.40196
RNF125	0.226831	7.27125	2.45578	0.0211599	0.121408	-3.40405
WLS	-0.189154	7.17745	-2.45472	0.0212099	0.121575	-3.40608
NOL3	-0.166378	8.90426	-2.45447	0.0212219	0.121575	-3.40657
CPSF4	0.135283	8.41114	2.45422	0.021234	0.121575	-3.40705
ARL4A	-0.14332	6.63849	-2.45358	0.0212644	0.121663	-3.40828
RAB11B	-0.209326	8.11366	-2.4516	0.0213587	0.122113	-3.41209
TSPO	0.161997	8.27682	2.4513	0.0213732	0.122113	-3.41268
CXCL8	0.343747	5.58464	2.44796	0.0215334	0.122862	-3.4191
NDST4	0.333625	6.03382	2.44758	0.0215518	0.122862	-3.41983
KDM5C	0.130597	8.40871	2.44708	0.0215755	0.122862	-3.42078
SLC9A3	0.237919	7.10227	2.44707	0.0215761	0.122862	-3.42081
B3GAT1	0.222717	7.17277	2.44699	0.0215799	0.122862	-3.42096
DHPS	0.224116	8.36397	2.4464	0.0216083	0.122937	-3.42209
KCNH4	0.33685	6.48831	2.4441	0.0217199	0.123485	-3.42652
APPL2	0.300677	7.20861	2.44358	0.021745	0.123541	-3.42751
PTPN13	0.603531	4.71385	2.43991	0.0219244	0.124369	-3.43458
HSPA9	-0.171224	9.89109	-2.4398	0.0219298	0.124369	-3.43479
ALOX15B	-0.243608	7.93976	-2.43941	0.0219486	0.124369	-3.43553
SYMPK	0.146152	8.4298	2.43934	0.021952	0.124369	-3.43566
MMP17	0.278689	7.11848	2.43877	0.02198	0.124441	-3.43676
CALCR	0.200622	7.29415	2.43809	0.0220133	0.124504	-3.43806
MGAT3	0.146098	8.01385	2.43792	0.0220219	0.124504	-3.43839
GRM1	0.20839	7.17653	2.4375	0.0220425	0.124534	-3.4392
UTS2	-0.475931	4.41623	-2.43548	0.0221419	0.124998	-3.44306
NMUR1	0.274082	6.32535	2.43521	0.0221554	0.124998	-3.44359
HSPB6	-0.258567	11.5843	-2.43462	0.0221845	0.125075	-3.44472
SLC5A12	0.605703	5.30839	2.43408	0.0222112	0.125139	-3.44575
IKZF2	0.228216	6.79371	2.43376	0.0222275	0.125143	-3.44638
CD37	0.596522	6.46626	2.43306	0.0222621	0.125251	-3.44771
DCTN1	-0.132957	8.98306	-2.43256	0.0222869	0.125304	-3.44867
GCGR	0.199444	7.0247	2.4315	0.0223399	0.125439	-3.45071
MED15	0.206373	7.5961	2.43146	0.0223418	0.125439	-3.45079
XBP1	-0.196753	7.73041	-2.42999	0.0224152	0.125764	-3.4536
GPR27	0.276651	6.11491	2.42912	0.0224584	0.125837	-3.45526
RPS17	-0.145721	12.3203	-2.42909	0.02246	0.125837	-3.45532
EGF	0.378907	8.62592	2.42879	0.0224749	0.125837	-3.45589
ITIH2	-0.399276	8.39659	-2.42818	0.0225058	0.125924	-3.45707
RPL22	-0.159541	12.0053	-2.42745	0.0225422	0.126041	-3.45846
CRNKL1	-0.155385	7.60064	-2.42544	0.0226434	0.126519	-3.4623
MSRB1	-0.257254	8.99263	-2.42486	0.0226729	0.126597	-3.46342
PRKAR1A	0.262006	10.584	2.42437	0.0226976	0.126647	-3.46436
SLC25A13	-0.261389	7.15667	-2.42351	0.0227408	0.126678	-3.46599
DDC	0.704921	7.36787	2.42297	0.0227683	0.126678	-3.46703
G6PD	0.279599	5.52974	2.42292	0.0227711	0.126678	-3.46713
MORN1	0.383875	7.94307	2.42275	0.0227797	0.126678	-3.46746
NCOA4	-0.18899	10.4135	-2.42251	0.0227916	0.126678	-3.46791
DERL1	-0.269394	8.17905	-2.42241	0.0227968	0.126678	-3.4681
TUBG1	0.216747	6.90426	2.42086	0.0228757	0.126989	-3.47107
ZNF225	0.17995	7.03146	2.42035	0.0229015	0.126989	-3.47204
TFF2	0.192874	5.34138	2.42005	0.0229168	0.126989	-3.47261
MEGF8	-0.141221	8.15873	-2.41982	0.0229285	0.126989	-3.47305
XPC	-0.683333	8.1965	-2.41977	0.0229309	0.126989	-3.47314
SFMBT2	0.21616	6.80616	2.4187	0.022986	0.127207	-3.4752
PSME1	-0.186278	9.297	-2.4175	0.0230474	0.12746	-3.47749
PAWR	0.53693	7.64027	2.4165	0.0230986	0.127656	-3.47939
CR1L	0.19762	6.74331	2.41575	0.0231374	0.127714	-3.48083
SLC16A4	-0.332388	3.8776	-2.41541	0.0231545	0.127714	-3.48147
GDF9	0.218489	6.86093	2.41538	0.0231563	0.127714	-3.48154
EPHX2	0.294877	6.53869	2.41419	0.0232174	0.127849	-3.4838
CYTH4	0.22079	7.94415	2.41386	0.0232344	0.127849	-3.48442
GALP	0.492255	6.71678	2.41369	0.0232434	0.127849	-3.48476
CDC25B	0.161848	8.23452	2.41368	0.0232439	0.127849	-3.48478
HIBCH	0.338439	9.28287	2.41306	0.0232758	0.127938	-3.48595
PYGB	0.172479	8.63689	2.41226	0.0233172	0.128079	-3.48748
PURA	-0.172	8.62304	-2.41127	0.023369	0.128261	-3.48938
EFCAB5	-0.215229	3.69258	-2.41101	0.023382	0.128261	-3.48986
TNKS1BP1	0.427924	7.04179	2.40997	0.0234363	0.128472	-3.49185
EPHA2	0.20811	7.23576	2.40945	0.0234634	0.128534	-3.49284
SYT8	0.400077	6.83571	2.40742	0.0235695	0.128949	-3.49671
PYCR1	0.164882	7.75185	2.40712	0.023585	0.128949	-3.49728
ERCC2	0.138181	7.94828	2.40709	0.0235868	0.128949	-3.49734
ARF5	0.191423	8.90762	2.40649	0.023618	0.129032	-3.49848
NOD2	0.268438	4.83463	2.40467	0.0237136	0.129467	-3.50194
CRIM1	-0.321967	8.1377	-2.40312	0.0237954	0.129765	-3.50489
TP53	0.2509	5.61263	2.40303	0.0238001	0.129765	-3.50506
MRPL16	-0.175338	9.27457	-2.40254	0.0238259	0.129819	-3.50599
ATG13	0.153792	7.96957	2.40202	0.0238534	0.129881	-3.50698
ACADS	0.23157	8.25515	2.40085	0.0239156	0.130077	-3.50921
HMGCS2	0.427518	7.18634	2.4005	0.0239342	0.130077	-3.50988
HDAC8	0.143532	7.53607	2.40044	0.0239375	0.130077	-3.51
NPAP1	0.249388	7.18945	2.40004	0.0239588	0.130106	-3.51076
VTCN1	0.200517	7.17181	2.39864	0.0240332	0.130411	-3.51342
MMP15	0.220257	7.15075	2.39838	0.0240472	0.130411	-3.51392
CBX8	0.212724	6.33981	2.3966	0.0241419	0.130837	-3.51729
URB2	0.208994	6.89148	2.39616	0.0241655	0.130878	-3.51812
PPP1R3E	-0.29979	7.93942	-2.39541	0.0242061	0.130965	-3.51956
FAM161A	-0.217754	6.78734	-2.39526	0.0242139	0.130965	-3.51984
ADNP	-0.208661	8.46519	-2.39495	0.0242307	0.130969	-3.52043
ETAA1	0.236211	6.34319	2.39377	0.0242937	0.131205	-3.52266
CNR1	0.198198	7.03749	2.39353	0.0243067	0.131205	-3.52312
SF3B6	-0.176382	9.43067	-2.39214	0.0243818	0.131224	-3.52576
ZAN	0.250695	7.5344	2.39197	0.0243907	0.131224	-3.52607
GRIA1	-0.248776	6.43201	-2.39174	0.0244035	0.131224	-3.52652
ESRRG	-0.311656	7.72624	-2.39165	0.024408	0.131224	-3.52668
DAD1	-0.156528	9.72505	-2.3915	0.0244166	0.131224	-3.52698
SSC5D	0.508561	8.09716	2.39108	0.0244389	0.131224	-3.52776
LLGL2	0.18819	8.3245	2.39069	0.0244602	0.131224	-3.52851
PPP1R13B	0.301402	7.23488	2.3904	0.0244756	0.131224	-3.52905
ZNF93	0.225489	9.46146	2.39034	0.0244791	0.131224	-3.52917
SLC34A3	0.157715	8.88444	2.38989	0.0245033	0.131224	-3.53002
APOA1	0.323975	6.7658	2.3898	0.0245083	0.131224	-3.53019
LRRC8E	-0.444913	6.63487	-2.38978	0.0245094	0.131224	-3.53023
KCTD15	0.300409	6.66274	2.38958	0.0245205	0.131224	-3.53062
IFITM2	-0.255599	10.2134	-2.38812	0.0245999	0.131522	-3.53339
ADORA1	0.129772	7.96862	2.38795	0.0246087	0.131522	-3.5337
TOR2A	0.206154	6.69315	2.38697	0.0246626	0.131723	-3.53557
PNOC	0.258089	5.79559	2.38623	0.0247029	0.131835	-3.53697
PSD3	-0.362009	6.81605	-2.38599	0.0247161	0.131835	-3.53743
SLC22A2	0.161339	7.04119	2.38531	0.0247533	0.131943	-3.53872
CC2D1A	0.168085	7.9539	2.38497	0.0247717	0.131943	-3.53935
MCOLN1	0.266391	7.27238	2.3846	0.0247921	0.131943	-3.54005
HRH4	0.196601	6.86211	2.38443	0.0248013	0.131943	-3.54037
SLC8A2	0.15174	6.93527	2.38355	0.0248497	0.132114	-3.54204
RYR3	-0.461744	9.01105	-2.38319	0.0248696	0.132133	-3.54273
DHX16	-0.143857	8.33446	-2.38259	0.0249024	0.132205	-3.54386
MLYCD	-0.303569	8.65104	-2.38217	0.0249257	0.132205	-3.54466
ZBTB17	0.281182	7.42392	2.38205	0.0249321	0.132205	-3.54488
INHBE	0.46194	5.28351	2.38148	0.0249635	0.132285	-3.54595
RPL14	-0.184596	12.2025	-2.381	0.0249902	0.13233	-3.54687
PDCD1	0.358399	7.49195	2.38074	0.0250046	0.13233	-3.54736
TGM1	0.269751	5.45446	2.37981	0.0250559	0.132515	-3.54912
TRO	0.726281	6.95102	2.37921	0.0250893	0.132605	-3.55026
MCM3	-0.175418	7.85731	-2.37702	0.0252107	0.13316	-3.55439
SCT	0.528449	6.81676	2.37452	0.0253503	0.133732	-3.55911
TBX4	-0.27903	5.99693	-2.37439	0.0253577	0.133732	-3.55937
PTPN3	-0.230463	9.17722	-2.3742	0.0253684	0.133732	-3.55973
C19orf47	0.172281	8.46176	2.37379	0.0253913	0.133766	-3.5605
SERPINH1	0.220647	6.95652	2.37207	0.0254879	0.134188	-3.56375
CERS2	-0.632716	8.44597	-2.37131	0.0255303	0.134218	-3.56517
IRS4	0.217271	6.42842	2.37069	0.0255656	0.134218	-3.56635
DUSP5	0.26524	5.98216	2.37066	0.0255671	0.134218	-3.5664
FAM83E	-0.240396	7.31338	-2.37055	0.0255731	0.134218	-3.5666
MCM4	0.157013	7.98771	2.3705	0.0255764	0.134218	-3.56671
COX7A1	-0.120315	13.0895	-2.37017	0.0255951	0.134229	-3.56734
NEK4	0.153092	7.5795	2.36928	0.0256451	0.134272	-3.56901
LUC7L	0.221522	7.86461	2.3692	0.0256495	0.134272	-3.56915
CAD	0.299498	5.89518	2.36914	0.0256529	0.134272	-3.56927
SLC4A7	-0.31786	7.95141	-2.36807	0.0257137	0.134483	-3.57129
CCNA1	0.290533	7.09018	2.36785	0.0257262	0.134483	-3.57171
BABAM1	0.256644	8.13313	2.36657	0.0257986	0.134768	-3.57411
ADM	-0.25917	7.9914	-2.3662	0.0258196	0.134768	-3.57481
CXCR4	0.25754	7.90433	2.36583	0.0258408	0.134768	-3.57551
UBE2O	0.169948	7.37816	2.36572	0.0258474	0.134768	-3.57573
HK2	-0.431174	8.18839	-2.36498	0.0258892	0.134818	-3.57711
PMEPA1	0.309211	7.82815	2.36494	0.0258915	0.134818	-3.57718
MYT1	0.288292	7.28794	2.36468	0.0259067	0.134818	-3.57769
PRKD1	0.268467	4.2673	2.3638	0.0259565	0.134884	-3.57933
RBBP6	0.18677	8.4716	2.36379	0.0259573	0.134884	-3.57936
CXCL5	0.236937	3.65712	2.36338	0.025981	0.134884	-3.58013
LTBR	0.194078	8.21075	2.36304	0.0260003	0.134884	-3.58077
ENPEP	-0.54803	6.78219	-2.36278	0.026015	0.134884	-3.58126
ZNF121	-0.297397	7.63984	-2.36271	0.0260192	0.134884	-3.58139
TUSC3	0.164655	6.82991	2.36215	0.0260513	0.134886	-3.58245
SLC6A18	0.62288	7.61275	2.36205	0.0260568	0.134886	-3.58263
PTGS2	0.211253	5.70945	2.36149	0.0260889	0.134886	-3.58368
LINC01138	0.306173	5.39708	2.36053	0.0261444	0.134886	-3.58549
NRXN1	0.296433	6.56061	2.36042	0.0261505	0.134886	-3.58569
FGL1	0.302036	7.46539	2.36026	0.0261597	0.134886	-3.58599
RRAS2	-0.253569	8.71396	-2.3602	0.0261632	0.134886	-3.58611
COL4A3	0.363243	8.72627	2.3599	0.0261805	0.134886	-3.58668
CYP26A1	0.171168	6.97267	2.35954	0.0262012	0.134886	-3.58735
PES1	0.225719	7.03706	2.35946	0.026206	0.134886	-3.58751
ADCY1	0.164319	8.00529	2.3594	0.0262095	0.134886	-3.58762
KIRREL3	0.221934	7.30848	2.35923	0.026219	0.134886	-3.58793
GGNBP2	-0.29592	8.11533	-2.35849	0.026262	0.13496	-3.58933
MPDZ	-0.202306	9.06467	-2.35833	0.0262715	0.13496	-3.58964
GRHL2	0.297198	5.76466	2.35812	0.0262834	0.13496	-3.59003
PPP1R9B	0.240558	6.53274	2.35778	0.026303	0.134976	-3.59067
TWIST1	0.346451	4.07751	2.3574	0.0263253	0.135005	-3.59139
PTGES2	0.169619	8.55036	2.35646	0.0263797	0.135162	-3.59315
ABCA6	-0.422264	7.67994	-2.35621	0.0263941	0.135162	-3.59362
VAV2	0.227025	8.11566	2.356	0.026406	0.135162	-3.59401
REEP6	0.173696	6.70001	2.35485	0.0264734	0.135422	-3.59618
AP1B1	0.153505	8.56691	2.35364	0.0265437	0.135696	-3.59845
SLC15A1	0.167666	7.64706	2.35305	0.0265783	0.135717	-3.59956
MYB	0.276752	4.7952	2.35299	0.0265813	0.135717	-3.59966
TRPV6	0.546244	7.94755	2.35268	0.0265996	0.135725	-3.60025
RPS6KA3	0.221014	9.54615	2.35163	0.0266612	0.135817	-3.60222
CNTNAP2	0.244081	7.20665	2.35129	0.0266814	0.135817	-3.60287
SUMO1	-0.129727	9.99621	-2.35119	0.0266872	0.135817	-3.60306
NR2F1	0.785543	5.26938	2.35101	0.0266977	0.135817	-3.60339
DIRAS1	0.156054	7.82194	2.35094	0.0267014	0.135817	-3.60351
LILRA3	0.535415	6.58777	2.34933	0.0267964	0.136215	-3.60654
GCDH	0.368653	8.03236	2.34895	0.0268188	0.136226	-3.60726
ITGA8	0.215907	7.45654	2.34872	0.0268322	0.136226	-3.60768
SPOP	-0.157171	9.09823	-2.34791	0.0268799	0.136331	-3.6092
SOAT2	0.197885	5.79277	2.34768	0.0268936	0.136331	-3.60964
IFITM3	-0.190386	11.023	-2.34731	0.0269156	0.136331	-3.61033
ZNF765	0.238236	6.89398	2.34705	0.026931	0.136331	-3.61082
CHCHD10	-0.148996	12.3381	-2.34685	0.0269424	0.136331	-3.61118
MIR302B	-0.22849	7.49527	-2.34666	0.0269537	0.136331	-3.61154
DPP6	-0.529006	7.03151	-2.34587	0.0270007	0.136484	-3.61303
ABCG2	0.260568	6.45736	2.34499	0.0270528	0.136662	-3.61468
ZDBF2	0.254671	6.51875	2.34357	0.0271373	0.137004	-3.61734
RBM15	-0.263426	7.85111	-2.3427	0.027189	0.137179	-3.61896
FAM167A	0.149042	7.28635	2.34147	0.0272629	0.137371	-3.62128
BICC1	-0.719658	7.32281	-2.34125	0.0272758	0.137371	-3.62168
ZNF791	-0.174072	7.31681	-2.34038	0.0273281	0.137371	-3.62332
FUT7	0.21175	9.67393	2.34028	0.0273341	0.137371	-3.62351
TBC1D24	0.265596	6.97906	2.34003	0.0273488	0.137371	-3.62397
SLCO2A1	0.189181	7.72737	2.33988	0.0273581	0.137371	-3.62426
ARL8A	0.21091	8.36703	2.33985	0.0273598	0.137371	-3.62431
SAFB2	0.156864	8.16677	2.33908	0.0274062	0.137371	-3.62575
SFRP2	0.308436	6.02679	2.33901	0.02741	0.137371	-3.62587
GYS2	-0.292573	3.90595	-2.33896	0.0274133	0.137371	-3.62598
OLFM1	0.219684	7.85534	2.33888	0.0274182	0.137371	-3.62613
ANGPTL6	0.188395	7.01691	2.33829	0.0274537	0.137371	-3.62723
TRAFD1	0.160531	7.94583	2.33812	0.0274637	0.137371	-3.62754
PROZ	0.261814	6.40855	2.33811	0.0274641	0.137371	-3.62755
ADAMTSL3	0.160214	7.60188	2.33719	0.0275196	0.137564	-3.62928
NR2F2	-0.278655	9.24022	-2.33572	0.0276084	0.137815	-3.63203
STXBP1	-0.26942	6.83485	-2.33568	0.0276107	0.137815	-3.6321
TCTE1	0.22278	4.35358	2.33552	0.0276207	0.137815	-3.63241
ADA	0.150366	7.61145	2.33498	0.0276535	0.137863	-3.63342
EPHA4	0.197615	6.63417	2.3348	0.0276644	0.137863	-3.63376
PSMB9	0.360592	6.35463	2.33437	0.0276903	0.137908	-3.63455
XPNPEP3	-0.172394	8.23461	-2.3334	0.0277493	0.138087	-3.63637
SCAPER	-0.380208	7.89044	-2.33286	0.0277818	0.138087	-3.63737
KAZALD1	0.184691	7.17616	2.33274	0.0277896	0.138087	-3.63761
CHRM3	0.198128	7.82332	2.3325	0.0278041	0.138087	-3.63805
KYNU	0.159296	8.02834	2.33238	0.0278114	0.138087	-3.63828
IRAK4	0.326205	7.14889	2.33169	0.0278533	0.13821	-3.63956
FGF9	0.331087	6.49502	2.33122	0.0278821	0.138216	-3.64044
SSTR5	0.435906	6.22376	2.33111	0.0278886	0.138216	-3.64064
TLR9	0.211493	7.23837	2.33058	0.0279212	0.138279	-3.64164
UCP3	0.272156	9.82401	2.33035	0.0279354	0.138279	-3.64207
IL4R	-0.172433	8.0911	-2.32994	0.0279602	0.138298	-3.64283
TNFAIP8L1	0.188973	7.11486	2.32973	0.0279733	0.138298	-3.64323
HBE1	0.539444	5.72091	2.32904	0.0280154	0.138418	-3.64451
NPHP3	-0.242269	6.89658	-2.32878	0.0280316	0.138418	-3.645
CAMK2B	0.234007	9.35374	2.32757	0.0281057	0.138699	-3.64725
TRAF5	0.216597	5.87117	2.32689	0.0281473	0.13882	-3.64851
CLCN6	0.204658	7.27338	2.32598	0.0282034	0.139013	-3.65021
IL17RA	0.215129	7.74102	2.32558	0.0282283	0.139051	-3.65097
TICAM1	0.240867	6.96042	2.32517	0.0282536	0.139091	-3.65173
GAB2	0.211638	8.25558	2.32472	0.0282812	0.139093	-3.65256
LGALS3	-0.268675	10.5449	-2.32423	0.0283119	0.139093	-3.65349
GPD1	0.329201	9.55132	2.32386	0.0283343	0.139093	-3.65416
MCF2	0.411378	6.50824	2.32359	0.0283516	0.139093	-3.65468
LINC00673	0.307757	4.98639	2.3233	0.0283691	0.139093	-3.65521
SNCAIP	-0.263722	7.84766	-2.32327	0.0283711	0.139093	-3.65527
HLA-DMB	-0.160414	7.73817	-2.32322	0.0283741	0.139093	-3.65536
CACNB2	-0.179412	6.70641	-2.32211	0.0284434	0.139348	-3.65744
WDR3	0.179782	7.84419	2.3217	0.0284685	0.139388	-3.65819
TECRL	-0.457308	8.74975	-2.32042	0.0285483	0.139694	-3.66057
CDH3	0.198523	8.28589	2.31911	0.0286304	0.139927	-3.66302
GREM1	0.322906	6.17603	2.31911	0.0286304	0.139927	-3.66302
IL1RAPL2	-0.270285	7.75273	-2.31865	0.0286593	0.139984	-3.66388
MMRN1	-0.265946	3.6591	-2.31665	0.0287846	0.140487	-3.6676
POMGNT2	0.170867	7.48687	2.31645	0.0287969	0.140487	-3.66796
TNFRSF10C	-0.179368	7.7324	-2.31453	0.0289183	0.140994	-3.67155
KCNH5	0.210074	6.54978	2.31341	0.0289889	0.141253	-3.67362
MSH3	0.176406	7.15872	2.3125	0.0290464	0.141449	-3.67531
LPAR1	0.289893	7.5352	2.31198	0.0290791	0.141523	-3.67627
CAMK1D	0.29801	7.94692	2.31166	0.0290998	0.141539	-3.67687
MADCAM1	0.202641	7.41451	2.31054	0.029171	0.1418	-3.67896
KRT82	-0.268799	7.82269	-2.3099	0.0292116	0.141912	-3.68014
ILF2	0.119563	7.86204	2.30817	0.029322	0.142364	-3.68335
SNX9	-0.420954	8.05355	-2.3071	0.0293904	0.142577	-3.68533
CRBN	-0.166011	9.33973	-2.30673	0.0294142	0.142577	-3.68602
PPP1R16A	-0.301153	8.68427	-2.30666	0.0294187	0.142577	-3.68615
HSPA4L	-0.230742	7.21458	-2.30584	0.0294713	0.142704	-3.68767
CHD2	0.162434	8.31127	2.3057	0.02948	0.142704	-3.68793
MTCH1	-0.238354	9.51605	-2.30537	0.0295016	0.142723	-3.68855
SYN1	0.149026	7.89433	2.30401	0.0295886	0.142789	-3.69106
ADAMTSL5	0.226106	6.98302	2.3039	0.0295963	0.142789	-3.69128
SPECC1L	0.167248	6.424	2.30387	0.0295978	0.142789	-3.69132
MAN2A1	-0.52532	8.38619	-2.30349	0.0296227	0.142789	-3.69203
ZNF419	0.15713	8.93876	2.30344	0.0296254	0.142789	-3.69211
IL10RA	0.366405	6.63446	2.3034	0.0296281	0.142789	-3.69219
GHRLOS	0.560256	6.9108	2.30279	0.0296678	0.142789	-3.69333
RPS21	-0.143096	12.0119	-2.30227	0.0297015	0.142789	-3.6943
UCA1	-0.293485	7.34858	-2.30206	0.0297152	0.142789	-3.69469
CDC42	-0.174907	9.52332	-2.30197	0.0297204	0.142789	-3.69484
KCNN1	0.202181	7.45944	2.30174	0.0297357	0.142789	-3.69527
BPIFB2	0.153548	7.16067	2.30172	0.0297371	0.142789	-3.69531
SHC3	0.20728	8.56765	2.30145	0.0297546	0.142789	-3.69581
TRIM47	0.186033	6.847	2.30124	0.0297681	0.142789	-3.6962
CACNA1F	0.176614	6.87596	2.30106	0.0297793	0.142789	-3.69652
CNOT3	0.44917	6.14593	2.29972	0.0298666	0.14312	-3.69901
RAP2A	-0.213743	9.0733	-2.29946	0.0298835	0.14312	-3.69949
RAB14	-0.151393	9.08453	-2.29741	0.0300173	0.143608	-3.70329
ZNF577	-0.473717	7.4657	-2.29735	0.0300209	0.143608	-3.70339
IP6K1	-0.172561	7.80887	-2.29604	0.0301064	0.143933	-3.70582
GPLD1	0.243832	8.67925	2.2954	0.0301485	0.144049	-3.707
BCL2L15	-0.375194	7.06428	-2.29284	0.0303167	0.144667	-3.71173
ZMAT4	0.194872	7.55713	2.29262	0.0303313	0.144667	-3.71214
TRAM2	0.162073	7.45782	2.29262	0.0303315	0.144667	-3.71215
RAD23A	-0.177156	11.9093	-2.2914	0.0304117	0.144965	-3.71439
SPTBN5	0.167958	8.03016	2.29107	0.0304334	0.144983	-3.715
ARL6IP1	-0.241836	7.85941	-2.29073	0.0304564	0.145007	-3.71564
YWHAG	-0.154846	11.7523	-2.28982	0.0305167	0.14518	-3.71732
GPRASP1	-0.179637	7.30525	-2.28946	0.0305405	0.14518	-3.71799
RRP12	0.184228	9.37297	2.28937	0.0305464	0.14518	-3.71815
TTC39B	0.289119	5.39277	2.28895	0.0305741	0.14522	-3.71892
NOP58	-0.203021	8.4135	-2.28849	0.0306049	0.14522	-3.71978
SLC5A3	-0.282244	7.36335	-2.28779	0.0306509	0.14522	-3.72105
RNF145	-0.222118	7.62635	-2.28772	0.0306558	0.14522	-3.72119
ERVW-1	0.217096	7.73989	2.2877	0.0306569	0.14522	-3.72122
GPT2	-0.235468	9.06176	-2.28754	0.030668	0.14522	-3.72153
SLC2A1	-0.286426	8.23287	-2.28716	0.030693	0.14522	-3.72222
BMP8A	0.130521	7.4059	2.28709	0.0306979	0.14522	-3.72236
KRT80	0.348869	5.60178	2.2864	0.0307436	0.145288	-3.72362
HOXD12	0.334637	6.12913	2.28634	0.0307481	0.145288	-3.72374
CSNK1E	0.191942	8.92094	2.2858	0.0307841	0.145373	-3.72474
GDF3	0.215412	6.47612	2.28512	0.0308296	0.145442	-3.726
NUBP2	0.143472	8.38399	2.28504	0.0308346	0.145442	-3.72613
RPL32	-0.137114	12.6504	-2.28441	0.0308772	0.145559	-3.7273
PNN	-0.191625	10.2554	-2.28348	0.0309389	0.145718	-3.729
GRM8	-0.177704	7.48407	-2.28327	0.0309532	0.145718	-3.72939
IRAK2	0.219104	7.3158	2.28256	0.0310013	0.145718	-3.73071
PSMC2	-0.161227	10.5677	-2.28246	0.031008	0.145718	-3.7309
TRPS1	-0.23235	7.88619	-2.28197	0.0310407	0.145718	-3.73179
BPIFA1	0.144907	7.3203	2.28186	0.0310481	0.145718	-3.73199
GFAP	0.193939	7.04955	2.2818	0.0310521	0.145718	-3.7321
WNK3	0.229092	7.52765	2.28176	0.0310547	0.145718	-3.73218
GFER	0.330344	8.11279	2.28074	0.0311234	0.145926	-3.73405
AK7	0.185369	7.61228	2.28025	0.0311564	0.145926	-3.73495
ZNF626	0.185952	7.0849	2.28013	0.0311646	0.145926	-3.73518
GINS3	0.214248	6.35704	2.27989	0.031181	0.145926	-3.73562
ALCAM	0.249397	5.54323	2.27977	0.031189	0.145926	-3.73584
PRSS21	0.250358	6.6774	2.27924	0.0312247	0.146009	-3.73681
HMGXB4	0.13334	7.098	2.27881	0.0312538	0.146061	-3.7376
TNK2	0.227003	7.71292	2.27628	0.0314259	0.146781	-3.74227
TRPM8	0.146614	7.77226	2.27582	0.0314575	0.146844	-3.74312
QSOX1	0.14124	8.05076	2.27538	0.0314871	0.146898	-3.74392
KCNV1	-0.373399	6.88055	-2.27482	0.0315251	0.14699	-3.74494
RNF180	0.290078	4.67794	2.27455	0.0315435	0.146992	-3.74544
ALDH16A1	0.284894	5.40729	2.27293	0.0316549	0.147426	-3.74843
CCDC116	0.222562	6.8825	2.27117	0.0317757	0.147904	-3.75167
CAMK2N1	0.180113	8.44347	2.27087	0.031796	0.147913	-3.75221
IDH2	-0.13692	12.1032	-2.27039	0.0318289	0.147982	-3.75309
LAMC2	-0.18855	7.18273	-2.26969	0.0318776	0.148123	-3.75438
ITGA4	-0.322426	5.31744	-2.26912	0.0319164	0.148219	-3.75542
TNFRSF13C	0.208856	8.20014	2.26872	0.0319444	0.148264	-3.75616
NMU	0.245389	5.81492	2.26844	0.0319639	0.148269	-3.75668
P2RY1	0.246142	5.71712	2.26789	0.0320016	0.148359	-3.75768
PLD3	0.26297	8.35065	2.26748	0.0320301	0.148407	-3.75843
HUWE1	-0.114578	13.5826	-2.26649	0.0320985	0.148639	-3.76024
TAB1	0.192474	6.69021	2.26612	0.0321245	0.148674	-3.76093
HOXA2	0.170549	7.25089	2.2643	0.032251	0.149175	-3.76426
RHOG	0.191494	8.72697	2.26399	0.0322729	0.149191	-3.76484
CD163	-0.530186	7.43541	-2.26323	0.0323255	0.149349	-3.76622
SUPT5H	0.146648	8.32421	2.26176	0.0324284	0.149739	-3.76892
CD74	-0.271557	10.4349	-2.26146	0.0324498	0.149753	-3.76947
SYTL4	0.154133	7.96951	2.26112	0.0324731	0.149775	-3.77008
RSPO1	0.455458	6.72436	2.25993	0.0325566	0.150075	-3.77226
DDX41	0.154042	7.24684	2.25946	0.0325897	0.150142	-3.77312
CDKN2C	-0.172179	8.20644	-2.2576	0.0327212	0.150578	-3.77654
PPP1R11	-0.221727	9.09116	-2.25752	0.0327264	0.150578	-3.77667
TSHB	-0.134091	7.95042	-2.25733	0.0327399	0.150578	-3.77702
BARD1	0.266029	6.68649	2.25593	0.0328395	0.15095	-3.7796
INS	0.287171	6.99288	2.25557	0.0328647	0.15098	-3.78025
GTF2IRD2	-0.229127	9.36745	-2.25487	0.0329142	0.151058	-3.78152
ITM2A	-0.196209	9.4301	-2.25481	0.0329188	0.151058	-3.78164
MYOM1	-0.143549	11.5456	-2.25454	0.0329375	0.151058	-3.78212
PRKCE	0.193576	8.41407	2.25337	0.033021	0.151356	-3.78427
LZTFL1	0.256613	6.86466	2.25292	0.0330528	0.151416	-3.78508
ECE2	0.189939	8.23022	2.25213	0.0331091	0.151511	-3.78653
FBLN5	-0.165094	7.59499	-2.25211	0.033111	0.151511	-3.78657
SETX	0.262138	7.69084	2.25053	0.0332235	0.151873	-3.78945
NOL6	-0.158418	7.8984	-2.25048	0.0332274	0.151873	-3.78955
ZNF786	0.327568	6.66436	2.2501	0.0332547	0.151877	-3.79024
VAC14	-0.163175	8.15832	-2.24994	0.0332658	0.151877	-3.79053
MUC4	0.3589	7.74909	2.24966	0.0332859	0.151883	-3.79104
PSTPIP1	0.470045	7.07064	2.24918	0.0333204	0.151955	-3.79192
RMST	0.250601	6.5633	2.24877	0.0333499	0.152004	-3.79267
PRKD2	0.712625	8.1984	2.24744	0.033446	0.152357	-3.7951
ACADSB	-0.169831	9.36401	-2.24474	0.0336405	0.153089	-3.80001
EIF6	0.214166	7.63837	2.24469	0.0336446	0.153089	-3.80012
SLC34A1	0.298981	6.80679	2.24336	0.0337405	0.15344	-3.80253
HSD11B2	0.198674	6.11451	2.24038	0.033958	0.154229	-3.80797
MCHR1	0.197685	7.00448	2.24016	0.0339735	0.154229	-3.80836
TPO	0.320513	5.56875	2.23993	0.0339902	0.154229	-3.80877
SV2A	0.388462	7.11798	2.2399	0.0339925	0.154229	-3.80883
SLC18A2	0.131044	7.97282	2.23968	0.034009	0.154229	-3.80924
CLDN16	0.178219	7.11302	2.23916	0.0340467	0.154313	-3.81018
PYGL	0.163795	7.37834	2.2386	0.0340877	0.154413	-3.81119
CNOT6L	-0.202867	7.79777	-2.23745	0.0341723	0.15471	-3.81329
CD247	0.306315	5.07242	2.23686	0.0342159	0.154754	-3.81437
RIN2	-0.256323	7.80059	-2.2368	0.0342202	0.154754	-3.81448
ANPEP	0.255521	7.30815	2.23572	0.0342997	0.155027	-3.81644
EXTL3	0.206286	8.25764	2.23494	0.0343574	0.155201	-3.81786
SMARCB1	0.211829	7.85122	2.23435	0.0344004	0.155283	-3.81892
ISCU	-0.178348	11.4054	-2.23389	0.0344344	0.155283	-3.81976
ZNF429	0.143338	7.83972	2.23377	0.0344436	0.155283	-3.81998
CYP11B2	-0.187524	7.82058	-2.23357	0.0344582	0.155283	-3.82034
ZKSCAN3	-0.255862	8.64367	-2.23295	0.0345044	0.155283	-3.82148
RPL10A	-0.141952	12.5007	-2.23284	0.0345125	0.155283	-3.82168
MRPS9	-0.182781	8.85993	-2.23247	0.0345401	0.155283	-3.82235
GNG5	-0.158972	11.0844	-2.23246	0.0345406	0.155283	-3.82236
PPP2R1A	0.336727	8.72166	2.23217	0.0345618	0.155283	-3.82288
CCDC124	0.200861	8.33733	2.23186	0.0345853	0.155283	-3.82346
FCAR	0.172003	6.88697	2.23185	0.034586	0.155283	-3.82348
PNMT	0.210412	7.56069	2.23098	0.0346504	0.155486	-3.82505
CDX1	0.190734	9.11654	2.23061	0.0346777	0.155523	-3.82572
GAR1	0.439537	7.18441	2.23013	0.0347137	0.155568	-3.82659
TSC2	0.172985	7.50317	2.22996	0.0347261	0.155568	-3.82689
NEK1	-0.169631	6.78768	-2.22825	0.0348537	0.155952	-3.83
OGG1	-0.260186	6.77921	-2.22813	0.034863	0.155952	-3.83022
PSG1	-0.170252	7.94035	-2.22804	0.0348696	0.155952	-3.83038
MPL	0.311941	7.3856	2.22763	0.0349006	0.156005	-3.83113
PAQR3	0.21332	6.27629	2.22714	0.0349375	0.156073	-3.83203
SOCS2	-0.455724	7.24783	-2.22691	0.0349543	0.156073	-3.83243
E4F1	0.188666	7.25342	2.22613	0.0350128	0.156248	-3.83385
CCDC61	0.203146	6.64384	2.22513	0.0350881	0.156498	-3.83566
RPS23	-0.125644	12.9781	-2.22394	0.0351775	0.15681	-3.83781
PPP2R2C	0.186047	7.11192	2.22355	0.035207	0.156856	-3.83852
ABAT	0.189079	7.1941	2.22074	0.0354199	0.157718	-3.84362
RNF14	0.237356	8.61229	2.22014	0.0354649	0.157831	-3.84469
PRDX5	0.164721	9.9528	2.21915	0.0355403	0.15808	-3.84649
HRAS	0.17574	8.13352	2.21879	0.035568	0.158117	-3.84714
SPTLC3	-0.168455	6.80219	-2.21636	0.0357531	0.15878	-3.85153
IL3RA	0.2523	7.28695	2.21632	0.0357562	0.15878	-3.8516
OAS3	0.177048	7.62562	2.21542	0.0358257	0.158973	-3.85324
SOCS1	0.164511	8.75199	2.21524	0.0358391	0.158973	-3.85356
CHAT	0.213523	6.58077	2.21457	0.0358908	0.159043	-3.85478
GANAB	-0.159727	8.83855	-2.21453	0.0358939	0.159043	-3.85485
DHRS9	-0.188428	7.80683	-2.21316	0.035999	0.159334	-3.85732
FGG	0.255255	4.57528	2.21316	0.035999	0.159334	-3.85732
NOX5	-0.190247	8.47203	-2.21252	0.036048	0.159464	-3.85847
PLSCR1	0.216207	7.10213	2.21179	0.0361043	0.159605	-3.85979
TRPV4	0.370467	7.36357	2.21142	0.0361328	0.159605	-3.86045
ATAD3A	0.168553	7.9219	2.21135	0.0361387	0.159605	-3.86059
PHKA1	0.188907	9.18516	2.2101	0.0362349	0.159942	-3.86283
RAB22A	0.241205	7.55823	2.20828	0.0363765	0.16048	-3.86613
ARMC5	0.453979	7.86001	2.20786	0.0364091	0.160536	-3.86688
AP3S1	-0.19309	8.60503	-2.20696	0.0364788	0.160756	-3.8685
FRMD3	0.32925	8.89981	2.20615	0.0365426	0.16095	-3.86997
TNFRSF14	0.243937	7.15281	2.2053	0.0366087	0.161062	-3.8715
MAL	0.145844	7.47097	2.20474	0.0366524	0.161062	-3.8725
HAP1	0.184577	8.22826	2.20467	0.0366578	0.161062	-3.87263
SHOX2	0.154128	7.15474	2.20438	0.0366808	0.161062	-3.87316
REG1B	0.236644	5.88715	2.20421	0.0366937	0.161062	-3.87345
REXO1	0.45603	7.35196	2.20415	0.0366989	0.161062	-3.87357
CEBPD	-0.53016	9.0551	-2.20355	0.0367457	0.161062	-3.87465
TRH	0.169317	7.65325	2.20347	0.0367516	0.161062	-3.87478
AGER	0.556978	7.09958	2.20345	0.0367539	0.161062	-3.87484
E2F1	0.147001	9.68578	2.20328	0.0367665	0.161062	-3.87513
POLA2	0.153097	7.72425	2.20292	0.0367948	0.161099	-3.87578
IL17A	0.268685	3.5973	2.20158	0.0369004	0.161402	-3.87819
PSG3	0.147778	6.9327	2.20154	0.0369037	0.161402	-3.87827
PAEP	0.235915	5.32393	2.20101	0.036945	0.161428	-3.87921
TG	-0.192884	7.34093	-2.20096	0.0369495	0.161428	-3.87931
CNN1	0.20296	6.22969	2.19985	0.0370373	0.161724	-3.88132
CTSO	-0.228018	6.79081	-2.19906	0.0370995	0.161909	-3.88273
EP400	0.169327	7.47495	2.19769	0.0372077	0.162291	-3.88519
ARID3A	0.289322	6.1115	2.19745	0.0372272	0.162291	-3.88563
ISL2	-0.306953	5.98569	-2.19676	0.0372818	0.162442	-3.88687
DUSP4	-0.205796	7.42107	-2.19562	0.0373724	0.162749	-3.88891
SCG5	0.193828	3.86509	2.19497	0.0374244	0.162889	-3.89009
RTCA	-0.191976	9.11919	-2.19441	0.0374687	0.16299	-3.89108
KRT19	0.344658	5.87946	2.19417	0.0374878	0.16299	-3.89151
BCAR1	0.174277	7.77446	2.19354	0.0375383	0.163103	-3.89265
DEXI	-0.152915	10.0155	-2.19317	0.0375676	0.163103	-3.8933
BPTF	-0.180066	8.26596	-2.19309	0.0375742	0.163103	-3.89345
HSPB8	0.164672	11.507	2.19246	0.0376244	0.163104	-3.89458
MAP2K2	0.174423	9.27879	2.19242	0.0376282	0.163104	-3.89466
MGME1	-0.181068	7.86162	-2.19233	0.0376348	0.163104	-3.89481
UBA5	-0.150117	8.31971	-2.19148	0.0377037	0.163315	-3.89635
RAB11FIP1	0.214856	7.32911	2.18753	0.0380219	0.164606	-3.90344
S100A9	0.348757	9.15244	2.18691	0.0380715	0.164608	-3.90453
MPP3	-0.20898	7.7037	-2.18682	0.0380792	0.164608	-3.9047
RNF41	0.171484	7.62062	2.18677	0.0380832	0.164608	-3.90479
GCNT2	-0.220192	6.03481	-2.18627	0.0381237	0.164676	-3.90569
NUDT3	0.220751	9.75135	2.18586	0.0381569	0.164676	-3.90642
KCNK17	0.255542	6.89118	2.18582	0.0381598	0.164676	-3.90648
CD8A	0.24278	7.61123	2.18509	0.0382193	0.164765	-3.9078
FBXO2	0.226579	6.42394	2.18499	0.0382275	0.164765	-3.90798
MBNL2	-0.259438	9.64792	-2.18468	0.0382527	0.164765	-3.90853
SERPINB4	-0.603899	4.27909	-2.18457	0.0382618	0.164765	-3.90873
MAP3K11	0.24652	7.44494	2.18336	0.0383603	0.165102	-3.9109
LYPLAL1	-0.188174	8.32585	-2.18242	0.0384369	0.165344	-3.91258
PDLIM7	0.274079	9.81879	2.1817	0.0384956	0.165477	-3.91386
PICK1	0.529171	7.78674	2.18154	0.0385086	0.165477	-3.91415
ZNF226	-0.167781	6.5902	-2.18126	0.0385319	0.165489	-3.91466
MATN4	0.44949	7.00539	2.17991	0.038642	0.16567	-3.91706
C2CD2L	0.169666	7.74935	2.17986	0.0386464	0.16567	-3.91716
LINC00261	0.181684	5.71277	2.17979	0.0386519	0.16567	-3.91728
ENPP2	0.183151	6.86412	2.17975	0.0386556	0.16567	-3.91736
VAV3	-0.300872	7.61854	-2.1783	0.0387748	0.166012	-3.91995
HOXA11-AS	0.665241	6.7757	2.17828	0.0387765	0.166012	-3.91999
HTN3	0.226356	4.0961	2.17799	0.0388001	0.166026	-3.9205
STIL	0.409599	5.82849	2.17757	0.038835	0.166088	-3.92125
NDUFS6	-0.172808	11.088	-2.17726	0.0388602	0.166106	-3.9218
FOXL2	-0.212644	5.71649	-2.17702	0.0388802	0.166106	-3.92223
DOCK9	0.149391	7.42455	2.17653	0.0389208	0.166178	-3.92311
SPARCL1	-0.172933	11.4499	-2.17614	0.0389528	0.166178	-3.92381
NUDT5	0.182181	6.71262	2.17599	0.0389655	0.166178	-3.92408
ADAM10	-0.244446	7.6466	-2.17582	0.0389791	0.166178	-3.92437
CAMSAP3	0.267362	6.93255	2.17528	0.0390239	0.166282	-3.92534
ZNF793	-0.219253	7.1232	-2.17411	0.0391207	0.166439	-3.92742
LOXL2	0.221454	7.26132	2.17405	0.0391263	0.166439	-3.92755
EVC	0.166462	8.32474	2.17399	0.0391306	0.166439	-3.92764
PCP2	0.436248	6.71353	2.17385	0.0391429	0.166439	-3.9279
RTN3	0.180631	8.16717	2.17339	0.0391804	0.166512	-3.92871
GRB14	0.431786	6.77551	2.17185	0.0393085	0.166969	-3.93145
ZNF708	0.349651	4.31762	2.17154	0.0393345	0.166992	-3.93201
M6PR	-0.241864	7.64105	-2.17073	0.0394027	0.167194	-3.93347
AZU1	0.278827	4.26662	2.17015	0.0394505	0.167309	-3.93449
ELOVL5	-0.242312	7.83044	-2.16949	0.0395056	0.167455	-3.93566
ZNF780A	-0.476557	5.41454	-2.16692	0.0397215	0.168282	-3.94024
CTSL	0.15652	8.93268	2.16619	0.0397829	0.168439	-3.94154
COL4A1	0.279886	9.15506	2.16586	0.0398113	0.168439	-3.94214
TP53AIP1	0.307801	7.07214	2.16574	0.0398208	0.168439	-3.94234
SIRT6	0.21833	8.00552	2.16475	0.0399049	0.168581	-3.94412
MRPL48	-0.490881	9.06558	-2.16447	0.0399281	0.168581	-3.94461
LAT	0.121046	7.97594	2.16447	0.0399285	0.168581	-3.94462
PIK3C2A	-0.240676	7.93109	-2.16436	0.0399374	0.168581	-3.9448
SLURP1	0.429878	7.57668	2.16336	0.0400222	0.168851	-3.94658
PTPN7	0.138146	7.2103	2.16305	0.0400482	0.168873	-3.94713
WDR46	0.412087	7.34912	2.16057	0.0402587	0.169672	-3.95154
SDHAF2	-0.170419	7.415	-2.16023	0.0402878	0.169707	-3.95215
RHOA	0.154054	10.8658	2.15892	0.0403999	0.170075	-3.95448
KPNB1	-0.161586	9.5876	-2.1585	0.0404356	0.170075	-3.95522
DCXR	-0.26392	9.462	-2.15832	0.0404512	0.170075	-3.95555
PDLIM1	-0.222711	10.6311	-2.15822	0.0404592	0.170075	-3.95571
SGK2	-0.197132	8.50659	-2.15779	0.0404959	0.170142	-3.95648
RBMS2	0.171128	7.8795	2.15726	0.0405418	0.170246	-3.95743
LAMB1	0.316413	6.36263	2.15488	0.0407464	0.170954	-3.96165
NCEH1	-0.392592	4.47124	-2.15481	0.0407524	0.170954	-3.96178
INA	0.232684	6.46432	2.15447	0.0407814	0.170987	-3.96238
MYBPC2	0.279068	12.6911	2.15407	0.0408161	0.171044	-3.96309
NSMCE2	0.177632	8.99421	2.15335	0.0408779	0.171141	-3.96436
P2RY12	0.201531	4.59983	2.15331	0.0408814	0.171141	-3.96443
UBA52	-0.114572	11.9686	-2.15272	0.0409323	0.171265	-3.96548
CAPSL	-0.161912	6.44969	-2.15125	0.0410596	0.17171	-3.96809
ATP6V0D1	0.140421	10.3819	2.15097	0.0410842	0.171724	-3.96859
SFXN5	0.13323	7.90201	2.15063	0.0411132	0.171757	-3.96918
WWP2	0.330835	8.96312	2.15023	0.0411479	0.171813	-3.96989
VPS35	-0.168862	8.72631	-2.14953	0.0412089	0.171979	-3.97113
ARHGEF10L	0.188531	8.64419	2.14914	0.0412426	0.172031	-3.97182
PJA1	0.145045	8.17368	2.14847	0.0413009	0.172186	-3.973
COMT	-0.195751	9.0511	-2.14822	0.041323	0.17219	-3.97345
PLA2G4A	0.231129	3.37604	2.14762	0.0413752	0.172319	-3.97451
TIMP4	-0.213023	7.77153	-2.14721	0.0414109	0.172346	-3.97524
METTL1	-0.171926	7.43769	-2.14706	0.0414243	0.172346	-3.97551
ASGR1	0.236546	5.96511	2.14434	0.0416627	0.173196	-3.98032
SHC4	0.285899	5.19198	2.14424	0.0416713	0.173196	-3.9805
NUP35	0.206137	7.54551	2.14318	0.0417645	0.173495	-3.98237
RASGRP1	0.600562	5.85047	2.14275	0.0418018	0.173561	-3.98312
CEP85	0.147682	9.61915	2.14104	0.0419534	0.173944	-3.98616
PRMT7	-0.146132	7.55203	-2.14073	0.0419801	0.173944	-3.98669
GATM	-0.397041	10.1061	-2.14069	0.0419841	0.173944	-3.98677
ORC1	0.206259	6.78109	2.14057	0.0419949	0.173944	-3.98699
SQSTM1	-0.153028	11.3006	-2.14014	0.0420324	0.173944	-3.98774
CEPT1	-0.137837	7.28892	-2.14011	0.0420354	0.173944	-3.9878
ACO2	-0.138539	11.052	-2.13984	0.0420594	0.173944	-3.98827
PSMB1	-0.160097	10.7416	-2.13931	0.0421058	0.173944	-3.9892
C17orf78	-0.30796	5.5663	-2.1393	0.0421074	0.173944	-3.98923
CYP7A1	-0.461058	3.64976	-2.13913	0.0421219	0.173944	-3.98952
FGF23	-0.18296	7.63915	-2.13904	0.04213	0.173944	-3.98968
ZNF573	0.231227	7.04717	2.13848	0.0421801	0.174063	-3.99068
ARIH1	-0.151678	8.68427	-2.13792	0.0422297	0.174179	-3.99166
SCD	0.225867	9.9699	2.13674	0.0423345	0.174522	-3.99374
PUF60	0.10922	8.74743	2.13636	0.0423683	0.174573	-3.99441
PSMB6	-0.150064	10.484	-2.13472	0.042515	0.174924	-3.99731
CDH6	-0.21493	8.23076	-2.13421	0.04256	0.174924	-3.9982
HAAO	0.257763	7.76072	2.13412	0.0425683	0.174924	-3.99836
KLK7	-0.207372	7.75692	-2.13411	0.0425689	0.174924	-3.99837
ATP6V1A	-0.270585	8.1888	-2.13389	0.0425894	0.174924	-3.99877
IL1RAP	0.40057	4.19875	2.13349	0.0426249	0.174924	-3.99947
SKI	0.273776	7.69492	2.13348	0.0426254	0.174924	-3.99948
HLA-F	0.224605	8.87367	2.13314	0.0426565	0.174924	-4.00009
ENTPD3-AS1	0.394408	4.37843	2.13311	0.0426591	0.174924	-4.00015
SHOC2	0.276416	8.53971	2.13287	0.0426803	0.174924	-4.00056
ZNF776	0.169133	7.58118	2.13273	0.042693	0.174924	-4.00081
SLC30A3	0.158486	8.02857	2.13251	0.0427123	0.174924	-4.00119
ACSL3	-0.230669	8.95204	-2.13082	0.0428647	0.17546	-4.00418
BMP8B	0.151357	7.82623	2.12984	0.0429528	0.175732	-4.00589
HAS3	0.373801	5.84338	2.12922	0.0430089	0.175842	-4.00699
DDX5	0.22966	8.37829	2.12868	0.0430579	0.175842	-4.00794
ASIC5	0.251305	5.4366	2.12833	0.0430892	0.175842	-4.00855
FIP1L1	0.3874	6.66884	2.12825	0.0430965	0.175842	-4.00869
BRCA2	-0.324154	3.72056	-2.12808	0.0431124	0.175842	-4.009
NUDT16L1	0.393182	7.38731	2.12805	0.0431149	0.175842	-4.00905
HSD17B2	0.188916	6.78495	2.12787	0.0431314	0.175842	-4.00937
CRAT	0.190533	9.46958	2.1265	0.0432552	0.176174	-4.01177
CHMP6	0.182673	7.71979	2.12646	0.043259	0.176174	-4.01185
HS6ST1	0.235966	8.13052	2.12625	0.0432781	0.176174	-4.01222
DNM1L	-0.210684	9.50033	-2.12536	0.0433592	0.176401	-4.01378
RYR2	0.287073	6.01369	2.12502	0.0433898	0.176401	-4.01438
NRXN2	0.523578	6.4501	2.12488	0.0434025	0.176401	-4.01462
PYCARD	0.20442	7.18497	2.12468	0.0434207	0.176401	-4.01497
CCL28	0.157402	7.43472	2.12293	0.0435807	0.176864	-4.01805
MDH1	-0.215441	11.9617	-2.12235	0.0436336	0.176864	-4.01907
[truncated: 6,114 more rows]

## Sheet: GSE43264-adipokine
	logFC	AveExpr	t	P.Value	adj.P.Val	B
C1QTNF4	-0.351084	1.90423	-3.97324	0.00120722	0.145473	-0.953344
TSPO	-0.655045	10.6974	-3.89849	0.00140669	0.145473	-1.06751
DSP	0.83549	2.5944	3.84254	0.0015776	0.145473	-1.15337
PCBD1	-1.06184	5.73346	-3.79427	0.00174182	0.145473	-1.22767
DIRAS2	-0.376142	1.62112	-3.78356	0.00178053	0.145473	-1.24418
BAG1	0.636015	2.95001	3.77333	0.00181832	0.145473	-1.25997
VCAM1	1.06312	7.03508	3.6819	0.00219419	0.145473	-1.40146
CLTA	-0.387132	10.6018	-3.66421	0.00227545	0.145473	-1.4289
CDK5	-0.752577	4.1737	-3.65902	0.00229989	0.145473	-1.43697
SASH1	0.488723	10.5371	3.64121	0.00238574	0.145473	-1.46464
IKBKB	0.794197	8.03709	3.61971	0.00249363	0.145473	-1.49806
CST3	-0.37435	10.7677	-3.60066	0.00259332	0.145473	-1.52771
MAPK10	-0.525156	7.19292	-3.5938	0.00263024	0.145473	-1.5384
COL6A1	1.76571	6.79527	3.55763	0.00283352	0.145521	-1.59476
CPT1A	0.3903	6.72397	3.45843	0.00347569	0.166601	-1.74974
GCH1	1.36697	5.41273	3.39989	0.00392101	0.172012	-1.84141
LDLR	1.29967	5.13807	3.38212	0.00406705	0.172012	-1.86925
LGALS4	-0.30565	2.22252	-3.35366	0.00431248	0.17226	-1.91388
GSTK1	-0.410452	10.4177	-3.3036	0.00478043	0.180902	-1.99241
HSPA1A	0.335266	11.0266	3.24909	0.00534751	0.18424	-2.07797
NFKB1	0.573232	6.25925	3.22547	0.00561351	0.18424	-2.11505
MAPK14	0.518009	7.45835	3.22341	0.00563739	0.18424	-2.11829
TIMP2	0.629224	11.343	3.20106	0.00590223	0.184509	-2.15337
CHID1	-0.804716	6.04052	-3.11221	0.00708272	0.190513	-2.29283
PLTP	-0.597202	7.66258	-3.10467	0.00719297	0.190513	-2.30466
NFYA	0.381838	4.21142	3.08288	0.00752136	0.190513	-2.33883
CNOT6	0.52095	5.44962	3.08126	0.00754625	0.190513	-2.34136
SERPINH1	0.673018	7.81027	3.0639	0.00781943	0.190513	-2.36859
DDT	-0.519134	10.5883	-3.03619	0.00827545	0.190513	-2.41201
HNF1A	-0.294193	3.0051	-3.03298	0.00832993	0.190513	-2.41703
CREB1	0.333167	6.93661	3.01614	0.00862167	0.190513	-2.44341
PTPN1	0.518166	5.37749	3.00582	0.00880533	0.190513	-2.45956
EPS8	0.435194	11.1061	2.95844	0.00969937	0.190513	-2.53367
PI16	-0.572872	4.20723	-2.95113	0.00984504	0.190513	-2.54509
IGF1R	0.422039	4.46225	2.9375	0.0101222	0.190513	-2.56637
HNRNPA2B1	0.924756	8.27456	2.9373	0.0101264	0.190513	-2.56669
CCL18	-1.32082	6.53887	-2.93403	0.010194	0.190513	-2.57179
STEAP4	0.751363	9.55234	2.9183	0.0105259	0.190513	-2.59636
PIK3R1	0.583484	10.3663	2.91304	0.0106391	0.190513	-2.60455
ICAM1	0.478273	3.46428	2.91152	0.0106722	0.190513	-2.60693
HSPA1B	0.460492	8.44938	2.87278	0.0115465	0.190513	-2.6673
ACAN	-0.260252	2.02859	-2.86899	0.0116357	0.190513	-2.6732
RGS5	0.704669	10.5925	2.86281	0.0117826	0.190513	-2.68282
AK1	-0.541445	7.22048	-2.85801	0.011898	0.190513	-2.69029
UCP3	-0.213294	1.86747	-2.84246	0.0122792	0.190513	-2.71447
STRADA	0.286883	5.78725	2.83645	0.0124299	0.190513	-2.72382
BLVRA	-0.360759	10.3001	-2.83551	0.0124536	0.190513	-2.72528
S100A7	-0.221773	1.66582	-2.78037	0.0139241	0.208027	-2.81084
DKK1	-0.324568	2.02341	-2.76759	0.0142882	0.208027	-2.83062
TPI1	-0.280322	8.61214	-2.76145	0.0144664	0.208027	-2.84012
OSBPL8	0.474601	9.96225	2.75054	0.0147882	0.208485	-2.85698
MAPK3	-0.412572	5.60904	-2.7289	0.0154476	0.213592	-2.8904
POSTN	0.507299	11.4173	2.70665	0.0161551	0.219047	-2.92471
TNFSF10	0.414047	10.1263	2.69463	0.0165505	0.219047	-2.94323
ENG	0.833639	6.81956	2.68129	0.0170001	0.219047	-2.96376
AFP	-0.260805	2.45885	-2.67405	0.0172487	0.219047	-2.97488
EPAS1	0.607601	12.2731	2.67069	0.0173654	0.219047	-2.98004
GDAP1	0.40924	3.32808	2.65155	0.0180449	0.221112	-3.00942
CD59	0.304886	9.46057	2.64155	0.0184099	0.221112	-3.02475
IGFBP1	-0.222202	1.97571	-2.63987	0.0184718	0.221112	-3.02732
IL1R1	0.431269	9.69983	2.63216	0.0187592	0.221112	-3.03913
HSPA5	0.559087	6.10597	2.60408	0.019842	0.230104	-3.08207
CLEC3B	-0.307242	12.0001	-2.59151	0.0203458	0.231548	-3.10124
COL11A1	0.254808	2.23382	2.58502	0.0206106	0.231548	-3.11113
STAT3	0.653772	9.28286	2.56181	0.0215858	0.235957	-3.14647
MIA	-0.306766	2.52635	-2.5601	0.0216594	0.235957	-3.14907
CD68	-0.826421	6.74669	-2.52115	0.0234007	0.247188	-3.20814
ENPP2	0.406656	11.8291	2.51976	0.0234656	0.247188	-3.21025
OXT	-0.774376	4.15386	-2.5126	0.0238007	0.247188	-3.22108
RAC1	0.224256	11.5921	2.50701	0.0240656	0.247188	-3.22953
APOA5	-0.197839	2.26686	-2.49891	0.0244547	0.247647	-3.24177
RTN4	0.253209	13.3127	2.48178	0.0252969	0.252617	-3.2676
SPARC	0.558544	13.1555	2.47435	0.0256707	0.252839	-3.27878
LPIN1	0.574105	8.28111	2.46307	0.0262483	0.255034	-3.29575
ZEB1	0.401628	10.1592	2.44077	0.0274266	0.262929	-3.32921
PYY	0.167227	1.43969	2.4164	0.0287716	0.265857	-3.36567
NOG	0.232305	1.93238	2.41593	0.0287984	0.265857	-3.36638
FLT1	0.944082	7.25882	2.41517	0.0288412	0.265857	-3.36751
USP7	0.310417	8.71461	2.4019	0.0296015	0.269411	-3.38731
JAK2	0.56385	5.58471	2.38201	0.0307768	0.274463	-3.41692
RAMP2	-0.508436	2.98562	-2.37175	0.0313995	0.274463	-3.43214
PFN1	-0.463834	8.44422	-2.36431	0.031859	0.274463	-3.44318
NFIX	0.976883	7.56774	2.36368	0.0318982	0.274463	-3.44411
DPYSL2	0.363247	11.0447	2.35342	0.0325433	0.274463	-3.45932
HIF1A	0.445247	10.0711	2.34785	0.0328978	0.274463	-3.46755
BMPR2	0.325898	8.57869	2.34712	0.0329446	0.274463	-3.46863
AVPR1B	-0.388711	2.20427	-2.343	0.0332104	0.274463	-3.47473
ATP2A2	0.54402	5.11476	2.32959	0.0340881	0.278515	-3.49452
EPC2	0.24417	7.24116	2.31238	0.0352461	0.284741	-3.51986
LGALS1	-0.194886	13.3357	-2.29384	0.0365352	0.291876	-3.54708
ABO	-0.265519	2.50983	-2.26432	0.0386798	0.303968	-3.59025
MET	0.54055	7.22169	2.26145	0.0388944	0.303968	-3.59444
STAT1	0.373233	5.55437	2.24315	0.0402892	0.311483	-3.62107
GLP1R	-0.25132	2.24707	-2.23118	0.0412263	0.315337	-3.63843
RHOC	-0.320438	9.48387	-2.2071	0.0431744	0.326762	-3.67327
KNG1	-0.21188	1.82092	-2.19251	0.0443955	0.332503	-3.6943
RTN4R	-0.229062	2.09801	-2.18643	0.0449139	0.332749	-3.70304
PRKAA1	0.60859	5.4905	2.18133	0.0453538	0.332749	-3.71038
COL3A1	0.334669	12.8209	2.1648	0.0468044	0.339923	-3.73408
MCAM	0.343905	11.5077	2.14681	0.0484327	0.346436	-3.75979
CNR1	0.225401	3.61762	2.13947	0.0491112	0.346436	-3.77024
ENHO	-0.212006	2.41525	-2.13909	0.0491467	0.346436	-3.77078
SLC2A1	-0.182116	1.72298	-2.11423	0.051514	0.356063	-3.80608
INHBB	0.526269	9.01096	2.11264	0.051669	0.356063	-3.80833
NXPH1	-0.178243	1.60847	-2.10928	0.0519981	0.356063	-3.81309
ATM	0.529438	7.1644	2.10341	0.0525775	0.356634	-3.8214
GSK3B	0.167551	5.88327	2.0841	0.054524	0.365124	-3.84861
KLF6	0.256353	10.6886	2.0802	0.0549257	0.365124	-3.8541
TET1	0.273676	1.66085	2.07608	0.0553525	0.365124	-3.85989
HSP90AA1	0.401055	12.6202	2.07109	0.0558731	0.365207	-3.86689
VWF	0.598272	9.73282	2.06122	0.0569173	0.367222	-3.88073
GABPB1	0.300459	5.48052	2.05855	0.0572029	0.367222	-3.88446
NR1H3	-0.426984	7.78686	-2.04511	0.0586595	0.370992	-3.90323
BLVRB	-0.383627	9.97201	-2.03973	0.0592512	0.370992	-3.91072
DRD2	-0.221029	2.23841	-2.03621	0.0596417	0.370992	-3.91562
PLAG1	0.329158	2.42344	2.03379	0.0599124	0.370992	-3.91899
CAB39	0.264223	9.51579	2.02929	0.0604173	0.370992	-3.92525
PLCG1	0.468864	5.2411	2.02514	0.0608861	0.370992	-3.931
RPS6KB1	0.216779	7.25263	2.01583	0.0619507	0.372594	-3.94391
KITLG	0.293205	5.87696	2.01094	0.0625156	0.372594	-3.95067
GJA1	0.359436	10.3623	2.00933	0.0627037	0.372594	-3.9529
TNFRSF13C	-0.20728	2.20039	-2.00197	0.0635659	0.374096	-3.96306
SEMA3C	0.57523	7.76376	1.99487	0.0644084	0.374096	-3.97284
RAB11FIP3	0.214822	3.42986	1.99396	0.0645172	0.374096	-3.9741
APOA1	-0.222043	2.30525	-1.96652	0.0678755	0.39042	-4.01175
APPL1	0.29175	6.7119	1.9569	0.0690889	0.391439	-4.02488
KCNQ1	-0.262055	3.73577	-1.95649	0.0691416	0.391439	-4.02544
NPPA	-0.144489	2.02072	-1.94502	0.0706147	0.392406	-4.04105
FAS	0.894874	4.23138	1.94205	0.071001	0.392406	-4.04508
APOE	-0.775461	9.24367	-1.94171	0.0710462	0.392406	-4.04555
CTNNB1	0.68942	7.28245	1.93827	0.0714954	0.392406	-4.05021
CDH5	0.561376	8.17541	1.93242	0.0722665	0.393038	-4.05814
C3AR1	-0.669869	8.14861	-1.92876	0.0727534	0.393038	-4.0631
CMKLR1	-0.219807	4.06411	-1.923	0.0735252	0.393038	-4.07089
ANGPT1	0.292272	9.48818	1.92098	0.0737972	0.393038	-4.07362
SELP	0.528554	3.93058	1.91694	0.0743446	0.393043	-4.07907
BMP6	0.720271	4.33519	1.90691	0.0757187	0.394603	-4.09258
PTEN	0.244343	7.98	1.90492	0.0759936	0.394603	-4.09525
NID2	0.59408	8.88746	1.90059	0.0765966	0.394603	-4.10107
CSF3	-0.192905	2.84237	-1.89888	0.0768352	0.394603	-4.10336
DYSF	0.569043	7.40133	1.8893	0.0781866	0.398448	-4.1162
AZGP1	-1.12301	5.10791	-1.88576	0.0786922	0.398448	-4.12094
FZD8	0.327231	2.53888	1.86966	0.0810251	0.407392	-4.14241
STARD9	0.123947	2.37664	1.86041	0.0823933	0.410623	-4.1547
TRPC5	-0.135301	1.62375	-1.8556	0.0831123	0.410623	-4.16107
NRG4	-0.224666	1.72791	-1.85382	0.0833811	0.410623	-4.16343
IGFBP2	0.428562	3.42604	1.84798	0.0842641	0.412149	-4.17115
TTR	-0.215406	2.61373	-1.83885	0.085662	0.414283	-4.1832
CCL25	-0.207579	2.07671	-1.83601	0.0861019	0.414283	-4.18695
DUSP1	-0.60062	9.33333	-1.83341	0.086505	0.414283	-4.19037
ACVRL1	-0.36725	5.22257	-1.83021	0.0870052	0.414283	-4.19458
ANGPTL6	-0.188638	2.10551	-1.82054	0.0885283	0.4169	-4.20726
HCRT	-0.162119	1.74046	-1.81799	0.0889351	0.4169	-4.21061
NAMPT	0.659733	8.85942	1.81179	0.0899281	0.4169	-4.21871
FETUB	-0.17672	2.64412	-1.80873	0.0904227	0.4169	-4.22271
ERG	-0.177653	2.41952	-1.80854	0.0904539	0.4169	-4.22297
MAPK7	0.157968	2.83628	1.78951	0.0935817	0.428568	-4.24773
DCTN2	-0.201104	8.58066	-1.78347	0.0945939	0.428684	-4.25556
CXCL14	0.441889	11.3936	1.78225	0.0947994	0.428684	-4.25713
VDR	0.417116	3.26259	1.77681	0.0957219	0.43015	-4.26417
EFEMP1	0.232814	12.2939	1.76092	0.0984601	0.439707	-4.28464
SOD1	-0.185829	12.1966	-1.75614	0.0992972	0.440708	-4.29078
ARSA	-0.330083	3.05927	-1.74716	0.100888	0.444811	-4.30229
TGFBR1	-0.184689	1.97112	-1.74046	0.102088	0.444811	-4.31085
EDA	-0.161516	1.79213	-1.73234	0.10356	0.444811	-4.32119
IAPP	-0.182328	2.2297	-1.73151	0.103712	0.444811	-4.32225
FNDC4	-0.356153	6.94758	-1.72818	0.10432	0.444811	-4.32647
LPL	0.20679	13.0713	1.72733	0.104476	0.444811	-4.32755
MMP1	-0.239888	1.63807	-1.725	0.104906	0.444811	-4.33052
SERPINA12	-0.163381	1.90293	-1.72356	0.105171	0.444811	-4.33234
AKT2	0.471867	6.66213	1.71978	0.105873	0.445162	-4.33714
KLF3	0.424311	4.57396	1.7133	0.107083	0.447631	-4.34533
CAP1	0.216828	10.0875	1.70543	0.108571	0.448756	-4.35526
RBP1	-0.691273	4.54654	-1.70527	0.1086	0.448756	-4.35546
IFT81	0.516038	4.98015	1.69851	0.109893	0.448898	-4.36397
SACS	0.311091	6.48976	1.69373	0.110815	0.448898	-4.36998
RARRES2	-0.366317	12.0715	-1.69258	0.111037	0.448898	-4.37142
CCR2	0.974366	3.30459	1.68702	0.112119	0.448898	-4.37838
TNFRSF1B	0.503548	7.54714	1.68425	0.112661	0.448898	-4.38184
GH1	-0.214809	2.17945	-1.68374	0.112762	0.448898	-4.38249
UBE2C	-0.589353	3.45727	-1.68	0.113498	0.448898	-4.38715
F2	-0.227787	1.788	-1.67712	0.11407	0.448898	-4.39076
CXCL10	1.24592	4.04605	1.67619	0.114254	0.448898	-4.39191
CCL7	-0.502767	2.8045	-1.65884	0.117745	0.454586	-4.41346
MMP3	-0.154966	1.88944	-1.6551	0.118511	0.454586	-4.41809
POLR2D	-0.300432	3.31533	-1.65408	0.118719	0.454586	-4.41935
UCP2	-0.42941	10.1917	-1.64085	0.121464	0.454586	-4.43566
TP53	-0.277128	2.21559	-1.63997	0.121648	0.454586	-4.43674
HMGA2	-0.164032	1.64047	-1.63959	0.121729	0.454586	-4.43721
APOM	-0.242097	3.38044	-1.63793	0.122078	0.454586	-4.43926
CD40LG	-0.141626	2.10806	-1.6357	0.122548	0.454586	-4.44199
TNFSF15	0.155562	1.87489	1.63066	0.123616	0.454586	-4.44817
TM6SF2	-0.173929	2.15748	-1.62717	0.124359	0.454586	-4.45244
IL18	-0.544289	4.27735	-1.62138	0.125602	0.454586	-4.45951
THBD	0.452303	4.53915	1.6198	0.125942	0.454586	-4.46143
ELF3	-0.140334	1.63958	-1.61775	0.126388	0.454586	-4.46394
IGF1	0.337615	10.4538	1.61585	0.1268	0.454586	-4.46626
CHIT1	-0.994199	3.28742	-1.61561	0.126852	0.454586	-4.46655
PTX3	1.31681	3.71296	1.61534	0.12691	0.454586	-4.46687
GCK	-0.182589	2.05904	-1.6145	0.127093	0.454586	-4.4679
YY1AP1	0.212162	8.4005	1.6129	0.127442	0.454586	-4.46984
PIP	-0.300104	2.10897	-1.6094	0.128209	0.454586	-4.4741
PRNP	0.141885	11.1874	1.60596	0.128965	0.454586	-4.47827
PDZRN4	0.252067	1.99037	1.6059	0.128978	0.454586	-4.47835
CCL11	-0.248103	1.95795	-1.59784	0.130766	0.458638	-4.4881
EDN1	0.626371	5.46908	1.58738	0.133117	0.464052	-4.50071
CYP19A1	0.355579	2.63583	1.58525	0.133601	0.464052	-4.50327
FTO	0.292062	8.13212	1.58011	0.134775	0.465881	-4.50945
GIPR	-0.19956	1.94337	-1.56391	0.138526	0.474988	-4.52881
GOT2	0.308809	4.14676	1.56304	0.138731	0.474988	-4.52985
KHDRBS2	-0.201449	1.93798	-1.55077	0.141637	0.482639	-4.54443
ANPEP	0.480534	4.69752	1.54706	0.142524	0.483373	-4.54881
APOC3	-0.178097	2.13991	-1.54395	0.143273	0.48363	-4.55249
HTR2C	-0.2051	1.53045	-1.53611	0.145175	0.484404	-4.56174
SFRP5	-0.212191	2.09141	-1.53603	0.145195	0.484404	-4.56183
RHOA	0.247064	11.5681	1.53468	0.145523	0.484404	-4.56341
EGFR	0.735354	7.24475	1.5253	0.14783	0.488011	-4.57442
IL23A	0.163685	2.32369	1.52268	0.148481	0.488011	-4.57749
ROBO1	0.253432	8.85337	1.52203	0.148643	0.488011	-4.57825
CCL13	-1.04976	5.59521	-1.51465	0.150488	0.491821	-4.58687
COL1A2	0.260131	12.1153	1.50693	0.152439	0.492495	-4.59585
CILP	-0.555012	7.92565	-1.50588	0.152706	0.492495	-4.59707
GPR119	-0.146552	1.45142	-1.50403	0.153177	0.492495	-4.59922
SOCS3	0.714337	3.70004	1.50302	0.153434	0.492495	-4.60038
OLR1	-0.307145	2.02509	-1.49559	0.155342	0.496406	-4.60898
MTOR	0.219102	5.60801	1.48924	0.156989	0.497667	-4.61631
CXCL11	1.08992	3.12547	1.48738	0.157474	0.497667	-4.61845
DIO2	-0.110373	1.64224	-1.48424	0.158294	0.497667	-4.62206
LIPG	0.170315	1.86144	1.47701	0.160202	0.497667	-4.63036
APLNR	0.54038	6.79599	1.4765	0.160336	0.497667	-4.63094
ABCG1	0.166979	2.55332	1.47252	0.161393	0.497667	-4.63549
NGF	-0.116511	1.57933	-1.46858	0.162447	0.497667	-4.63999
FGF14	-0.178619	2.11749	-1.46809	0.162578	0.497667	-4.64055
NPY	-0.156476	2.2832	-1.46804	0.162592	0.497667	-4.64061
APPL2	0.234811	2.91423	1.46779	0.162659	0.497667	-4.64089
CCK	-0.178501	1.93804	-1.4613	0.164406	0.500534	-4.64828
HDAC6	0.23516	5.71488	1.45877	0.165092	0.500534	-4.65115
FGF3	-0.136626	2.13662	-1.45158	0.167053	0.500534	-4.65929
EHMT2	-0.224764	2.96602	-1.45037	0.167385	0.500534	-4.66066
SREBF1	0.734311	6.20914	1.446	0.168591	0.500534	-4.66561
WIF1	-0.175898	2.44071	-1.44535	0.16877	0.500534	-4.66634
TNFSF11	-0.163663	1.79055	-1.44375	0.169213	0.500534	-4.66814
PAPPA	0.157592	1.97228	1.44256	0.169543	0.500534	-4.66948
IL15	0.370085	5.42443	1.44011	0.170224	0.500534	-4.67224
CX3CL1	0.558673	4.72103	1.43881	0.170586	0.500534	-4.6737
NOTCH1	0.353131	6.25111	1.43589	0.171402	0.500534	-4.67698
GDF5	-0.153096	3.0722	-1.43394	0.17195	0.500534	-4.67917
FOXO1	0.246884	8.89979	1.42807	0.173606	0.501903	-4.68574
ESRRB	-0.172476	2.01641	-1.427	0.173907	0.501903	-4.68693
TIMP3	0.416673	10.0497	1.42486	0.174514	0.501903	-4.68932
IL13	-0.159606	2.71133	-1.41739	0.176649	0.504589	-4.69764
NME1	-0.383424	8.65313	-1.41563	0.177156	0.504589	-4.69961
PRKAG1	-0.241446	6.88874	-1.41425	0.177554	0.504589	-4.70114
IGFBP3	0.334251	10.416	1.40924	0.179001	0.5067	-4.70669
PDIA3	-0.256553	9.05708	-1.40671	0.179738	0.50679	-4.70949
ITIH5	0.201459	11.4768	1.40271	0.180906	0.507775	-4.71391
IL1RAPL2	-0.120149	1.8022	-1.39944	0.181864	0.507775	-4.71751
NPPB	-0.119861	1.84877	-1.39698	0.182589	0.507775	-4.72022
JUN	0.306932	7.41107	1.39566	0.182979	0.507775	-4.72167
NES	0.523884	4.06265	1.39044	0.184527	0.507775	-4.7274
MERTK	-0.339873	4.40733	-1.38751	0.185401	0.507775	-4.73061
CSNK2B	-0.235147	8.69403	-1.38544	0.18602	0.507775	-4.73288
JAK3	0.764217	3.14334	1.3847	0.186243	0.507775	-4.73369
TSPAN8	-0.6702	4.27655	-1.38403	0.186443	0.507775	-4.73442
NPR3	0.50323	8.12752	1.37536	0.18906	0.51262	-4.74388
ITGAD	0.107915	1.73863	1.37342	0.189648	0.51262	-4.74598
CNR2	-0.0961717	1.94878	-1.36511	0.192192	0.515872	-4.75499
METRNL	-0.212758	7.18102	-1.36122	0.193392	0.515872	-4.7592
CXCR5	-0.185293	1.77847	-1.35755	0.194527	0.515872	-4.76315
TLR2	0.744651	5.72264	1.35623	0.194938	0.515872	-4.76457
LAMC1	0.15761	10.896	1.35432	0.195533	0.515872	-4.76663
MIP	-0.169655	2.02873	-1.35407	0.19561	0.515872	-4.76689
LMNA	-0.217518	5.31095	-1.35323	0.195874	0.515872	-4.7678
MGP	-0.211238	12.7861	-1.34606	0.198124	0.519894	-4.77549
IL6R	0.412277	6.71328	1.33976	0.200117	0.523214	-4.78222
POMC	-0.337792	3.25561	-1.32478	0.204923	0.533829	-4.79813
DCN	-0.149877	11.1624	-1.3225	0.205662	0.533829	-4.80054
TH	-0.124754	1.75673	-1.31809	0.207098	0.535624	-4.80519
INHBA	0.143318	2.31583	1.3115	0.209258	0.537942	-4.81211
IL7	-0.209696	3.16086	-1.30881	0.210148	0.537942	-4.81494
MGMT	-0.307974	6.56504	-1.30853	0.210239	0.537942	-4.81523
CLU	0.257951	11.3474	1.30444	0.211594	0.539491	-4.81951
DGAT1	-0.336354	7.93172	-1.29799	0.213745	0.541965	-4.82624
COPA	0.189962	9.01066	1.29523	0.214673	0.541965	-4.82911
CRP	-0.0991169	1.83407	-1.29477	0.214826	0.541965	-4.82959
CCDC80	0.247914	9.05247	1.28416	0.218417	0.5456	-4.84058
LEPR	0.315417	9.72906	1.28271	0.218913	0.5456	-4.84208
ADRB2	-0.257654	5.28893	-1.28269	0.218919	0.5456	-4.8421
GIP	-0.11409	1.8335	-1.28157	0.219302	0.5456	-4.84325
OSM	0.125151	1.74652	1.27546	0.221398	0.547903	-4.84954
ADM2	-0.0998309	2.00931	-1.274	0.221901	0.547903	-4.85104
TNFAIP3	0.219211	7.17562	1.26844	0.223827	0.547903	-4.85674
SLC25A20	-0.220554	8.88431	-1.26824	0.223896	0.547903	-4.85694
CHD1L	0.229386	6.29392	1.26472	0.225123	0.547903	-4.86054
PLA2G2A	-0.666336	6.91631	-1.26421	0.2253	0.547903	-4.86106
EPO	0.101896	2.57451	1.26346	0.225562	0.547903	-4.86182
FSTL1	0.182406	12.0477	1.26055	0.226579	0.54852	-4.86478
TLR4	-0.233642	3.61524	-1.25366	0.229008	0.55254	-4.87179
ESRRA	-0.141644	2.93495	-1.24566	0.231851	0.555923	-4.87988
CKB	-0.489291	7.26302	-1.24402	0.232436	0.555923	-4.88152
TCF7L2	0.245153	10.5814	1.24172	0.23326	0.555923	-4.88384
PLIN1	0.182432	13.2506	1.24104	0.233503	0.555923	-4.88452
MUC16	-0.125042	2.05994	-1.23278	0.236486	0.559867	-4.89281
NR1H4	-0.138476	1.97433	-1.23214	0.236717	0.559867	-4.89345
IRAK1	0.161774	9.51769	1.22554	0.239124	0.563705	-4.90004
AOC3	0.252939	12.304	1.20892	0.245262	0.56882	-4.91649
TFAP2B	-0.124058	1.74572	-1.20809	0.245572	0.56882	-4.91731
ACP5	-0.852633	6.46468	-1.20635	0.246222	0.56882	-4.91902
FABP3	-0.476635	2.62048	-1.2047	0.246842	0.56882	-4.92065
ANXA2	0.101	13.6335	1.20453	0.246906	0.56882	-4.92082
AR	0.267187	8.73993	1.20414	0.247051	0.56882	-4.92119
GPT	-0.516545	3.86323	-1.20325	0.247384	0.56882	-4.92207
WNT5A	-0.18292	3.11075	-1.20262	0.247622	0.56882	-4.92269
CDH1	-0.114425	1.74312	-1.19811	0.249322	0.5709	-4.92711
CACNB2	0.0840566	1.7288	1.19183	0.251704	0.572288	-4.93323
HMOX1	0.336253	6.49098	1.19042	0.252241	0.572288	-4.93461
GPNMB	-0.268355	11.0083	-1.18965	0.252535	0.572288	-4.93536
PIK3CA	0.243564	8.02146	1.18813	0.253112	0.572288	-4.93683
BDNF	-0.111446	1.8577	-1.17932	0.2565	0.575474	-4.94537
PDGFRA	0.176584	10.4526	1.17682	0.257464	0.575474	-4.94777
SCGB1A1	-0.0960843	2.28577	-1.17599	0.257787	0.575474	-4.94858
DLD	-0.124341	10.9049	-1.17569	0.257903	0.575474	-4.94886
TF	0.536853	9.93571	1.17226	0.259237	0.575474	-4.95217
GRM8	-0.0932653	1.51568	-1.17203	0.259323	0.575474	-4.95238
LEP	0.189381	13.3835	1.16478	0.26216	0.579979	-4.95933
CHIA	-0.119573	1.93822	-1.16129	0.263533	0.581228	-4.96267
GHSR	0.107309	1.89756	1.15108	0.267581	0.58835	-4.97237
CNOT6L	0.185837	4.28213	1.14358	0.270583	0.59059	-4.97945
FBLN1	-0.241969	3.92162	-1.13856	0.272607	0.59059	-4.98416
TRPC1	0.251541	4.99231	1.13846	0.27265	0.59059	-4.98426
ITGAV	0.211019	11.271	1.13739	0.273084	0.59059	-4.98527
PRR4	-0.161411	2.55335	-1.13617	0.273577	0.59059	-4.98641
IDH1	0.19612	12.4401	1.13352	0.274653	0.59059	-4.98889
CMA1	-0.533839	4.96898	-1.13272	0.274977	0.59059	-4.98963
GDF15	-0.3927	2.68605	-1.13225	0.275171	0.59059	-4.99008
AGPAT2	-0.360589	10.0493	-1.12852	0.276692	0.592088	-4.99356
SRC	-0.0910978	2.96988	-1.1227	0.279081	0.595429	-4.99897
IRS1	0.329636	9.08114	1.11873	0.280717	0.596897	-5.00265
EFS	0.228796	6.05824	1.11627	0.281736	0.596897	-5.00492
SFRP4	0.462204	8.47268	1.11501	0.28226	0.596897	-5.00609
BNIP3L	0.208249	11.7058	1.11279	0.283179	0.597084	-5.00812
PPARA	0.112506	3.62594	1.09425	0.290974	0.611253	-5.02508
C1QTNF9	0.323814	3.86894	1.09278	0.291599	0.611253	-5.02642
CRISP3	-0.18991	1.88925	-1.08733	0.293924	0.614335	-5.03135
AQP4	0.395388	2.19061	1.07787	0.297992	0.617389	-5.03987
OLIG2	0.117582	2.07669	1.07748	0.298159	0.617389	-5.04022
CDH13	0.379886	7.48033	1.07615	0.298737	0.617389	-5.04142
C1QL4	-0.0991735	1.84597	-1.07596	0.29882	0.617389	-5.04159
TWIST1	-0.297348	10.1034	-1.07129	0.300844	0.619789	-5.04576
LRG1	0.338985	2.18706	1.05932	0.306088	0.628793	-5.05639
CYP11B2	-0.106596	1.77356	-1.05597	0.307566	0.630029	-5.05935
PDPN	-0.126347	2.54913	-1.04997	0.310227	0.631509	-5.06462
LDHC	-0.162973	3.35664	-1.0497	0.31035	0.631509	-5.06486
TPM1	0.104526	2.54546	1.04841	0.310924	0.631509	-5.06599
LDHB	-0.0883084	13.3455	-1.04202	0.313782	0.635519	-5.07158
AGRP	-0.0797123	1.95474	-1.03929	0.31501	0.636213	-5.07396
AKT1	-0.190594	5.16645	-1.03317	0.31777	0.638794	-5.07926
IRS4	-0.148245	1.97331	-1.03185	0.318369	0.638794	-5.08041
NR4A2	0.147563	2.17899	1.03056	0.318953	0.638794	-5.08152
HLA-DMA	-0.218971	9.44044	-1.02585	0.3211	0.640254	-5.08559
PPARD	0.127891	4.62995	1.02505	0.321463	0.640254	-5.08627
ADIPOR2	0.193041	9.49646	1.02017	0.323697	0.642923	-5.09046
AGTR1	0.257519	9.27144	1.01718	0.325072	0.643268	-5.09302
INSR	0.265393	7.22439	1.01416	0.326463	0.643268	-5.09559
STK11	0.131895	5.22337	1.01358	0.326732	0.643268	-5.09609
WDPCP	0.272562	6.47207	1.01203	0.327449	0.643268	-5.09741
PRKAA2	-0.0970113	1.95057	-1.00422	0.331075	0.647044	-5.10402
MIF	-0.170964	9.56862	-1.00294	0.331673	0.647044	-5.1051
RAB11A	-0.128267	9.80705	-1.00086	0.332646	0.647044	-5.10686
S100A1	-0.288616	4.10679	-0.998306	0.333843	0.647044	-5.10901
PNPLA3	0.525315	4.78998	0.998246	0.333871	0.647044	-5.10906
S100A4	-0.300677	12.5199	-0.995948	0.334951	0.647391	-5.11099
SPI1	0.12395	2.27924	0.993459	0.336123	0.647915	-5.11308
CHI3L2	0.547791	4.6041	0.989053	0.338204	0.649287	-5.11676
SOX10	-0.13578	1.87511	-0.988132	0.338641	0.649287	-5.11752
ENO1	0.162326	9.76299	0.985944	0.339679	0.649545	-5.11935
HLA-C	0.205687	11.5651	0.982013	0.341549	0.650336	-5.12261
TRAF3	-0.12968	2.81847	-0.981275	0.341901	0.650336	-5.12322
MMP7	-0.668889	3.21878	-0.97366	0.345548	0.652681	-5.12951
ADIPOQ	0.134948	13.4903	0.971593	0.346543	0.652681	-5.13121
LBP	0.623608	3.80959	0.969378	0.347611	0.652681	-5.13302
NKX2-2	-0.0809438	1.46711	-0.966991	0.348765	0.652681	-5.13498
RBP4	-0.138997	12.9541	-0.964505	0.349969	0.652681	-5.13701
NCAPD3	0.0781757	3.7491	0.961428	0.351464	0.652681	-5.13952
MDM2	-0.141443	2.75374	-0.960332	0.351997	0.652681	-5.14041
NID1	0.20893	9.49606	0.9582	0.353036	0.652681	-5.14214
NR3C1	0.130182	10.2979	0.957742	0.35326	0.652681	-5.14251
PDK4	0.140062	11.7381	0.956842	0.3537	0.652681	-5.14324
TNFRSF1A	0.176984	8.01841	0.955148	0.354528	0.652681	-5.14461
SCARB1	0.167466	4.88937	0.954662	0.354766	0.652681	-5.14501
LGALS3	-0.0862717	13.5269	-0.954317	0.354935	0.652681	-5.14528
F2RL1	0.497533	2.79649	0.950581	0.356768	0.653821	-5.1483
COL6A3	0.140048	11.9048	0.94935	0.357373	0.653821	-5.14929
SERPINC1	0.0845693	1.47418	0.942435	0.360788	0.655773	-5.15484
EYA4	0.11667	1.98193	0.942189	0.36091	0.655773	-5.15504
COL6A2	-0.234734	6.83707	-0.94165	0.361177	0.655773	-5.15547
SP3	0.094409	8.27077	0.932431	0.365767	0.660798	-5.1628
TAC1	-0.115493	1.77925	-0.932401	0.365783	0.660798	-5.16283
MAGEC1	-0.0696437	1.69087	-0.929697	0.367136	0.661582	-5.16497
FKBP5	0.359293	7.66683	0.923491	0.370257	0.665537	-5.16986
HDAC2	-0.0911869	9.11584	-0.920332	0.371853	0.666738	-5.17234
CAT	0.108553	12.5229	0.906155	0.37907	0.677989	-5.18337
CD44	0.140046	10.4215	0.899243	0.382624	0.679811	-5.18869
SMAD3	0.0832233	3.55585	0.896722	0.383925	0.679811	-5.19062
MUC5B	-0.0678066	1.71579	-0.895683	0.384462	0.679811	-5.19142
SPATA4	-0.0855099	1.65344	-0.894627	0.385009	0.679811	-5.19223
SELE	0.132824	1.8511	0.893413	0.385638	0.679811	-5.19315
PPARG	-0.227618	10.0935	-0.891092	0.386843	0.679811	-5.19492
BMP2	0.2456	6.04897	0.882417	0.391367	0.679811	-5.2015
PTCH1	0.341334	5.69897	0.880223	0.392517	0.679811	-5.20315
ACSL1	0.146937	12.7518	0.879976	0.392646	0.679811	-5.20334
FOXP3	-0.0836095	2.12062	-0.879004	0.393157	0.679811	-5.20407
CD274	0.184394	2.87182	0.87896	0.39318	0.679811	-5.2041
GPD1	0.16273	11.8896	0.878016	0.393676	0.679811	-5.20481
IL22	-0.0862899	1.60122	-0.876567	0.394438	0.679811	-5.2059
RETN	0.195889	2.27713	0.874111	0.395732	0.679811	-5.20774
DUT	-0.103391	5.34909	-0.871388	0.39717	0.679811	-5.20978
ITLN1	-0.168288	1.76823	-0.871208	0.397265	0.679811	-5.20991
ITGAM	-0.307332	7.3631	-0.870101	0.397851	0.679811	-5.21074
KLK3	0.0628268	1.74647	0.87002	0.397894	0.679811	-5.2108
IL4	-0.0730967	1.50265	-0.869719	0.398053	0.679811	-5.21102
HTT	0.0824606	2.89307	0.863916	0.401134	0.683448	-5.21533
IL1A	0.0767656	1.47905	0.861377	0.402487	0.684133	-5.21721
QRFP	-0.0875611	2.41085	-0.846809	0.410307	0.694663	-5.22789
CCL8	-0.321893	6.20836	-0.844267	0.411682	0.694663	-5.22974
CAV1	0.0607792	13.6195	0.841797	0.413021	0.694663	-5.23153
IL1B	0.459355	3.07014	0.837749	0.41522	0.694663	-5.23445
BIRC5	-0.0696381	1.52349	-0.83611	0.416114	0.694663	-5.23563
CCND1	0.210482	9.43247	0.835873	0.416242	0.694663	-5.2358
TIMP1	-0.240625	8.99169	-0.835795	0.416286	0.694663	-5.23586
KRT1	0.684554	2.43866	0.834852	0.4168	0.694663	-5.23654
IL1F10	0.062134	1.76822	0.832335	0.418175	0.694663	-5.23834
PNPLA2	-0.251716	5.49359	-0.830647	0.419099	0.694663	-5.23955
PRKAG2	-0.126828	6.34444	-0.830262	0.41931	0.694663	-5.23983
CLOCK	0.149313	5.84681	0.823764	0.42288	0.698966	-5.24446
ATF3	-0.0726929	1.8134	-0.816341	0.426982	0.703053	-5.24971
NR3C2	0.183691	5.93625	0.81509	0.427676	0.703053	-5.25059
PEBP1	-0.158922	9.65466	-0.813419	0.428604	0.703053	-5.25176
HSD11B1	0.257114	9.50239	0.810588	0.430179	0.703053	-5.25374
MSTN	-0.174593	2.43497	-0.80937	0.430857	0.703053	-5.25459
ARF6	0.115723	9.5974	0.808722	0.431219	0.703053	-5.25505
CXCL16	-0.218231	3.93535	-0.803554	0.434109	0.703921	-5.25864
SPP1	0.906844	9.03796	0.802718	0.434577	0.703921	-5.25922
FGFR1	0.151527	8.10379	0.802519	0.434688	0.703921	-5.25936
HSD11B2	-0.0809127	2.19908	-0.797545	0.437483	0.706855	-5.2628
MMP8	0.161769	2.22561	0.795034	0.438898	0.707551	-5.26453
CXCR6	0.0807764	2.50246	0.783702	0.445321	0.713302	-5.27227
F3	0.164182	9.22593	0.782709	0.445887	0.713302	-5.27294
CDKN3	-0.248823	2.35592	-0.781892	0.446352	0.713302	-5.2735
ALDOA	-0.100428	11.3106	-0.781354	0.446659	0.713302	-5.27386
MSLN	-0.0926844	2.13444	-0.779934	0.44747	0.713302	-5.27482
GHRL	-0.0877276	2.94526	-0.778275	0.448418	0.713302	-5.27594
UCN2	-0.0723158	2.13331	-0.772275	0.451857	0.717185	-5.27997
RPS6	-0.0735947	13.1878	-0.76667	0.455084	0.719503	-5.28371
LTBR	-0.1591	4.43516	-0.765799	0.455587	0.719503	-5.28429
FGF9	0.0871661	2.26312	0.764533	0.456319	0.719503	-5.28513
DPP10	-0.0795153	1.55013	-0.757787	0.460229	0.72408	-5.28959
ANKRD30A	0.110867	2.66198	0.755597	0.461502	0.724498	-5.29103
C1QTNF3	-0.126422	3.46275	-0.752794	0.463136	0.725479	-5.29286
GFAP	-0.100493	2.00454	-0.750177	0.464664	0.726291	-5.29457
HAMP	-0.111285	2.5544	-0.747007	0.46652	0.726501	-5.29663
MMP2	-0.215273	8.09939	-0.745566	0.467364	0.726501	-5.29757
ADORA2A	-0.0834776	2.86674	-0.744772	0.467831	0.726501	-5.29808
GREM1	-0.247769	3.19688	-0.741179	0.469942	0.726686	-5.3004
OR10J3	0.0638459	1.67113	0.741131	0.469971	0.726686	-5.30044
NFYC	-0.0767282	5.14053	-0.737453	0.472139	0.727352	-5.3028
CCR5	-0.204457	4.46291	-0.735549	0.473264	0.727352	-5.30402
PDGFRB	0.192816	7.92791	0.735257	0.473436	0.727352	-5.30421
FN1	0.0730467	1.90422	0.733492	0.47448	0.727402	-5.30534
PI3	0.438993	2.66473	0.722281	0.481146	0.735221	-5.31245
UCP1	-0.0663024	1.55526	-0.721159	0.481816	0.735221	-5.31315
MDH1	0.137828	12.2715	0.718957	0.483134	0.735221	-5.31453
CALCRL	0.172052	5.54142	0.718059	0.483671	0.735221	-5.3151
CDKL5	-0.060933	1.74019	-0.711239	0.487766	0.739882	-5.31935
RGS4	-0.152241	2.51234	-0.709149	0.489025	0.74023	-5.32064
GATA2	0.162394	6.16327	0.704143	0.492049	0.743242	-5.32373
PCOLCE	0.173584	6.48722	0.7016	0.493589	0.743788	-5.32529
NTS	-0.0733136	2.00586	-0.700132	0.494479	0.743788	-5.32619
REST	0.0747368	2.90278	0.696952	0.496411	0.745135	-5.32813
GP6	-0.094388	2.33956	-0.694121	0.498135	0.745547	-5.32986
SLC17A5	-0.0847934	7.65968	-0.693096	0.49876	0.745547	-5.33048
PRKAG3	0.0540141	2.03211	0.688193	0.501756	0.748469	-5.33344
LIPC	-0.0681927	1.50731	-0.68264	0.505161	0.750056	-5.33677
SOCS2	0.110446	8.87345	0.681673	0.505756	0.750056	-5.33735
NR1H2	-0.10717	3.48379	-0.681359	0.505949	0.750056	-5.33753
MTNR1B	0.0717168	1.87139	0.675609	0.509492	0.753548	-5.34095
HDAC1	0.106485	7.55649	0.67414	0.5104	0.753548	-5.34182
PTPRE	0.266509	5.70611	0.671794	0.511851	0.754141	-5.3432
CXCL1	0.108001	2.37656	0.669203	0.513457	0.754881	-5.34472
PRDX1	-0.0932079	10.9685	-0.667598	0.514453	0.754881	-5.34566
FABP4	-0.0378624	14.2561	-0.665756	0.515598	0.754932	-5.34674
GM2A	-0.233466	4.0439	-0.664165	0.516587	0.754932	-5.34767
ABCA1	0.132066	9.86301	0.661688	0.51813	0.755315	-5.34911
LCN2	0.264731	2.71636	0.659412	0.519551	0.755315	-5.35043
TNFRSF12A	-0.226369	3.93464	-0.658691	0.520001	0.755315	-5.35084
ZFP36	0.167196	6.18117	0.649591	0.525704	0.761422	-5.35607
ANXA6	-0.0769479	10.3941	-0.648606	0.526324	0.761422	-5.35663
DMRT1	-0.0596628	2.09288	-0.645101	0.528531	0.761863	-5.35862
FHL1	0.0628469	13.7819	0.64342	0.529592	0.761863	-5.35957
CCR4	0.0653098	1.67061	0.643	0.529857	0.761863	-5.35981
GAS6	-0.140927	5.77748	-0.641401	0.530867	0.761863	-5.36071
TLR10	0.136864	1.99883	0.637413	0.533392	0.76363	-5.36296
ACVR1C	-0.184951	9.45741	-0.635583	0.534552	0.76363	-5.36398
MMP9	0.516713	7.43021	0.634429	0.535285	0.76363	-5.36462
IRS2	0.148831	10.4911	0.626587	0.540277	0.768235	-5.36897
CALR	0.100333	2.81195	0.626004	0.54065	0.768235	-5.3693
PPARGC1A	-0.139456	3.27914	-0.622653	0.542791	0.769758	-5.37114
PAFAH1B2	-0.12034	2.75455	-0.618361	0.545542	0.770844	-5.37348
KLRB1	0.301142	3.22682	0.618112	0.545702	0.770844	-5.37362
POLR2A	0.102758	3.6589	0.614397	0.548089	0.771197	-5.37563
ESR2	0.0760815	2.5523	0.613255	0.548824	0.771197	-5.37625
GCG	0.0539527	1.43807	0.612718	0.54917	0.771197	-5.37654
FGF19	-0.0612863	2.14817	-0.611005	0.550274	0.771241	-5.37747
CDAN1	0.109009	3.87071	0.602546	0.555742	0.77739	-5.38199
CD163	0.277908	7.95966	0.594464	0.560994	0.783213	-5.38626
GAPDH	-0.0695016	12.5916	-0.589179	0.564443	0.784987	-5.38902
H6PD	-0.0691238	2.30052	-0.588875	0.564642	0.784987	-5.38918
MAPK1	0.113803	5.58173	0.584986	0.567186	0.784987	-5.39119
HLA-G	0.145464	6.65658	0.583785	0.567974	0.784987	-5.39181
LOXL3	0.0932996	4.59554	0.582978	0.568504	0.784987	-5.39223
PTGS2	0.265097	2.6565	0.582502	0.568815	0.784987	-5.39247
PCSK9	0.0718512	2.14932	0.576239	0.572933	0.789155	-5.39568
GRN	-0.0839391	9.41589	-0.574213	0.574269	0.789482	-5.39671
TGFB1	-0.0869986	2.76079	-0.570934	0.576434	0.789603	-5.39837
C1QL2	-0.0561035	1.95763	-0.570754	0.576553	0.789603	-5.39846
CD14	-0.167514	9.07788	-0.568482	0.578055	0.790155	-5.39961
NOX5	-0.0541469	2.4988	-0.563334	0.581467	0.792934	-5.40219
S100B	-0.120702	10.7873	-0.561476	0.582702	0.792934	-5.40311
IL12B	0.0620361	1.94913	0.558866	0.584437	0.792934	-5.4044
CXCR1	0.38565	3.35523	0.554042	0.587652	0.792934	-5.40678
PDCD4	0.0846194	7.82085	0.55367	0.587901	0.792934	-5.40696
VEGFA	0.12399	9.1155	0.552777	0.588497	0.792934	-5.4074
MYD88	0.138893	7.63149	0.552397	0.588751	0.792934	-5.40759
CCL4	-0.217093	4.09676	-0.552159	0.58891	0.792934	-5.4077
C1QTNF2	-0.073437	1.92838	-0.546693	0.592568	0.796367	-5.41037
WFDC2	0.0518036	2.64765	0.542501	0.595381	0.798057	-5.41239
CCL5	-0.332294	6.61376	-0.538195	0.598278	0.798057	-5.41445
MZB1	0.121435	2.29144	0.537672	0.59863	0.798057	-5.4147
LIPE	-0.164355	7.96108	-0.537157	0.598977	0.798057	-5.41495
MNDA	0.395585	8.73807	0.536566	0.599375	0.798057	-5.41523
IL1RAP	0.187059	3.52369	0.531153	0.60303	0.801439	-5.41779
FBN1	0.11062	7.87532	0.524465	0.607561	0.80453	-5.42093
TSC22D3	-0.122841	10.0818	-0.524416	0.607593	0.80453	-5.42095
SHBG	-0.0455518	2.11059	-0.520582	0.610198	0.805862	-5.42273
COL5A1	0.169541	6.81656	0.519637	0.610841	0.805862	-5.42316
FAM13A	-0.134056	10.9981	-0.516095	0.613254	0.806278	-5.42479
C1QL3	-0.0619603	2.34418	-0.515881	0.6134	0.806278	-5.42489
CETP	0.284967	3.01435	0.513801	0.614819	0.80667	-5.42584
C3	0.105573	10.8243	0.506834	0.619584	0.808973	-5.429
MMP13	-0.0680359	2.1614	-0.506145	0.620056	0.808973	-5.42931
IL5	0.0447507	1.4579	0.505776	0.620308	0.808973	-5.42948
IL2RA	-0.0730829	2.46371	-0.504409	0.621246	0.808973	-5.43009
PZP	0.078805	2.86199	0.503018	0.622201	0.808973	-5.43071
FGF2	-0.142455	8.9352	-0.497825	0.625771	0.811608	-5.43303
NOS3	0.0815559	4.17991	0.496788	0.626485	0.811608	-5.43349
AQP9	0.415672	4.50411	0.488319	0.632331	0.817537	-5.4372
PLA2G7	-0.471981	6.69315	-0.486868	0.633335	0.817537	-5.43783
IL10	-0.0580325	2.0481	-0.47566	0.641117	0.825362	-5.44263
KLK7	-0.0626921	2.6358	-0.474833	0.641693	0.825362	-5.44298
CCR1	-0.27874	6.33999	-0.464985	0.64857	0.831713	-5.44711
GPX3	-0.138334	10.7273	-0.460513	0.651703	0.831713	-5.44895
ANGPTL2	0.0727103	9.32791	0.460335	0.651828	0.831713	-5.44903
ARG1	0.136106	2.36402	0.459693	0.652278	0.831713	-5.44929
RAB11FIP5	-0.0657487	4.9115	-0.456904	0.654237	0.831713	-5.45043
E2F1	-0.038279	2.8077	-0.456102	0.654801	0.831713	-5.45076
WNT3A	-0.0412408	2.40343	-0.455207	0.65543	0.831713	-5.45112
AHSG	-0.0379989	2.1516	-0.45456	0.655885	0.831713	-5.45138
OR10J1	-0.0421506	1.47115	-0.45105	0.658356	0.833377	-5.4528
DOCK2	0.139098	5.98265	0.447621	0.660774	0.834229	-5.45418
DPP4	-0.127757	6.40801	-0.446805	0.66135	0.834229	-5.4545
TAGLN	0.0968632	9.01521	0.435282	0.669508	0.841841	-5.45904
TACR1	-0.0458324	1.77427	-0.434976	0.669726	0.841841	-5.45916
ERBB2	0.0899119	4.25581	0.430311	0.673041	0.84368	-5.46096
TRHDE	0.0894994	6.24431	0.429615	0.673536	0.84368	-5.46123
ENPP1	0.133464	6.80508	0.426657	0.675642	0.844739	-5.46236
NGFR	0.0768003	2.19877	0.424938	0.676868	0.844739	-5.46302
CXCL5	0.311465	2.75912	0.423483	0.677906	0.844739	-5.46357
CCL26	-0.0911627	2.41911	-0.421189	0.679544	0.845315	-5.46444
NPC1L1	-0.0370084	2.43762	-0.417516	0.68217	0.845509	-5.46581
NOS2	0.0492468	1.95242	0.414218	0.684532	0.845509	-5.46704
KISS1	-0.0270647	1.78683	-0.412391	0.685842	0.845509	-5.46772
COL1A1	0.0986723	12.2763	0.411837	0.686239	0.845509	-5.46792
PRKAB2	0.0759412	7.46402	0.410454	0.687231	0.845509	-5.46843
PLIN2	0.0830417	10.8712	0.409446	0.687955	0.845509	-5.4688
CDKN2A	-0.0437839	1.72512	-0.409067	0.688227	0.845509	-5.46894
IL17A	-0.0314619	1.666	-0.407841	0.689108	0.845509	-5.46939
ACACB	0.103087	3.58908	0.40389	0.69195	0.847416	-5.47082
FGB	0.0387171	2.15117	0.402404	0.693019	0.847416	-5.47136
QRFPR	-0.0384264	1.6214	-0.397667	0.696435	0.850147	-5.47306
THPO	-0.0346652	2.01697	-0.390599	0.701543	0.85234	-5.47555
CD36	0.0629264	13.8757	0.389461	0.702367	0.85234	-5.47595
DLG2	-0.0317305	1.70416	-0.389381	0.702425	0.85234	-5.47598
XDH	0.0236805	1.95634	0.388624	0.702973	0.85234	-5.47624
TFAP2A	-0.0345353	1.88051	-0.385083	0.70554	0.852732	-5.47747
DGAT2	-0.116097	11.9375	-0.384905	0.705669	0.852732	-5.47753
SIRT1	0.0591926	8.15653	0.38077	0.708671	0.854003	-5.47895
PLXNB2	0.0621471	6.46074	0.380165	0.709111	0.854003	-5.47916
FBLN2	-0.118242	9.22523	-0.378552	0.710284	0.854003	-5.4797
SCD	-0.0899049	13.9933	-0.374548	0.713199	0.855566	-5.48106
ANGPTL4	0.104803	8.33621	0.373499	0.713963	0.855566	-5.48141
BCO2	0.0420179	2.1859	0.37024	0.71634	0.856985	-5.4825
ADRB1	0.080617	8.46274	0.365022	0.720151	0.860114	-5.48422
DUSP19	0.0335292	2.19095	0.359152	0.724448	0.863811	-5.48612
ADRB3	-0.0539945	1.95315	-0.350299	0.730947	0.870118	-5.48894
CHI3L1	0.382091	8.03726	0.347468	0.73303	0.871155	-5.48983
PRDX6	0.0412328	12.0189	0.342372	0.736784	0.873179	-5.49141
CAMKK2	-0.0597276	5.51538	-0.33874	0.739465	0.873179	-5.49252
NTF3	-0.047782	2.31575	-0.338601	0.739568	0.873179	-5.49256
IL1RN	-0.352122	6.55569	-0.338569	0.739591	0.873179	-5.49257
NRGN	-0.239536	4.21033	-0.331874	0.744541	0.877581	-5.49459
CFD	0.0331389	13.2853	0.327696	0.747636	0.879788	-5.49583
FNDC5	-0.0423226	2.09527	-0.325437	0.749311	0.88001	-5.49649
PI15	-0.025814	1.95952	-0.323452	0.750784	0.88001	-5.49707
COMP	0.0581804	2.34629	0.322492	0.751497	0.88001	-5.49735
RELA	0.0500766	6.88219	0.320253	0.75316	0.880524	-5.498
KIRREL3	-0.030696	1.53374	-0.317602	0.755131	0.88085	-5.49876
APOB	-0.20803	4.74203	-0.316241	0.756144	0.88085	-5.49915
PRKACA	-0.0739568	4.4343	-0.314937	0.757115	0.88085	-5.49952
SNAI1	-0.025604	1.97829	-0.312896	0.758634	0.881079	-5.50009
GPR84	0.0339497	1.91788	0.311383	0.759763	0.881079	-5.50052
PRL	-0.0441746	2.02692	-0.307192	0.762888	0.88328	-5.50168
ADM	0.0453913	10.7507	0.302967	0.766044	0.885278	-5.50284
CCL2	-0.187324	6.91045	-0.301585	0.767077	0.885278	-5.50322
IFNG	-0.025002	1.89003	-0.298628	0.76929	0.886261	-5.50402
HBEGF	0.0476	3.00139	0.297154	0.770393	0.886261	-5.50441
GADD45G	-0.0763527	2.89394	-0.294266	0.772557	0.88633	-5.50518
ACE2	-0.043758	2.16051	-0.293782	0.772919	0.88633	-5.50531
NLRP3	-0.059611	2.56827	-0.290479	0.775397	0.886975	-5.50618
CP	-0.112653	3.75154	-0.288347	0.776997	0.886975	-5.50674
S1PR2	0.0225706	1.77859	0.28699	0.778017	0.886975	-5.50709
AGER	0.0478884	1.89856	0.285367	0.779236	0.886975	-5.50751
PLEK	0.147665	6.43228	0.283287	0.7808	0.886975	-5.50804
MTTP	-0.0593022	2.06605	-0.282461	0.781421	0.886975	-5.50825
HDAC5	-0.0640632	3.83531	-0.281535	0.782117	0.886975	-5.50848
CAB39L	0.0815284	6.88496	0.279319	0.783785	0.887081	-5.50904
TRPV4	0.0294004	2.19292	0.276974	0.785551	0.887081	-5.50963
F11	0.0316277	2.26448	0.275929	0.786339	0.887081	-5.50989
ACP1	-0.0329753	9.22729	-0.274859	0.787146	0.887081	-5.51016
PTGDS	-0.111135	8.32236	-0.269366	0.79129	0.890356	-5.51151
TNFRSF11B	0.161187	5.40159	0.265708	0.794054	0.89207	-5.51239
S100A8	-0.235834	10.3316	-0.260313	0.798134	0.895255	-5.51367
FABP2	-0.026637	1.43711	-0.256276	0.801192	0.897285	-5.51461
MAP3K5	0.0598627	8.95388	0.25275	0.803866	0.89888	-5.51542
PTGS1	0.0984206	4.54554	0.246433	0.808662	0.901898	-5.51684
CFB	-0.0679513	3.80197	-0.245891	0.809074	0.901898	-5.51696
BAMBI	-0.0716531	4.13754	-0.241269	0.812589	0.904414	-5.51798
P2RY2	-0.0190919	2.02302	-0.237574	0.815402	0.906142	-5.51877
C1QTNF6	-0.0294854	1.8128	-0.235906	0.816672	0.906153	-5.51913
SMAD4	-0.0276233	3.65242	-0.230041	0.821144	0.907802	-5.52036
FAAH	0.0238511	2.81703	0.227789	0.822862	0.907802	-5.52083
PRKAB1	-0.0315263	4.43836	-0.2266	0.82377	0.907802	-5.52107
ACE	-0.0197854	1.79151	-0.225293	0.824769	0.907802	-5.52134
FTH1	-0.0352923	11.2097	-0.224766	0.825171	0.907802	-5.52145
NUCB1	0.0440749	4.80218	0.22403	0.825733	0.907802	-5.5216
GC	-0.0236854	1.91371	-0.219862	0.82892	0.908583	-5.52243
SPHK1	0.0266435	2.6003	0.218219	0.830177	0.908583	-5.52276
PGF	-0.0263517	2.53555	-0.218142	0.830236	0.908583	-5.52277
CISH	-0.04193	2.96084	-0.213414	0.833855	0.910661	-5.52369
CAMP	0.0622891	2.38333	0.211209	0.835545	0.910661	-5.52412
NUCB2	0.0385423	8.85215	0.2095	0.836855	0.910661	-5.52444
INS	-0.0288331	2.33029	-0.2054	0.84	0.910661	-5.52521
THRAP3	0.0473218	4.54371	0.204038	0.841045	0.910661	-5.52546
ORM1	-0.0427337	2.03033	-0.203844	0.841194	0.910661	-5.5255
HGF	0.0305351	2.40812	0.203183	0.841701	0.910661	-5.52562
ALB	-0.02597	1.87422	-0.201087	0.843311	0.910661	-5.526
FABP12	-0.0163119	1.76061	-0.200798	0.843533	0.910661	-5.52605
AVP	0.0163137	1.96909	0.198748	0.845108	0.910993	-5.52642
APLN	0.0121833	2.37137	0.18689	0.854232	0.91945	-5.52849
STAR	-0.016989	1.89201	-0.179163	0.860189	0.924478	-5.52977
CTSS	-0.0701657	8.98705	-0.176278	0.862416	0.924596	-5.53023
TNMD	-0.0729522	11.3306	-0.174179	0.864036	0.924596	-5.53057
ESR1	0.0576738	4.37201	0.174023	0.864157	0.924596	-5.53059
FGF21	0.0198254	1.61489	0.170976	0.86651	0.925737	-5.53107
DLK1	-0.0147945	1.7131	-0.160106	0.874917	0.933018	-5.53269
EGF	0.0167857	1.8891	0.158809	0.875921	0.933018	-5.53288
LRP6	-0.0222882	5.65413	-0.152519	0.880794	0.936821	-5.53377
CRH	-0.020208	1.83232	-0.150833	0.882102	0.936826	-5.534
SOCS7	0.0130206	1.78111	0.144093	0.887331	0.940989	-5.5349
PRKCD	0.0388083	5.68436	0.128973	0.899079	0.952044	-5.53676
CPT2	-0.0168003	7.00631	-0.119007	0.906837	0.958847	-5.53788
IL6	-0.015062	2.51691	-0.115643	0.909458	0.959091	-5.53824
CRTC2	-0.0147598	2.85078	-0.115286	0.909736	0.959091	-5.53828
DSC3	-0.00785535	1.93845	-0.111122	0.912981	0.959159	-5.53871
FFAR3	-0.0158372	1.9523	-0.110057	0.913812	0.959159	-5.53881
SERPINF1	-0.00972968	12.3563	-0.107674	0.91567	0.959159	-5.53905
RUNX1	-0.0105915	1.85181	-0.104732	0.917965	0.959159	-5.53933
USP2	0.0104364	2.23004	0.104588	0.918078	0.959159	-5.53934
CD40	0.0124919	3.6074	0.0992439	0.922249	0.959159	-5.53984
RAB11FIP1	0.0229341	5.39776	0.0988757	0.922536	0.959159	-5.53987
MAPT	-0.0207915	5.35324	-0.0978011	0.923375	0.959159	-5.53997
SH2D6	-0.0109795	1.50511	-0.0977473	0.923417	0.959159	-5.53997
HPGD	0.031038	4.24953	0.0972671	0.923792	0.959159	-5.54001
BMP7	-0.0137066	1.97535	-0.0963931	0.924475	0.959159	-5.54009
TNF	-0.00818302	2.24977	-0.0888008	0.930406	0.96219	-5.54073
CTNNA2	0.00786938	1.59862	0.0881447	0.930919	0.96219	-5.54078
PLAT	0.0315483	3.79827	0.0864715	0.932227	0.96219	-5.54091
BRCA1	-0.0116198	4.12614	-0.085803	0.932749	0.96219	-5.54096
PRDX2	-0.0103593	11.9044	-0.084068	0.934106	0.962209	-5.5411
SRGN	0.0232258	11.5444	0.0822447	0.935531	0.962299	-5.54123
GPC3	0.0186258	9.94912	0.0753323	0.940938	0.96453	-5.54173
AXL	-0.0189137	7.73031	-0.0731994	0.942607	0.96453	-5.54187
IL32	0.0205465	2.73422	0.0722006	0.943389	0.96453	-5.54194
C1QTNF1	0.0143764	4.14428	0.0714979	0.943939	0.96453	-5.54198
OGN	-0.016852	7.97648	-0.0708504	0.944446	0.96453	-5.54202
ROBO2	-0.00598634	1.95725	-0.0679315	0.946731	0.96453	-5.54221
ACACA	0.0215602	7.71359	0.067472	0.94709	0.96453	-5.54224
ADIPOR1	-0.0224715	8.74847	-0.0634592	0.950232	0.965615	-5.54247
HHIP	-0.00916047	1.75078	-0.0611553	0.952037	0.965615	-5.5426
SERPINE1	0.0101465	3.00569	0.0609662	0.952185	0.965615	-5.54261
LMF1	0.0184369	4.19921	0.0574307	0.954954	0.967059	-5.5428
PLOD2	-0.0124229	10.7817	-0.054074	0.957584	0.967063	-5.54297
GPC4	0.0187641	5.35821	0.0539935	0.957647	0.967063	-5.54298
S100A9	-0.0315861	9.52418	-0.0338276	0.973457	0.981649	-5.54378
TBXAS1	-0.0054161	4.03353	-0.0247623	0.980568	0.986725	-5.54402
ECH1	-0.0025396	11.4835	-0.0222413	0.982546	0.986725	-5.54407
RELB	0.00217271	2.77529	0.0221626	0.982608	0.986725	-5.54408
SLC2A4	0.00752628	4.65809	0.0153486	0.987955	0.990165	-5.54419
FTL	-0.00179495	13.906	-0.014287	0.988788	0.990165	-5.54421
PPBP	0.00617899	9.25246	0.00641841	0.994963	0.994963	-5.54428

## Sheet: GSE43264-Insulin signaling
	logFC	AveExpr	t	P.Value	adj.P.Val	B
TRIM22	0.707927	9.5887	6.25723	1.24054e-05	0.0912414	2.7642
ZFP42	-0.601147	2.12174	-5.29126	7.75068e-05	0.186247	1.38066
ELOVL7	1.38724	4.79535	5.004	0.000136784	0.186247	0.937538
THYN1	-0.61475	8.34856	-4.93389	0.000157358	0.186247	0.827313
ZNF512	0.521313	5.29729	4.80579	0.000203562	0.186247	0.623899
TSLP	-1.46218	5.5105	-4.79291	0.00020892	0.186247	0.603308
ALKBH6	-0.550414	6.42649	-4.68318	0.000260876	0.186247	0.426839
NUP205	0.680894	6.58639	4.63575	0.000287269	0.186247	0.350016
TNNT2	-0.61012	3.78169	-4.43051	0.000437	0.186247	0.0139598
GGH	-0.91603	6.2644	-4.40524	0.000460284	0.186247	-0.0278018
EXOC2	0.570955	5.54226	4.3662	0.000498777	0.186247	-0.0924878
CENPJ	0.525215	4.463	4.29156	0.00058176	0.186247	-0.216683
SRSF6	0.596253	9.22303	4.26921	0.000609244	0.186247	-0.253995
DDX46	0.905707	5.50584	4.26195	0.000618457	0.186247	-0.266132
SFPQ	0.676053	8.89602	4.24719	0.000637619	0.186247	-0.290816
CHD2	0.518772	4.22308	4.23715	0.000650997	0.186247	-0.307621
MFSD8	0.652638	2.42103	4.18778	0.00072107	0.186247	-0.390434
DACT1	0.60761	2.92116	4.17226	0.000744649	0.186247	-0.416526
CHCHD10	-1.13501	8.11722	-4.15973	0.000764251	0.186247	-0.437605
C10orf90	-0.265347	2.49403	-4.10808	0.00085074	0.186247	-0.52466
HSPA4L	0.51277	2.23706	4.10511	0.000856	0.186247	-0.52967
TPR	0.981464	3.7731	4.1045	0.000857091	0.186247	-0.530705
RAB20	-0.612528	5.92552	-4.09563	0.00087304	0.186247	-0.545691
GALM	-0.447515	5.40571	-4.07508	0.000911134	0.186247	-0.58042
STAM	0.469944	7.00531	4.05909	0.000941951	0.186247	-0.607482
RBM39	0.394411	10.0099	4.04573	0.00096851	0.186247	-0.630114
MRGPRX1	-0.399349	2.27491	-4.04074	0.000978624	0.186247	-0.638572
DDAH2	-0.565957	8.05052	-4.01909	0.00102373	0.186247	-0.675271
OLA1	-0.378086	10.011	-4.00972	0.00104392	0.186247	-0.691181
PPP3CA	0.581861	9.0989	4.00138	0.00106221	0.186247	-0.70534
EPHA4	0.575953	4.54096	3.97787	0.00111555	0.186247	-0.745281
OGT	0.586956	10.092	3.96832	0.00113798	0.186247	-0.761521
TSPO	-0.655045	10.6974	-3.95573	0.00116825	0.186247	-0.782938
CUL7	-0.393416	3.40097	-3.94414	0.00119685	0.186247	-0.802679
P2RY14	-0.636082	8.8095	-3.93318	0.00122453	0.186247	-0.821341
HOMER3	-0.660701	5.72761	-3.92933	0.0012344	0.186247	-0.8279
THSD7A	1.11095	3.83013	3.90806	0.00129045	0.186247	-0.864169
DSP	0.83549	2.5944	3.90668	0.00129417	0.186247	-0.86652
ZNF14	0.418929	4.04033	3.90169	0.00130775	0.186247	-0.875048
CAV3	-0.45967	1.89142	-3.89909	0.00131485	0.186247	-0.879473
PNPLA4	0.505902	5.60727	3.87476	0.00138342	0.186247	-0.921023
MRPL41	-0.704376	9.46843	-3.86895	0.00140031	0.186247	-0.93095
NXF1	0.774602	6.9594	3.8687	0.00140103	0.186247	-0.93137
PCBD1	-1.06184	5.73346	-3.86212	0.00142044	0.186247	-0.942621
NCOA6	0.647988	7.23292	3.8537	0.00144565	0.186247	-0.95701
EP400	0.403251	6.28595	3.84612	0.00146874	0.186247	-0.969974
CIRBP	0.879375	5.80138	3.84215	0.00148096	0.186247	-0.976752
HNRNPM	0.545977	9.80892	3.83984	0.00148814	0.186247	-0.98071
BAG1	0.636015	2.95001	3.82886	0.00152271	0.186247	-0.999504
RAI1	0.798918	6.38215	3.82463	0.00153622	0.186247	-1.00673
ADRA1A	1.06632	3.22698	3.81001	0.00158394	0.186247	-1.03178
DIRAS2	-0.376142	1.62112	-3.80462	0.00160188	0.186247	-1.041
SLC37A4	-0.387745	2.57529	-3.80172	0.00161164	0.186247	-1.04597
NUP153	0.466469	8.20342	3.78732	0.00166092	0.186247	-1.07064
VAPA	0.964751	5.47408	3.78643	0.00166402	0.186247	-1.07217
CASP10	0.545582	3.16673	3.78367	0.00167364	0.186247	-1.07689
HNRNPA3	0.508142	8.3249	3.78065	0.00168428	0.186247	-1.08208
NRF1	0.591403	4.96709	3.7751	0.00170394	0.186247	-1.0916
GSTP1	-0.579084	9.344	-3.75992	0.00175894	0.186247	-1.11763
VCAM1	1.06312	7.03508	3.74814	0.00180285	0.186247	-1.13784
DACH1	1.01688	5.38524	3.74587	0.00181142	0.186247	-1.14173
TGFBR2	0.538037	11.547	3.74174	0.00182718	0.186247	-1.14883
HCG11	1.32443	4.68914	3.74114	0.00182945	0.186247	-1.14985
TRAPPC10	0.714629	7.05746	3.73018	0.00187192	0.186247	-1.16867
RBBP4	0.466008	4.65305	3.72595	0.00188858	0.186247	-1.17594
RBMX	0.692569	8.01224	3.72359	0.00189793	0.186247	-1.17999
CDK5	-0.752577	4.1737	-3.71882	0.00191699	0.186247	-1.18818
PRPF4B	1.05359	7.43839	3.71711	0.00192386	0.186247	-1.19112
TMPO	0.631596	6.52489	3.70704	0.00196487	0.186247	-1.20842
CEP135	0.74763	4.10856	3.69523	0.00201406	0.186247	-1.22871
CLTA	-0.387132	10.6018	-3.69043	0.00203441	0.186247	-1.23696
SASH1	0.488723	10.5371	3.68443	0.00206014	0.186247	-1.24728
IKBKB	0.794197	8.03709	3.68033	0.0020779	0.186247	-1.25433
ANGPT2	1.11468	3.52972	3.67539	0.00209953	0.186247	-1.26283
TIAL1	0.560772	4.37588	3.67344	0.00210814	0.186247	-1.26619
SLC22A12	-0.288066	2.05693	-3.67242	0.00211261	0.186247	-1.26793
USF2	-0.73351	5.35906	-3.67078	0.00211988	0.186247	-1.27075
HNRNPD	0.343576	10.427	3.67011	0.00212287	0.186247	-1.27191
GREB1	-0.306538	2.05416	-3.66755	0.00213428	0.186247	-1.27631
NUP93	0.426372	4.93045	3.66485	0.0021464	0.186247	-1.28096
PARP9	0.758177	5.04459	3.66112	0.00216326	0.186247	-1.28738
PKP3	-0.447114	2.64727	-3.64947	0.00221669	0.186247	-1.30742
GRHPR	-0.433474	8.53982	-3.64708	0.00222781	0.186247	-1.31153
MAPK10	-0.525156	7.19292	-3.64081	0.00225726	0.186247	-1.32232
ZDHHC24	-0.395879	3.68768	-3.63445	0.00228756	0.186247	-1.33327
SYNE1	0.663208	7.26706	3.63009	0.00230857	0.186247	-1.34078
TRIM25	0.483002	4.86921	3.62948	0.00231153	0.186247	-1.34183
PPP1R12A	0.590937	9.22615	3.62814	0.002318	0.186247	-1.34413
COL6A1	1.76571	6.79527	3.62565	0.00233013	0.186247	-1.34842
CST3	-0.37435	10.7677	-3.62498	0.00233341	0.186247	-1.34957
PREX2	0.580024	2.94883	3.62305	0.00234285	0.186247	-1.35289
DDX17	0.54345	11.4568	3.62065	0.00235468	0.186247	-1.35703
MGA	0.445326	5.21583	3.61579	0.00237879	0.186247	-1.3654
HDLBP	0.472632	6.10642	3.61548	0.00238031	0.186247	-1.36593
GABBR1	0.830933	3.25077	3.60314	0.00244266	0.188702	-1.38718
SLC39A1	-0.49502	6.39096	-3.59919	0.00246301	0.188702	-1.394
RFX3	-0.396511	2.03818	-3.57654	0.00258274	0.19396	-1.43302
EXOSC6	0.380829	3.18268	3.57203	0.00260727	0.19396	-1.44079
PABPN1	0.277818	9.55358	3.57139	0.00261075	0.19396	-1.44189
ZNF761	0.498226	2.70866	3.55041	0.00272811	0.200652	-1.47805
NUDT21	0.370295	9.28596	3.53026	0.00284578	0.201386	-1.5128
MYCBP2	0.285864	11.1328	3.5286	0.00285568	0.201386	-1.51565
LHX3	-0.293899	2.53761	-3.50975	0.00297075	0.201386	-1.54816
ADD3	0.372763	10.6903	3.50852	0.00297842	0.201386	-1.55028
CDK5RAP3	0.489755	7.56224	3.49827	0.00304313	0.201386	-1.56797
LINGO3	-0.576227	3.0706	-3.49614	0.00305672	0.201386	-1.57164
CPT1A	0.3903	6.72397	3.48845	0.00310637	0.201386	-1.5849
LEMD3	0.488602	7.86801	3.48845	0.0031064	0.201386	-1.58491
NUP98	0.504372	5.41257	3.48731	0.00311381	0.201386	-1.58687
XRCC5	0.505626	8.06821	3.48665	0.00311815	0.201386	-1.58802
COX8A	-0.587928	10.9584	-3.48085	0.00315627	0.201386	-1.59802
FIGNL1	0.608528	4.69726	3.47755	0.00317812	0.201386	-1.6037
PLSCR1	0.671833	9.28837	3.47541	0.00319244	0.201386	-1.6074
ZNF593	-0.932803	5.77191	-3.4746	0.00319782	0.201386	-1.60879
HSD11B1L	-0.409256	2.56211	-3.47149	0.00321874	0.201386	-1.61416
C10orf67	-0.436807	2.3377	-3.46396	0.00326994	0.201386	-1.62715
GCH1	1.36697	5.41273	3.46386	0.00327063	0.201386	-1.62733
MAP2	0.621978	4.03153	3.45851	0.00330752	0.201386	-1.63656
BLOC1S1	-0.850395	7.36537	-3.45612	0.00332413	0.201386	-1.64069
ADCY4	0.933949	5.99277	3.45519	0.00333059	0.201386	-1.64229
LDLR	1.29967	5.13807	3.44548	0.00339902	0.201386	-1.65904
FAM76B	0.700487	7.34301	3.44353	0.00341299	0.201386	-1.66242
SLC29A1	-0.346243	3.6269	-3.44009	0.00343766	0.201386	-1.66835
DNM3	0.568599	2.90687	3.43981	0.00343966	0.201386	-1.66883
PARP1	0.365543	7.24072	3.43455	0.00347779	0.201386	-1.67791
DOCK4	0.586393	7.89338	3.43242	0.00349332	0.201386	-1.68158
UQCRC1	-0.620721	8.40012	-3.43217	0.00349514	0.201386	-1.682
CHCHD4	-0.669628	7.35446	-3.41676	0.00360984	0.201386	-1.7086
CHD7	0.51951	3.99648	3.41595	0.00361594	0.201386	-1.71
NRXN3	0.629311	4.564	3.41149	0.00364984	0.201386	-1.71768
FLNB	0.978633	5.90599	3.41039	0.0036583	0.201386	-1.71959
DNAJC30	-0.680651	5.26583	-3.39982	0.00374018	0.201386	-1.73783
SEC24C	0.405993	6.67739	3.39557	0.00377364	0.201386	-1.74517
MAMLD1	0.526652	2.77534	3.39033	0.00381528	0.201386	-1.75421
ELMO2	0.471959	6.3547	3.3884	0.00383073	0.201386	-1.75754
SCAMP3	-0.488739	6.68556	-3.38521	0.00385641	0.201386	-1.76304
HSD17B3	0.480063	1.92768	3.37047	0.00397725	0.201386	-1.78847
ZNF227	0.431974	4.84719	3.36408	0.00403079	0.201386	-1.79949
LGALS4	-0.30565	2.22252	-3.36355	0.00403528	0.201386	-1.80041
HDAC8	-1.09071	4.39815	-3.3629	0.00404073	0.201386	-1.80152
TMEM219	-0.714757	7.89124	-3.35979	0.00406715	0.201386	-1.80689
CUL4A	0.698783	6.83902	3.35388	0.00411778	0.201386	-1.81709
NDUFB7	-0.595682	10.709	-3.35339	0.00412199	0.201386	-1.81793
NUP107	0.40355	8.29997	3.35108	0.00414202	0.201386	-1.82193
MIIP	-0.623129	3.11262	-3.35074	0.00414492	0.201386	-1.8225
AFF2	0.400983	2.72016	3.3503	0.00414873	0.201386	-1.82326
SDHB	-0.377266	9.42814	-3.34003	0.00423884	0.201386	-1.84097
ARPC4	-0.576371	6.62227	-3.33895	0.00424847	0.201386	-1.84284
GSTK1	-0.410452	10.4177	-3.33856	0.00425196	0.201386	-1.84352
TAF1C	0.369013	3.596	3.33726	0.00426352	0.201386	-1.84576
UPF2	0.52221	8.03865	3.33462	0.00428716	0.201386	-1.85032
MTMR4	0.449041	6.52784	3.33203	0.00431047	0.201386	-1.85479
CAND1	0.521902	7.58953	3.32927	0.00433543	0.201386	-1.85954
RAB5C	-0.398902	6.49445	-3.32154	0.00440605	0.201386	-1.87287
XPO1	0.331002	10.2816	3.32004	0.00441989	0.201386	-1.87545
VTI1B	-0.441761	10.3538	-3.31935	0.00442629	0.201386	-1.87664
TMEM63B	-0.450483	3.80089	-3.31924	0.00442735	0.201386	-1.87684
UTP20	0.774413	4.6253	3.3162	0.0044556	0.201386	-1.88208
CTCF	0.486265	6.93265	3.31224	0.00449268	0.201386	-1.88892
STIP1	0.348501	6.13495	3.30765	0.00453597	0.201386	-1.89682
DDX5	0.536943	10.3273	3.2983	0.00462555	0.201386	-1.91295
GPX8	-0.397179	8.09869	-3.29808	0.00462764	0.201386	-1.91332
CHRDL1	0.593751	12.3389	3.29562	0.00465159	0.201386	-1.91758
GTF3A	-0.347603	11.3266	-3.29158	0.00469102	0.201386	-1.92454
RBM28	0.381862	7.31312	3.29116	0.00469517	0.201386	-1.92526
NDUFA4	-0.619124	10.8161	-3.28887	0.00471771	0.201386	-1.92921
GTF3C5	0.716686	4.62661	3.28633	0.00474277	0.201386	-1.93358
NTAN1	-0.770303	9.02094	-3.28343	0.0047716	0.201386	-1.93858
RYR1	-0.369512	1.64306	-3.27859	0.00482015	0.201386	-1.94692
NFKB1	0.573232	6.25925	3.27454	0.00486114	0.201386	-1.95391
HSPA1A	0.335266	11.0266	3.27041	0.00490328	0.201386	-1.96102
MAPK14	0.518009	7.45835	3.26924	0.00491525	0.201386	-1.96304
BAZ1B	0.883262	5.62316	3.26653	0.0049432	0.201386	-1.96771
STX8	-0.517984	9.30839	-3.26586	0.00495009	0.201386	-1.96886
HSD3B2	-0.337245	1.68613	-3.26236	0.00498642	0.201386	-1.97489
INPP4A	0.394171	5.19176	3.25986	0.00501256	0.201386	-1.9792
FOSL1	-0.606457	1.91967	-3.25602	0.00505292	0.201386	-1.98581
TIMP2	0.629224	11.343	3.25236	0.00509172	0.201386	-1.99212
CCNL1	0.880222	8.11076	3.25037	0.00511297	0.201386	-1.99555
ADAMTS5	0.55576	9.24292	3.24808	0.00513747	0.201386	-1.9995
RICTOR	0.44847	8.30282	3.24575	0.00516257	0.201386	-2.00352
VPS13C	0.430657	9.52092	3.24247	0.00519808	0.201386	-2.00917
SLC22A1	-0.352908	1.93367	-3.24144	0.00520928	0.201386	-2.01094
NOLC1	0.43393	7.87538	3.23879	0.00523819	0.201386	-2.01551
ATP6V0E1	-0.380294	11.5369	-3.23763	0.00525086	0.201386	-2.0175
NAT10	0.477035	3.96255	3.2341	0.00528974	0.201386	-2.02358
SERP1	0.319134	9.18613	3.23254	0.00530694	0.201386	-2.02626
TRPT1	-0.636873	5.86305	-3.23093	0.00532487	0.201386	-2.02904
SAFB	0.418399	3.37449	3.22777	0.00536013	0.201386	-2.03448
GPATCH3	-0.434616	3.06231	-3.22571	0.00538321	0.201386	-2.03803
MRPL48	-0.730833	6.90954	-3.22259	0.00541838	0.201386	-2.0434
HYOU1	0.539519	4.56566	3.21931	0.00545565	0.201386	-2.04905
STK16	-0.244134	2.92309	-3.21914	0.00545752	0.201386	-2.04933
THOC1	0.457346	6.14139	3.21904	0.00545877	0.201386	-2.04952
ZNF12	0.630387	7.15999	3.21316	0.00552615	0.201386	-2.05964
GNA15	-0.492207	4.00218	-3.20853	0.00557975	0.201386	-2.0676
NMB	-0.945273	10.1041	-3.20721	0.00559518	0.201386	-2.06988
CASZ1	-0.439761	5.10689	-3.20623	0.00560663	0.201386	-2.07156
MACF1	0.566828	9.13879	3.20533	0.00561713	0.201386	-2.07311
OCA2	-0.386067	2.04423	-3.20054	0.00567362	0.201386	-2.08136
NLRP1	0.782804	2.57153	3.19437	0.00574718	0.201386	-2.09198
GRIN2A	-0.277008	1.76837	-3.19187	0.00577718	0.201386	-2.09628
GUF1	0.499498	3.14821	3.19092	0.00578868	0.201386	-2.09792
TPPP3	-0.821008	3.44228	-3.19061	0.00579241	0.201386	-2.09845
HERC2	0.605633	6.98906	3.18826	0.00582088	0.201386	-2.10249
QTRT1	0.41088	3.26321	3.18749	0.00583026	0.201386	-2.10382
TCF20	0.443468	5.04688	3.18687	0.00583781	0.201386	-2.10489
RASD2	-0.299602	2.3453	-3.18507	0.00585974	0.201386	-2.10798
HEY1	0.644806	8.31693	3.18273	0.00588845	0.201386	-2.11201
HPGDS	-1.47517	6.45195	-3.18095	0.00591034	0.201386	-2.11507
COX6C	-0.452472	12.0131	-3.17791	0.00594793	0.201386	-2.1203
CCND2	0.677003	10.5202	3.17503	0.00598372	0.201386	-2.12524
LUC7L2	0.428811	6.05125	3.1743	0.00599285	0.201386	-2.1265
FNBP4	0.717782	8.0551	3.17275	0.00601222	0.201386	-2.12916
NDUFS3	-0.502929	8.77982	-3.1724	0.00601667	0.201386	-2.12977
GATAD2A	0.556195	4.259	3.16965	0.00605121	0.201386	-2.13449
FSCN2	-0.318468	1.51641	-3.1684	0.006067	0.201386	-2.13664
CALB2	-0.472466	9.05449	-3.16285	0.00613764	0.201386	-2.14619
CD93	0.642015	9.8609	3.16172	0.00615207	0.201386	-2.14813
PIKFYVE	0.480991	8.76659	3.16012	0.00617259	0.201386	-2.15087
NDUFS4	-0.578998	9.2864	-3.15708	0.00621187	0.201386	-2.1561
KRT80	-0.243371	1.70883	-3.15677	0.00621595	0.201386	-2.15664
PLTP	-0.597202	7.66258	-3.15392	0.00625286	0.201386	-2.16153
TARDBP	0.675448	7.25348	3.15174	0.00628138	0.201386	-2.16528
JARID2	0.556489	5.24435	3.15154	0.00628402	0.201386	-2.16563
CD2AP	0.570203	8.41349	3.15101	0.00629092	0.201386	-2.16653
DVL3	0.830267	7.23109	3.14943	0.00631172	0.201386	-2.16925
YWHAZ	0.387326	10.8137	3.14906	0.00631658	0.201386	-2.16989
ZNF430	0.68595	3.60389	3.14828	0.00632688	0.201386	-2.17123
UTP6	0.388166	8.1121	3.14236	0.00640536	0.201386	-2.1814
EXOC1	0.410373	9.05372	3.14225	0.00640682	0.201386	-2.18159
ZNF347	0.426506	3.56796	3.13879	0.00645324	0.201386	-2.18754
PAX8	-0.368279	3.4908	-3.13701	0.00647719	0.201386	-2.19059
AP1G1	0.667899	3.9305	3.13427	0.00651426	0.201386	-2.1953
ZNF529	0.673041	5.34353	3.13393	0.00651881	0.201386	-2.19588
COPE	-0.717096	6.22037	-3.13373	0.00652152	0.201386	-2.19622
VPS39	0.491348	4.61872	3.13235	0.00654035	0.201386	-2.1986
INTS2	0.555743	7.02161	3.13232	0.00654074	0.201386	-2.19865
ATP8B2	0.771764	4.92782	3.13208	0.00654402	0.201386	-2.19906
CNOT6	0.52095	5.44962	3.1267	0.00661779	0.202337	-2.2083
MTF2	0.511016	4.34613	3.12421	0.00665212	0.202337	-2.21257
MLST8	-0.433372	4.20215	-3.12383	0.00665745	0.202337	-2.21323
DOK1	-0.447299	5.11207	-3.11923	0.00672145	0.203441	-2.22112
NFYA	0.381838	4.21142	3.11533	0.0067763	0.203468	-2.22782
SERPINH1	0.673018	7.81027	3.11523	0.00677767	0.203468	-2.22799
CYP2B6	-0.639732	2.87815	-3.11078	0.00684079	0.203847	-2.23563
MEF2A	0.448064	7.71955	3.10866	0.00687094	0.203847	-2.23926
ZNF573	0.514036	7.51348	3.1028	0.00695532	0.203847	-2.24932
GAB1	0.411285	5.13941	3.09521	0.00706591	0.203847	-2.26233
PIK3R4	0.438124	6.92256	3.09342	0.00709238	0.203847	-2.26541
NDUFA7	-0.596118	9.27754	-3.09237	0.00710787	0.203847	-2.26721
PNN	0.602314	7.13675	3.0902	0.00714	0.203847	-2.27093
MAPK9	0.519991	5.52602	3.08801	0.00717258	0.203847	-2.27468
PPP1R13L	0.382088	2.57182	3.08522	0.0072143	0.203847	-2.27947
SEC23B	0.626868	4.34325	3.08498	0.00721788	0.203847	-2.27987
PRDM1	0.898869	3.90553	3.08474	0.0072215	0.203847	-2.28029
APBB1IP	0.649886	9.24619	3.08474	0.00722156	0.203847	-2.28029
COX7A1	-0.465326	12.2832	-3.08375	0.00723647	0.203847	-2.282
ATP8B1	0.752325	7.03782	3.08348	0.00724052	0.203847	-2.28246
A2M	0.479758	11.8628	3.08103	0.0072774	0.203847	-2.28664
MAP4K4	0.43114	7.90919	3.08072	0.0072821	0.203847	-2.28718
POT1	0.377329	6.85302	3.07602	0.00735366	0.203847	-2.29524
CPB1	-0.72813	6.62854	-3.07594	0.00735484	0.203847	-2.29537
SYNJ1	0.755368	6.80757	3.07541	0.00736299	0.203847	-2.29628
LOX	0.845839	9.72914	3.07342	0.00739347	0.203847	-2.29969
CDH11	0.506681	8.22659	3.07196	0.00741601	0.203847	-2.3022
ADCY1	0.435987	2.85233	3.07142	0.00742431	0.203847	-2.30312
ZNF226	-0.517535	8.52788	-3.06957	0.00745292	0.203847	-2.30629
MC3R	-0.210549	1.43664	-3.06745	0.00748575	0.203847	-2.30992
TSHZ1	0.525572	7.82772	3.06571	0.00751296	0.203847	-2.31291
BGN	0.845401	4.76161	3.06507	0.00752294	0.203847	-2.314
SLC38A2	0.610578	10.0877	3.06407	0.0075386	0.203847	-2.31572
FEM1C	0.412448	5.94586	3.06062	0.00759277	0.204205	-2.32162
USP33	0.506568	10.7615	3.05581	0.00766911	0.204205	-2.32987
PTPN1	0.518166	5.37749	3.05071	0.00775076	0.204205	-2.3386
NUP37	-0.325221	7.82104	-3.05008	0.00776079	0.204205	-2.33966
ATOX1	-0.578457	9.45595	-3.04795	0.00779524	0.204205	-2.34331
HNF1A	-0.294193	3.0051	-3.04775	0.00779854	0.204205	-2.34366
PRG2	-0.303067	2.26723	-3.04594	0.00782789	0.204205	-2.34676
SORBS2	0.986647	6.60129	3.04337	0.00786979	0.204205	-2.35116
CANX	0.401201	10.0249	3.04236	0.00788621	0.204205	-2.35288
EGLN1	0.433603	9.62086	3.04147	0.0079009	0.204205	-2.35441
CREB1	0.333167	6.93661	3.04089	0.00791035	0.204205	-2.3554
ZNF211	0.553214	4.37629	3.0394	0.0079349	0.204205	-2.35795
NOTCH2	0.386948	10.865	3.03925	0.0079373	0.204205	-2.3582
HAP1	-0.282154	2.85729	-3.03906	0.00794053	0.204205	-2.35854
YWHAB	0.436525	10.917	3.03706	0.00797347	0.204337	-2.36195
SLC1A1	1.12452	5.55822	3.03305	0.0080402	0.204904	-2.36882
ERP29	-0.372194	7.79915	-3.03036	0.00808515	0.204904	-2.37341
MGST3	-0.325011	12.4304	-3.02943	0.00810074	0.204904	-2.375
NEDD4	0.445815	4.65178	3.02794	0.0081258	0.204904	-2.37755
UQCRB	-0.838722	6.36136	-3.02641	0.00815162	0.204904	-2.38016
DNMT1	0.559541	7.75955	3.02576	0.00816271	0.204904	-2.38128
ZNF561	-0.471062	3.03436	-3.01369	0.00836961	0.206106	-2.40191
EXOC5	0.435748	7.61049	3.01141	0.00840919	0.206106	-2.4058
TIA1	0.307658	8.14122	3.01	0.00843386	0.206106	-2.40821
HIPK3	0.849364	3.81481	3.0076	0.00847602	0.206106	-2.41232
VCL	0.476894	10.0738	3.00494	0.00852281	0.206106	-2.41686
HMG20A	0.392686	7.38988	3.00139	0.00858579	0.206106	-2.42293
NOM1	0.498374	3.69354	3.00076	0.00859701	0.206106	-2.424
TRIM56	1.15729	5.27024	2.99992	0.0086119	0.206106	-2.42543
CDK10	0.352011	4.68368	2.99989	0.00861244	0.206106	-2.42548
NDUFB6	-0.537401	9.62235	-2.9984	0.0086392	0.206106	-2.42804
EPS8	0.435194	11.1061	2.9974	0.00865702	0.206106	-2.42973
STARD10	-0.332653	3.15754	-2.99658	0.00867176	0.206106	-2.43114
TRPC6	0.238676	2.09162	2.99593	0.00868353	0.206106	-2.43225
MYH9	0.869248	5.32901	2.99581	0.00868559	0.206106	-2.43245
FRMD3	0.589364	7.20286	2.99269	0.00874197	0.206106	-2.43778
PAOX	-0.413406	2.94919	-2.99242	0.00874684	0.206106	-2.43824
HNRNPA2B1	0.924756	8.27456	2.99094	0.00877372	0.206106	-2.44077
GUCA1B	0.411319	3.03724	2.99019	0.00878731	0.206106	-2.44204
CCL18	-1.32082	6.53887	-2.98977	0.00879508	0.206106	-2.44277
ATRX	0.58737	6.69672	2.98956	0.00879878	0.206106	-2.44312
COX6B1	-0.57248	11.6386	-2.98955	0.0087991	0.206106	-2.44315
CBR3	-0.759719	6.73808	-2.98006	0.00897366	0.207363	-2.45933
ADARB1	0.650985	5.70024	2.97945	0.00898505	0.207363	-2.46038
RBM25	0.605157	8.97071	2.9791	0.00899159	0.207363	-2.46098
LGALS13	-0.217722	1.83056	-2.9789	0.00899528	0.207363	-2.46131
PURA	0.439755	9.43399	2.97691	0.00903234	0.207363	-2.4647
IGF1R	0.422039	4.46225	2.97527	0.00906306	0.207363	-2.4675
VSIG10L	-0.248154	2.21478	-2.97386	0.00908964	0.207363	-2.46991
ABLIM1	0.448944	9.94555	2.9726	0.00911339	0.207363	-2.47206
FHOD1	0.39735	6.43946	2.97224	0.00912013	0.207363	-2.47267
STEAP4	0.751363	9.55234	2.96952	0.0091716	0.207363	-2.47731
CXCL12	0.449122	10.2899	2.96917	0.00917834	0.207363	-2.47791
DIDO1	0.558484	3.78732	2.96849	0.00919108	0.207363	-2.47905
SURF1	-0.498529	9.55279	-2.96662	0.00922691	0.207363	-2.48226
PIK3R1	0.583484	10.3663	2.96012	0.00935173	0.207363	-2.49333
DYRK1A	0.251547	9.61424	2.95949	0.00936398	0.207363	-2.49441
MRPS33	-0.787756	8.75795	-2.95489	0.00945354	0.207363	-2.50225
ICAM1	0.478273	3.46428	2.9536	0.0094788	0.207363	-2.50444
HNRNPK	0.354814	12.1734	2.94993	0.00955082	0.207363	-2.51068
APOO	-0.584068	7.46985	-2.94957	0.00955809	0.207363	-2.5113
TNP2	-0.332466	2.24989	-2.94583	0.00963219	0.207363	-2.51766
SIRT6	-0.285893	2.42563	-2.94411	0.0096665	0.207363	-2.52059
DOCK1	0.816062	5.75002	2.94306	0.00968756	0.207363	-2.52239
SS18	0.705662	8.27711	2.94085	0.00973185	0.207363	-2.52614
MX1	1.08303	5.3642	2.93962	0.00975656	0.207363	-2.52823
HSD17B10	-0.380755	8.68554	-2.93758	0.00979779	0.207363	-2.5317
NXPH2	-0.260945	1.89251	-2.93726	0.00980434	0.207363	-2.53225
PRDX5	-0.369507	10.4109	-2.93707	0.00980812	0.207363	-2.53257
GPC5	-0.249994	2.15473	-2.93414	0.00986783	0.207363	-2.53757
ZBTB7B	-0.599765	4.56628	-2.93359	0.00987902	0.207363	-2.5385
ETFA	-0.30514	10.8356	-2.93044	0.00994352	0.207363	-2.54386
FUS	0.440306	7.87414	2.92933	0.0099663	0.207363	-2.54574
AHCY	-0.434026	6.47889	-2.9288	0.00997714	0.207363	-2.54664
THOP1	-0.498573	2.77906	-2.9266	0.0100226	0.207363	-2.55038
FAT1	0.556683	10.661	2.92598	0.0100355	0.207363	-2.55145
NUP160	0.342587	7.26858	2.92421	0.0100722	0.207363	-2.55444
KRT14	-1.45113	5.11112	-2.92367	0.0100835	0.207363	-2.55537
HNRNPA0	0.453736	9.30618	2.92071	0.0101453	0.207363	-2.5604
HNRNPH1	0.41546	11.5546	2.92048	0.0101502	0.207363	-2.5608
GADD45GIP1	-0.537114	6.36747	-2.91949	0.010171	0.207363	-2.56248
OPA3	0.393068	3.16848	2.91801	0.010202	0.207363	-2.56499
MYH8	-0.258399	2.11356	-2.91783	0.0102057	0.207363	-2.56529
SLC2A6	0.341766	2.89651	2.91767	0.0102093	0.207363	-2.56558
TP53INP1	0.623869	8.47805	2.91727	0.0102176	0.207363	-2.56625
EVI5L	-0.20682	3.09873	-2.91655	0.0102328	0.207363	-2.56747
ARL13B	0.756933	4.79057	2.91576	0.0102496	0.207363	-2.56882
LTC4S	-0.705346	4.48103	-2.91488	0.0102681	0.207363	-2.57031
HSPA1B	0.460492	8.44938	2.91355	0.0102963	0.207363	-2.57256
RGS5	0.704669	10.5925	2.91249	0.010319	0.207363	-2.57438
RNPEPL1	-0.459725	4.09075	-2.90902	0.0103931	0.207363	-2.58027
LIG1	0.33788	2.22289	2.90781	0.010419	0.207363	-2.58231
THNSL2	-0.793995	5.04669	-2.90565	0.0104656	0.207363	-2.58599
SMARCAD1	0.474266	6.7178	2.90497	0.0104803	0.207363	-2.58714
MLX	-0.410012	8.37231	-2.90457	0.0104889	0.207363	-2.58782
COX7B	-0.479166	11.4438	-2.90384	0.0105048	0.207363	-2.58907
AK1	-0.541445	7.22048	-2.90302	0.0105226	0.207363	-2.59046
IGF2R	0.499392	8.45222	2.90265	0.0105306	0.207363	-2.59109
PRRX1	0.433403	10.6552	2.9016	0.0105535	0.207363	-2.59287
ILK	-0.463606	7.18638	-2.90145	0.0105567	0.207363	-2.59312
VAMP1	0.561823	4.96776	2.89886	0.0106132	0.207363	-2.59752
SEL1L	0.444759	10.031	2.89855	0.0106201	0.207363	-2.59805
CLK2	0.537093	5.96309	2.89841	0.0106231	0.207363	-2.59828
ECE2	-0.396164	3.21299	-2.89671	0.0106604	0.207363	-2.60117
CFI	1.17643	5.2948	2.89201	0.0107642	0.207363	-2.60914
MYO1B	0.97375	7.05808	2.88756	0.0108633	0.207363	-2.61668
FUCA1	-0.510843	9.10305	-2.88571	0.0109048	0.207363	-2.61982
EPS15L1	0.567439	3.9502	2.88475	0.0109265	0.207363	-2.62146
RNASEH2C	-0.63562	8.00142	-2.88355	0.0109535	0.207363	-2.62349
IL6ST	0.411692	9.4854	2.88342	0.0109565	0.207363	-2.62372
GYPE	0.385096	2.30907	2.87864	0.0110649	0.207363	-2.63182
SYN3	-0.337626	2.51374	-2.87733	0.0110948	0.207363	-2.63404
ACAN	-0.260252	2.02859	-2.87701	0.0111021	0.207363	-2.63458
DOCK9	0.743673	9.15845	2.87506	0.0111468	0.207363	-2.63788
TNPO1	0.333353	8.79774	2.87355	0.0111815	0.207363	-2.64044
BHMT	0.330482	2.76914	2.87225	0.0112115	0.207363	-2.64265
ETV7	-0.320725	2.93842	-2.87077	0.0112458	0.207363	-2.64516
PDLIM2	-0.597684	8.31859	-2.87064	0.0112487	0.207363	-2.64537
NASP	0.318587	3.4186	2.87039	0.0112545	0.207363	-2.6458
XRCC2	-0.46882	4.44309	-2.86863	0.0112953	0.207363	-2.64877
DNAJC15	-0.521532	10.419	-2.86747	0.0113223	0.207363	-2.65074
RPL36	-0.581589	11.1707	-2.86686	0.0113365	0.207363	-2.65177
BLVRA	-0.360759	10.3001	-2.8667	0.0113404	0.207363	-2.65205
NUP35	0.564504	6.58549	2.86629	0.01135	0.207363	-2.65274
SMPD2	-0.352987	2.61625	-2.86521	0.0113753	0.207363	-2.65458
PTK7	-0.352859	2.64731	-2.86462	0.011389	0.207363	-2.65557
ZNF420	0.737545	4.77993	2.86443	0.0113935	0.207363	-2.65589
G6PC3	-0.364496	7.01749	-2.86175	0.0114564	0.207363	-2.66042
ALOX12B	-0.275731	1.84587	-2.86134	0.0114661	0.207363	-2.66112
ATP6V1D	-0.371623	9.65213	-2.8605	0.0114861	0.207363	-2.66255
UBA5	0.535502	6.60843	2.85948	0.0115102	0.207363	-2.66428
BCL7B	-0.4219	5.66965	-2.85923	0.0115161	0.207363	-2.6647
CPSF4	-0.46224	5.62615	-2.85693	0.0115708	0.207363	-2.6686
ZNF83	0.558481	8.18415	2.85564	0.0116014	0.207363	-2.67077
CLTC	0.266147	11.4007	2.85511	0.0116141	0.207363	-2.67167
HNRNPU	0.595857	4.73145	2.85371	0.0116476	0.207363	-2.67404
STRADA	0.286883	5.78725	2.85357	0.0116511	0.207363	-2.67428
SLC39A14	0.900049	7.2663	2.85318	0.0116602	0.207363	-2.67493
UBTD1	-0.582215	3.96235	-2.85197	0.0116893	0.207363	-2.67697
STK11IP	0.271351	2.62548	2.85174	0.011695	0.207363	-2.67738
RALGAPB	0.352301	7.27102	2.85088	0.0117156	0.207363	-2.67882
POFUT2	0.340955	4.32076	2.84982	0.0117411	0.207363	-2.68061
PTPRJ	-0.340643	1.70989	-2.84947	0.0117497	0.207363	-2.68122
ATP10D	0.489783	6.75137	2.84898	0.0117615	0.207363	-2.68204
HCN2	-0.291864	2.34059	-2.84882	0.0117653	0.207363	-2.68231
NR5A2	0.632566	3.54124	2.84801	0.0117849	0.207363	-2.68367
PRSS16	-0.242234	1.64204	-2.8449	0.0118605	0.207791	-2.68894
SLC9A2	-0.372127	1.97844	-2.84428	0.0118756	0.207791	-2.68998
PODXL	0.781164	9.11622	2.84229	0.0119244	0.207791	-2.69335
PKP4	0.601762	8.90645	2.84122	0.0119506	0.207791	-2.69516
NEUROG2	-0.346385	2.15604	-2.84103	0.0119552	0.207791	-2.69548
DNTT	-0.243271	2.90977	-2.84008	0.0119787	0.207791	-2.69709
BRD2	0.50012	8.65756	2.83842	0.0120196	0.207869	-2.69989
GNRH1	0.490652	3.22258	2.83435	0.0121205	0.207869	-2.70676
SF3B1	0.418778	11.3476	2.83393	0.012131	0.207869	-2.70747
PRKD1	0.666968	6.39653	2.83358	0.0121399	0.207869	-2.70808
CSAD	0.701318	9.13057	2.83197	0.01218	0.207869	-2.71079
WDR5	0.263849	3.82249	2.8319	0.0121818	0.207869	-2.71091
SERBP1	0.26971	7.97785	2.83073	0.0122111	0.207869	-2.71289
PROP1	-0.229467	1.92822	-2.83049	0.012217	0.207869	-2.71328
UCP3	-0.213294	1.86747	-2.82903	0.0122538	0.207869	-2.71576
PSIP1	0.371026	8.90301	2.82855	0.0122658	0.207869	-2.71656
PSRC1	-0.357634	2.5368	-2.82739	0.0122952	0.207888	-2.71853
ZFP36L2	0.40467	11.0515	2.82528	0.0123486	0.208312	-2.7221
SH3BGRL2	0.76193	7.92422	2.82264	0.0124157	0.208965	-2.72655
ROS1	-0.305164	2.115	-2.82083	0.0124618	0.208996	-2.72959
KCTD15	0.955713	4.49814	2.82034	0.0124744	0.208996	-2.73043
EPM2AIP1	0.464791	6.06929	2.81724	0.0125542	0.20944	-2.73567
ADRM1	-0.344938	7.16128	-2.81701	0.01256	0.20944	-2.73605
SLTM	0.49459	9.34358	2.81466	0.0126207	0.20944	-2.74001
MAP2K1	0.414723	10.6347	2.81393	0.0126397	0.20944	-2.74125
MRPS11	-0.410645	8.50713	-2.81152	0.0127024	0.20944	-2.74531
GART	0.591967	6.21017	2.80492	0.0128755	0.20944	-2.75644
ARF5	-0.606771	7.13768	-2.80488	0.0128765	0.20944	-2.7565
TSPAN16	-0.247711	1.91373	-2.80451	0.0128863	0.20944	-2.75712
RPL34	-0.749141	4.41651	-2.80358	0.0129109	0.20944	-2.75869
PIK3R3	0.693969	8.1218	2.80078	0.0129852	0.20944	-2.76341
CPLX1	0.342923	2.64209	2.80019	0.013001	0.20944	-2.76441
ITGA6	0.537902	10.4909	2.79983	0.0130107	0.20944	-2.76502
NSMCE2	-0.531452	7.06655	-2.79944	0.013021	0.20944	-2.76567
PHLDB3	-0.365109	1.95707	-2.79831	0.0130512	0.20944	-2.76757
C18orf32	-0.410516	9.5695	-2.79589	0.0131161	0.20944	-2.77165
APBA1	-0.355879	1.67544	-2.79573	0.0131204	0.20944	-2.77192
DKK1	-0.324568	2.02341	-2.79383	0.0131715	0.20944	-2.77511
PPP1CB	0.414304	8.47268	2.79349	0.0131808	0.20944	-2.77569
PTS	-0.61989	8.58857	-2.79301	0.0131937	0.20944	-2.7765
OSBPL8	0.474601	9.96225	2.79164	0.0132309	0.20944	-2.77881
LARP4B	0.531902	6.55449	2.78995	0.0132769	0.20944	-2.78166
ARHGEF12	0.309571	8.72503	2.78383	0.0134442	0.20944	-2.79195
PACSIN2	0.49752	8.08597	2.7838	0.013445	0.20944	-2.792
KCNIP4	-0.20458	1.894	-2.7831	0.0134645	0.20944	-2.79319
ELOF1	-0.469853	5.03433	-2.78223	0.0134885	0.20944	-2.79465
INTS3	0.325538	5.69444	2.78168	0.0135037	0.20944	-2.79557
PLCG2	0.804456	5.45531	2.78166	0.0135042	0.20944	-2.79561
SPECC1L	0.352656	4.71178	2.7813	0.013514	0.20944	-2.7962
KIAA1671	0.676628	7.00076	2.78003	0.0135493	0.20944	-2.79835
VSIG4	-0.766207	8.49859	-2.77993	0.013552	0.20944	-2.79851
VPS13A	0.490827	4.73821	2.77978	0.0135562	0.20944	-2.79876
SOS1	0.409703	8.76607	2.77963	0.0135605	0.20944	-2.79902
TREX1	-0.320453	5.01963	-2.77926	0.0135706	0.20944	-2.79963
HOXA5	0.586012	6.86761	2.77873	0.0135854	0.20944	-2.80053
TPI1	-0.280322	8.61214	-2.77838	0.0135951	0.20944	-2.80111
CTSD	-0.514159	5.35875	-2.77785	0.0136099	0.20944	-2.80201
S100A7	-0.221773	1.66582	-2.77479	0.0136956	0.20944	-2.80716
MID1	0.590697	8.03043	2.77464	0.0136996	0.20944	-2.8074
PRUNE2	-0.321005	2.22347	-2.7743	0.0137092	0.20944	-2.80798
GIT2	0.36336	7.75524	2.77409	0.0137151	0.20944	-2.80833
BCLAF1	0.363024	3.42723	2.77324	0.013739	0.20944	-2.80976
NDUFA3	-0.601733	10.6949	-2.77317	0.0137411	0.20944	-2.80989
LAP3	0.384479	10.4875	2.7726	0.0137571	0.20944	-2.81085
DCXR	-0.804441	7.60885	-2.77161	0.013785	0.20944	-2.81251
LANCL1	0.403801	9.78589	2.77152	0.0137875	0.20944	-2.81265
KLF5	0.369269	2.99968	2.77069	0.0138108	0.20944	-2.81404
IL18R1	0.586073	3.12864	2.7692	0.013853	0.209523	-2.81655
PIN1	-0.524098	6.6365	-2.76849	0.0138732	0.209523	-2.81775
MAPK3	-0.412572	5.60904	-2.76578	0.0139502	0.209811	-2.82229
ADAM28	0.55054	2.99336	2.76512	0.0139691	0.209811	-2.8234
NPY2R	-0.236267	1.79318	-2.76482	0.0139779	0.209811	-2.82392
ZNF91	0.566715	2.99834	2.75853	0.0141587	0.211069	-2.83447
ZNF318	0.401093	4.22487	2.75763	0.0141848	0.211069	-2.83598
AARS2	0.467885	3.94655	2.7574	0.0141916	0.211069	-2.83638
RDH5	-0.379042	9.18381	-2.75482	0.0142667	0.211069	-2.84071
CDC25C	-0.311818	1.70147	-2.7547	0.01427	0.211069	-2.8409
ZC3HAV1	0.702558	7.02342	2.75359	0.0143026	0.211069	-2.84277
PIK3C2A	0.482149	9.60572	2.7534	0.0143081	0.211069	-2.84309
XRN2	0.645753	5.85122	2.75318	0.0143146	0.211069	-2.84346
MYO6	0.599112	7.64113	2.74916	0.0144325	0.211069	-2.85019
POSTN	0.507299	11.4173	2.74904	0.014436	0.211069	-2.85039
KIAA0753	0.464	4.31161	2.74861	0.0144488	0.211069	-2.85112
SON	0.325122	7.23623	2.74816	0.0144622	0.211069	-2.85188
NEAT1	0.814796	11.6277	2.7478	0.0144727	0.211069	-2.85247
CTBP1	0.426336	9.26813	2.74746	0.0144829	0.211069	-2.85305
CPB2	-0.365195	1.78756	-2.74691	0.0144991	0.211069	-2.85397
ZNF148	0.359098	6.4782	2.74616	0.0145212	0.211069	-2.85522
NUDT6	-0.659497	5.91893	-2.74488	0.0145592	0.211069	-2.85737
FIS1	-0.439314	10.0617	-2.74425	0.0145782	0.211069	-2.85844
SSR1	0.498338	8.09393	2.74312	0.0146118	0.211139	-2.86033
RPS6KA3	0.345201	7.7237	2.73754	0.0147793	0.212942	-2.86968
STRN4	-0.327818	2.68736	-2.73597	0.0148269	0.212942	-2.87232
RASAL2	0.344791	2.37368	2.73544	0.0148428	0.212942	-2.8732
ZNF608	0.491258	5.94042	2.73512	0.0148524	0.212942	-2.87373
CCAR1	0.529525	9.20361	2.73278	0.0149238	0.213122	-2.87766
TNFSF10	0.414047	10.1263	2.73157	0.0149605	0.213122	-2.87968
ADAR	0.482944	8.44296	2.73071	0.0149867	0.213122	-2.88112
ENG	0.833639	6.81956	2.73015	0.0150038	0.213122	-2.88205
JAG1	0.359447	9.39158	2.72938	0.0150277	0.213122	-2.88335
ATP8A2	-0.582536	3.1141	-2.72901	0.0150388	0.213122	-2.88396
ANKK1	-0.230501	2.07646	-2.7275	0.0150853	0.213277	-2.88649
FBXW7	0.560204	5.44472	2.72677	0.0151078	0.213277	-2.88771
TCHP	0.512208	3.9447	2.72343	0.015211	0.213687	-2.8933
PDS5B	0.659943	6.26763	2.72262	0.0152363	0.213687	-2.89467
DDX11	0.43637	3.64294	2.72162	0.0152673	0.213687	-2.89633
NR2F2	0.372195	9.39131	2.72041	0.0153052	0.213687	-2.89836
CPD	0.648992	7.29661	2.719	0.0153492	0.213687	-2.90072
CCNE1	-0.269286	3.16722	-2.71631	0.0154334	0.213687	-2.90521
NDUFA2	-0.454166	10.926	-2.71616	0.0154382	0.213687	-2.90546
EPAS1	0.607601	12.2731	2.71597	0.0154443	0.213687	-2.90578
LY6G5B	0.324463	2.00553	2.71561	0.0154558	0.213687	-2.90639
HIVEP2	0.651814	3.20082	2.71459	0.0154878	0.213687	-2.90809
HNRNPH2	0.305586	10.3292	2.71357	0.0155201	0.213687	-2.9098
DRG1	-0.387127	9.09099	-2.71331	0.0155282	0.213687	-2.91023
FIZ1	-0.243182	2.73711	-2.71304	0.0155369	0.213687	-2.91069
ETS2	0.539981	7.25769	2.71197	0.0155708	0.213687	-2.91247
PPM1D	0.485609	7.00149	2.71082	0.0156072	0.213687	-2.91439
ATXN7	0.66832	7.57474	2.71019	0.0156273	0.213687	-2.91545
LUC7L	0.632759	6.02559	2.70987	0.0156375	0.213687	-2.91598
ACTR2	0.487084	10.7062	2.70917	0.0156597	0.213687	-2.91714
BBS7	0.800344	6.18307	2.70775	0.0157052	0.21381	-2.91952
PPP1R1B	-1.33185	4.77156	-2.70455	0.0158078	0.21381	-2.92486
AP2S1	-0.311209	8.82148	-2.70252	0.0158733	0.21381	-2.92825
MRPS24	-0.435731	10.3186	-2.70167	0.015901	0.21381	-2.92968
HLTF	0.412884	8.6849	2.7001	0.015952	0.21381	-2.93231
ISM2	-0.263547	2.37896	-2.6999	0.0159583	0.21381	-2.93263
CALM1	0.382275	10.5427	2.69936	0.0159758	0.21381	-2.93353
DHX8	0.324397	3.61027	2.6992	0.0159813	0.21381	-2.93381
PYGL	0.431804	10.6449	2.69839	0.0160074	0.21381	-2.93515
TP53BP2	0.476301	6.08934	2.6957	0.0160955	0.21381	-2.93965
PSMD11	0.35418	8.52547	2.69543	0.0161042	0.21381	-2.94009
L3MBTL3	0.477427	3.52127	2.69537	0.0161063	0.21381	-2.9402
SLC13A1	-0.266025	1.96216	-2.69424	0.0161432	0.21381	-2.94207
PIK3C3	0.316128	7.61227	2.69332	0.0161737	0.21381	-2.94362
HRH3	-0.336754	2.28939	-2.69186	0.0162218	0.21381	-2.94605
MPHOSPH10	0.52021	7.55892	2.69149	0.016234	0.21381	-2.94667
MAGED1	0.524867	8.56167	2.69147	0.0162345	0.21381	-2.94669
ZFR2	-0.272149	1.81558	-2.69045	0.0162683	0.21381	-2.9484
COPB1	0.357156	9.84736	2.68989	0.016287	0.21381	-2.94934
SIX2	-0.303331	1.99468	-2.68939	0.0163035	0.21381	-2.95017
TBL1XR1	0.230324	10.4907	2.68907	0.0163142	0.21381	-2.95071
GDAP1	0.40924	3.32808	2.68804	0.0163483	0.21381	-2.95242
HMGCS1	0.435658	7.08925	2.68788	0.0163537	0.21381	-2.95269
AFP	-0.260805	2.45885	-2.68749	0.0163664	0.21381	-2.95333
SPARCL1	0.571254	12.2509	2.68598	0.016417	0.214091	-2.95586
RPL30	-0.293536	13.3096	-2.68494	0.0164518	0.214165	-2.95759
PIGT	0.279257	7.75404	2.68113	0.0165798	0.214969	-2.96394
PPM1A	0.319678	6.07532	2.67838	0.0166728	0.214969	-2.96853
CEACAM1	0.439017	2.6756	2.67726	0.0167106	0.214969	-2.97038
PRKCH	0.661065	7.00139	2.67725	0.016711	0.214969	-2.9704
GPX2	-0.213388	2.02929	-2.67707	0.0167172	0.214969	-2.97071
KLHL1	-0.182207	1.65321	-2.67682	0.0167255	0.214969	-2.97111
CAPN2	0.311904	11.2707	2.67667	0.0167307	0.214969	-2.97137
RPS27A	0.297352	3.53409	2.67617	0.0167477	0.214969	-2.9722
NFAT5	0.359304	9.22402	2.67532	0.0167767	0.214969	-2.97362
SERP2	-0.381888	2.65751	-2.67368	0.0168326	0.215311	-2.97634
ABHD12	-0.453428	4.79789	-2.67073	0.016934	0.215746	-2.98126
RCC2	0.9021	5.91985	2.67022	0.0169514	0.215746	-2.9821
IL1R1	0.431269	9.69983	2.67013	0.0169546	0.215746	-2.98226
CMIP	0.401312	3.63224	2.66592	0.0171003	0.215881	-2.98926
CD59	0.304886	9.46057	2.66574	0.0171065	0.215881	-2.98956
MYBL1	-0.317517	1.70111	-2.6655	0.0171148	0.215881	-2.98996
SHANK3	0.637535	4.23679	2.66312	0.0171977	0.215881	-2.99392
DNAJC19	-0.497887	7.03007	-2.66191	0.0172399	0.215881	-2.99593
PLCB4	0.823494	4.3946	2.66137	0.0172589	0.215881	-2.99683
TRAF5	0.757078	5.34241	2.65841	0.0173628	0.215881	-3.00174
NDUFA11	-0.451704	10.287	-2.65796	0.0173787	0.215881	-3.00249
CELF1	0.354874	9.35628	2.65736	0.0174001	0.215881	-3.0035
WASF3	0.565804	8.92409	2.65599	0.0174485	0.215881	-3.00577
IL19	-0.302266	1.86062	-2.65463	0.0174966	0.215881	-3.00803
MCM3	0.446919	6.06861	2.65455	0.0174996	0.215881	-3.00817
APCS	-0.21901	2.18438	-2.6545	0.0175012	0.215881	-3.00824
CCDC124	-0.407718	3.1906	-2.6542	0.0175121	0.215881	-3.00875
MRPS28	-0.413594	9.49664	-2.65353	0.0175359	0.215881	-3.00987
TFF2	-0.208607	1.82307	-2.65274	0.0175638	0.215881	-3.01117
CELF2	0.387104	9.04516	2.652	0.0175904	0.215881	-3.0124
MYO5C	0.986553	5.76901	2.6512	0.017619	0.215881	-3.01374
TRIM5	0.380877	7.71575	2.65018	0.0176556	0.215881	-3.01543
SUZ12	0.245799	8.39645	2.64898	0.0176984	0.215881	-3.01741
CCKAR	-0.221488	1.93908	-2.64854	0.0177143	0.215881	-3.01815
APRT	-0.394784	8.5332	-2.64831	0.0177225	0.215881	-3.01853
B4GALT5	0.530394	8.54949	2.64796	0.017735	0.215881	-3.01911
MSH6	0.246528	7.4874	2.64765	0.0177462	0.215881	-3.01962
HSPA5	0.559087	6.10597	2.64735	0.017757	0.215881	-3.02012
NDUFAB1	-0.326672	11.3773	-2.64656	0.0177855	0.215881	-3.02144
RPH3AL	-0.881842	3.68995	-2.64646	0.0177891	0.215881	-3.0216
SIRT2	-0.530654	5.27945	-2.64528	0.0178316	0.215881	-3.02355
MIA3	0.440532	5.11553	2.64484	0.0178475	0.215881	-3.02428
NDUFA13	-0.523325	10.3741	-2.64438	0.0178643	0.215881	-3.02505
DLG4	0.21672	2.56571	2.64408	0.0178751	0.215881	-3.02555
PRRC1	0.415905	8.65099	2.64161	0.017965	0.216144	-3.02965
CHRNB2	-0.248634	2.57015	-2.64142	0.0179719	0.216144	-3.02997
APAF1	0.676428	6.05442	2.64096	0.0179887	0.216144	-3.03073
IGFBP1	-0.222202	1.97571	-2.64025	0.0180144	0.216144	-3.0319
NCOR1	0.281567	7.10742	2.63919	0.0180532	0.216256	-3.03366
ARIH1	0.42191	7.88978	2.63726	0.0181238	0.216701	-3.03686
RAB3GAP1	0.550574	5.93964	2.63657	0.0181493	0.216701	-3.03801
S1PR1	0.463303	8.99494	2.63512	0.0182028	0.216988	-3.04042
MAPK8IP3	0.268691	3.13635	2.62855	0.0184465	0.218892	-3.0513
USP9X	0.354074	8.90048	2.62687	0.0185095	0.218892	-3.05409
PSMB6	-0.411607	9.61669	-2.6238	0.0186247	0.218892	-3.05916
TEP1	0.394043	6.89165	2.62375	0.0186269	0.218892	-3.05926
STX16	0.676412	5.50536	2.62196	0.0186942	0.218892	-3.06221
TOMM6	-0.396083	11.1062	-2.6219	0.0186966	0.218892	-3.06231
GIMAP8	0.83966	8.41571	2.62113	0.0187257	0.218892	-3.06358
LRCH1	0.427008	4.54407	2.62091	0.0187341	0.218892	-3.06395
HRAS	-0.519916	6.69639	-2.62084	0.0187369	0.218892	-3.06407
YLPM1	0.852007	6.7551	2.62067	0.0187434	0.218892	-3.06436
COMMD1	-0.420836	8.60592	-2.6205	0.0187498	0.218892	-3.06464
CLDN4	-0.282683	2.53122	-2.61986	0.0187738	0.218892	-3.06569
SNCG	-0.901287	5.60918	-2.61922	0.0187983	0.218892	-3.06675
FXYD3	-0.321592	2.45059	-2.61887	0.0188115	0.218892	-3.06733
KIRREL2	-0.182215	1.82347	-2.61763	0.0188587	0.218892	-3.06938
CLEC3B	-0.307242	12.0001	-2.61665	0.0188964	0.218892	-3.07101
DAG1	0.370329	7.35161	2.61657	0.0188993	0.218892	-3.07113
TRIM33	0.255737	5.51661	2.61625	0.0189116	0.218892	-3.07167
PGM2L1	0.573528	4.84278	2.61432	0.0189855	0.218892	-3.07486
SIDT2	0.293781	9.63684	2.61381	0.0190052	0.218892	-3.07571
EIF2AK2	0.427282	6.71426	2.6124	0.0190593	0.218892	-3.07803
ARHGAP26	0.7493	4.21381	2.61097	0.0191147	0.218892	-3.0804
PDIK1L	0.480366	4.88341	2.61024	0.0191427	0.218892	-3.0816
STAT2	0.431095	8.60934	2.60975	0.0191618	0.218892	-3.08241
WDR37	0.29708	5.7517	2.60925	0.0191811	0.218892	-3.08324
SLC25A13	0.537425	6.38026	2.60729	0.0192572	0.218892	-3.08647
GRID1	-0.414377	3.8625	-2.60688	0.0192733	0.218892	-3.08715
SH3KBP1	0.552425	6.15242	2.60677	0.0192778	0.218892	-3.08735
STAT3	0.653772	9.28286	2.60668	0.0192812	0.218892	-3.08749
PLEKHG4	0.373038	3.10496	2.60655	0.0192863	0.218892	-3.08771
TRIP12	0.225318	9.66546	2.60479	0.019355	0.218892	-3.09062
AKAP13	0.4734	5.50261	2.60473	0.0193574	0.218892	-3.09072
PCDH9	0.466996	8.65131	2.6037	0.0193975	0.218892	-3.09241
HIRA	0.482775	5.58566	2.60365	0.0193995	0.218892	-3.09249
BBS2	0.330116	7.33212	2.60253	0.0194434	0.218892	-3.09434
BTAF1	0.66789	7.80996	2.60124	0.0194943	0.218892	-3.09648
EIF1AX	0.289026	9.19346	2.60048	0.0195242	0.218892	-3.09773
CYP20A1	0.413884	4.38375	2.59986	0.0195488	0.218892	-3.09876
MCCD1	-0.36076	2.92108	-2.59982	0.0195504	0.218892	-3.09883
SNAPIN	-0.447983	9.38912	-2.59975	0.019553	0.218892	-3.09893
COL11A1	0.254808	2.23382	2.5988	0.0195907	0.218981	-3.10051
NDUFB4	-0.257653	12.0152	-2.59702	0.0196612	0.219436	-3.10345
AGXT	-0.271662	2.31869	-2.59584	0.019708	0.219471	-3.10539
ARF1	0.32566	8.93917	2.59522	0.0197327	0.219471	-3.10641
ETS1	0.516119	10.4981	2.59355	0.0197994	0.219471	-3.10917
HAUS5	0.264199	3.10199	2.59286	0.0198272	0.219471	-3.11032
TAL1	0.905376	5.24587	2.59228	0.0198501	0.219471	-3.11126
NHS	-0.228527	2.59443	-2.59169	0.0198739	0.219471	-3.11224
NFYB	0.332908	7.88557	2.59128	0.0198902	0.219471	-3.11291
RNASE1	-0.393592	11.6015	-2.59043	0.0199246	0.219471	-3.11432
COX4I1	-0.313296	11.7362	-2.59022	0.0199329	0.219471	-3.11466
NUDT10	-0.298421	3.08128	-2.58849	0.0200026	0.219742	-3.11751
ANKFY1	0.374682	7.93892	2.58813	0.0200173	0.219742	-3.11811
ZMYND8	0.552016	6.26622	2.58721	0.0200543	0.21982	-3.11962
ITGB3	0.462182	3.52434	2.58606	0.0201008	0.220002	-3.12152
FAM120A	0.287807	11.3454	2.58495	0.0201461	0.22017	-3.12335
CYP24A1	-0.183047	1.67386	-2.58188	0.0202711	0.221208	-3.12841
ZNF559	0.61659	6.86752	2.58002	0.0203472	0.221434	-3.13147
SLC5A3	0.693914	10.3826	2.57991	0.0203521	0.221434	-3.13166
NPC1	0.398624	6.86092	2.57677	0.0204813	0.222511	-3.13683
DNASE2B	-1.21611	3.30961	-2.57485	0.0205606	0.223043	-3.13999
CSF1R	-0.453726	5.78378	-2.57079	0.0207295	0.223589	-3.14667
NDFIP1	0.27185	9.8049	2.57043	0.0207445	0.223589	-3.14726
ASB4	-0.225697	1.9	-2.57012	0.0207574	0.223589	-3.14777
CD4	-0.333397	3.54055	-2.56925	0.0207938	0.223589	-3.1492
RPGR	0.679103	4.68439	2.56792	0.0208497	0.223589	-3.15139
COX7C	-0.934319	8.11958	-2.56777	0.0208559	0.223589	-3.15163
CD68	-0.826421	6.74669	-2.56748	0.0208684	0.223589	-3.15212
EPHA3	0.515517	2.81503	2.56709	0.0208846	0.223589	-3.15276
SEC16A	0.349899	7.91205	2.56653	0.0209082	0.223589	-3.15368
CASP2	0.359301	6.68413	2.56573	0.020942	0.223589	-3.155
APOL1	0.54112	4.70211	2.56565	0.0209453	0.223589	-3.15513
MAP3K7	0.513141	6.27771	2.56443	0.0209966	0.223812	-3.15712
GSTA4	-0.310631	8.86135	-2.56254	0.0210767	0.22434	-3.16023
UQCRQ	-0.445879	11.402	-2.56179	0.0211088	0.224347	-3.16147
SOX4	0.525032	7.98768	2.56109	0.0211383	0.224347	-3.16261
OXT	-0.774376	4.15386	-2.55833	0.0212563	0.224679	-3.16716
SKAP2	0.233373	9.71132	2.55802	0.0212694	0.224679	-3.16766
IGBP1	-0.413491	9.5908	-2.55799	0.0212709	0.224679	-3.16772
ENPP2	0.406656	11.8291	2.5557	0.0213689	0.224679	-3.17147
MRPL33	-0.461538	10.1247	-2.5555	0.0213775	0.224679	-3.1718
MBNL3	0.540637	2.76901	2.55321	0.0214764	0.224679	-3.17556
MYEF2	0.419013	2.70013	2.55297	0.0214869	0.224679	-3.17596
OR2F2	-0.211401	1.92871	-2.55281	0.0214935	0.224679	-3.17621
MAD2L2	-0.594363	6.18476	-2.5527	0.0214986	0.224679	-3.17641
ALKBH7	-0.615785	8.50306	-2.55206	0.021526	0.224679	-3.17745
KDR	0.697141	5.77516	2.55197	0.0215301	0.224679	-3.1776
EI24	-0.263612	8.76039	-2.55183	0.0215362	0.224679	-3.17783
DUSP12	-0.403771	6.6705	-2.55074	0.0215832	0.22485	-3.17961
SUCLG2	-0.26247	9.69948	-2.54836	0.0216871	0.225613	-3.18353
TFG	0.304275	9.26092	2.54676	0.0217567	0.226018	-3.18614
TRRAP	0.439772	3.99157	2.54382	0.0218858	0.226982	-3.19097
ANO1	0.781529	4.25003	2.54186	0.021972	0.226982	-3.19418
CREBBP	0.4974	8.65819	2.54146	0.0219897	0.226982	-3.19484
FGF7	0.647982	6.78354	2.54005	0.0220522	0.226982	-3.19715
XPO5	-0.193389	3.16454	-2.54003	0.0220531	0.226982	-3.19718
CKAP5	0.216542	5.07248	2.53984	0.0220616	0.226982	-3.1975
SATB2	0.586419	5.73654	2.53975	0.0220656	0.226982	-3.19764
TJP1	0.461006	10.2439	2.53685	0.0221943	0.227988	-3.20239
MMAA	0.612172	3.8603	2.53331	0.0223527	0.229115	-3.20819
ARFIP2	-0.394394	5.09739	-2.53142	0.0224378	0.229115	-3.21129
GFER	-0.692237	4.46756	-2.53131	0.0224426	0.229115	-3.21146
EIF3K	-0.249613	11.8259	-2.53061	0.0224744	0.229115	-3.21262
NPHP4	0.339749	2.66658	2.53029	0.0224885	0.229115	-3.21313
AUP1	-0.354299	8.59264	-2.52959	0.0225202	0.229115	-3.21427
EML4	0.387241	7.04088	2.52954	0.0225225	0.229115	-3.21436
CISD1	-0.431411	8.37206	-2.5285	0.0225696	0.229115	-3.21606
NDUFC2	-0.315258	11.4799	-2.52639	0.0226652	0.229115	-3.21951
CASQ1	-0.251537	1.59676	-2.52542	0.0227096	0.229115	-3.2211
EXOSC5	-0.282455	4.03042	-2.52475	0.02274	0.229115	-3.22219
NPC2	-0.471648	11.2495	-2.5237	0.0227879	0.229115	-3.22391
MYL6B	-0.620387	6.41073	-2.52321	0.0228107	0.229115	-3.22472
MEF2C	0.362059	7.99731	2.52263	0.0228368	0.229115	-3.22566
SNRPD2	-0.482957	11.1306	-2.52253	0.0228414	0.229115	-3.22582
EXOSC4	-0.49854	5.55833	-2.5225	0.0228429	0.229115	-3.22587
HERC4	0.505641	6.24162	2.52237	0.022849	0.229115	-3.22609
MBNL1	0.646854	9.33868	2.52167	0.0228809	0.229115	-3.22723
MAGI1	0.577985	7.38302	2.52135	0.0228959	0.229115	-3.22776
RNF114	0.33941	7.36467	2.51972	0.0229706	0.22955	-3.23042
SPARC	0.558544	13.1555	2.51619	0.0231339	0.230868	-3.23619
RAC1	0.224256	11.5921	2.51285	0.0232894	0.232106	-3.24165
ITGA4	0.980852	4.81879	2.50973	0.0234352	0.23295	-3.24673
PHB2	-0.352139	10.296	-2.50964	0.0234393	0.23295	-3.24688
TMEM147	-0.513522	9.26526	-2.50901	0.0234692	0.23295	-3.24792
MECOM	0.691317	5.55697	2.50738	0.023546	0.233187	-3.25058
NUP43	0.374533	8.86708	2.50637	0.0235935	0.233187	-3.25222
TPP2	0.346243	7.8019	2.50627	0.0235982	0.233187	-3.25238
IFT80	0.41565	6.83786	2.50578	0.0236212	0.233187	-3.25318
LPIN1	0.574105	8.28111	2.50514	0.0236515	0.233187	-3.25422
NTN4	0.708515	7.48613	2.5015	0.0238249	0.234253	-3.26017
ARMC6	-0.343575	3.23817	-2.50107	0.0238454	0.234253	-3.26087
CLEC16A	0.355608	2.58625	2.50086	0.0238553	0.234253	-3.26121
PHF14	0.378489	4.04153	2.49953	0.0239186	0.234562	-3.26336
HINT2	-0.575045	8.89196	-2.49835	0.0239753	0.234686	-3.26529
RTN4	0.253209	13.3127	2.49733	0.0240244	0.234686	-3.26696
SCGB2A2	-0.286601	1.94669	-2.49728	0.024027	0.234686	-3.26705
CRKL	0.3573	7.42335	2.49595	0.0240909	0.234998	-3.26921
FGF6	-0.228442	2.56908	-2.49357	0.0242059	0.23528	-3.27309
APOA5	-0.197839	2.26686	-2.4931	0.0242285	0.23528	-3.27385
MAF	-0.395506	8.07711	-2.49284	0.0242414	0.23528	-3.27428
NDUFA8	-0.385142	9.12939	-2.4927	0.0242477	0.23528	-3.27449
GAMT	-0.375507	2.93058	-2.49161	0.024301	0.235486	-3.27628
U2SURP	0.42517	8.72521	2.49074	0.0243434	0.235586	-3.2777
TRA2A	0.29614	8.81592	2.4898	0.0243892	0.235719	-3.27923
SCRIB	0.509396	4.40474	2.48892	0.0244318	0.235822	-3.28065
SUGP2	0.599034	3.75897	2.48731	0.0245108	0.236274	-3.28328
KRT20	-0.250176	2.00933	-2.48647	0.0245517	0.236358	-3.28463
CSTB	-0.378915	12.4911	-2.48526	0.0246115	0.236624	-3.28661
ALDOB	-0.43401	2.9055	-2.48322	0.0247116	0.236714	-3.28992
RAPH1	0.349512	9.52144	2.48304	0.0247206	0.236714	-3.29021
GAL3ST1	-0.189676	1.59411	-2.48254	0.0247455	0.236714	-3.29103
OLFM1	0.486479	4.71917	2.48246	0.0247496	0.236714	-3.29117
PLAGL2	-0.315167	1.99644	-2.4814	0.0248019	0.236906	-3.29288
PUM1	0.4848	9.28623	2.48048	0.0248474	0.236987	-3.29438
PAPPA2	-0.386963	3.08421	-2.47993	0.0248748	0.236987	-3.29527
PPP1R16A	-0.884184	4.24013	-2.47888	0.024927	0.237177	-3.29698
DYNC1H1	0.322692	8.26587	2.4781	0.0249658	0.23724	-3.29824
HSPB2	-0.686483	7.08302	-2.47623	0.0250594	0.237465	-3.30129
ZEB1	0.401628	10.1592	2.47609	0.0250663	0.237465	-3.30151
SEC23IP	0.428284	7.35091	2.47458	0.0251418	0.237465	-3.30396
NUP85	0.419798	6.83103	2.47212	0.0252659	0.237465	-3.30797
TRAF7	0.27866	4.50933	2.47181	0.0252813	0.237465	-3.30846
CNTROB	-0.32218	4.07212	-2.4717	0.025287	0.237465	-3.30864
SH2D3C	0.472751	5.0102	2.47166	0.0252892	0.237465	-3.30871
PSMB5	-0.30272	9.86905	-2.47069	0.0253378	0.237465	-3.31028
PARK7	-0.216499	12.0489	-2.47064	0.0253406	0.237465	-3.31036
L1CAM	-0.26867	2.3148	-2.47027	0.0253592	0.237465	-3.31096
RAB11FIP2	0.351549	8.14559	2.47005	0.0253705	0.237465	-3.31132
IL24	0.254744	1.76103	2.46992	0.025377	0.237465	-3.31153
APLP2	0.391987	8.22642	2.46889	0.0254293	0.237653	-3.31321
PEX5L	-0.2162	1.60488	-2.46802	0.0254735	0.237763	-3.31462
CD46	0.38547	11.6138	2.46496	0.0256291	0.23881	-3.31957
STOML2	-0.560461	7.75593	-2.46454	0.0256506	0.23881	-3.32025
LGMN	-0.441814	9.6998	-2.4627	0.0257452	0.238909	-3.32325
MAD2L1BP	-0.515589	5.20996	-2.46257	0.0257519	0.238909	-3.32346
YAP1	0.675312	10.131	2.46243	0.0257587	0.238909	-3.32367
AKR1A1	-0.484267	8.84273	-2.46093	0.0258362	0.239233	-3.32612
FLT1	0.944082	7.25882	2.46049	0.0258587	0.239233	-3.32682
DHRS11	-0.606923	5.48063	-2.45788	0.0259938	0.239864	-3.33106
MRPS12	-0.405971	8.08005	-2.45729	0.026024	0.239864	-3.332
PHACTR2	0.392204	8.52303	2.45728	0.0260247	0.239864	-3.33203
MAP4K5	0.64445	7.52231	2.45561	0.0261116	0.240364	-3.33473
ANAPC16	-0.347051	9.31917	-2.45426	0.0261818	0.240529	-3.33692
NUFIP2	0.342599	7.81745	2.45401	0.026195	0.240529	-3.33733
PIGG	0.441745	7.89032	2.45287	0.0262543	0.240773	-3.33916
KPNA1	0.516244	7.23743	2.45033	0.0263875	0.241062	-3.34328
KDM2A	0.501783	8.28304	2.45033	0.0263876	0.241062	-3.34328
FOXP4	0.39923	3.25864	2.45019	0.0263951	0.241062	-3.34351
FAM13C	0.611912	7.18721	2.44977	0.0264169	0.241062	-3.34418
HSP90B1	0.296073	10.9204	2.4489	0.0264627	0.241122	-3.34559
COPB2	0.30427	9.70938	2.4484	0.026489	0.241122	-3.3464
NDUFAF3	-0.406357	9.24417	-2.44771	0.0265256	0.241156	-3.34752
NEK9	0.396084	8.36649	2.44405	0.0267194	0.242618	-3.35343
ABAT	0.545481	4.09097	2.442	0.0268287	0.243025	-3.35675
CNDP1	-0.186762	1.50137	-2.44193	0.0268325	0.243025	-3.35687
ERLIN1	0.247088	8.83461	2.44135	0.0268633	0.243025	-3.3578
MCF2	0.195048	2.07681	2.44014	0.0269281	0.243106	-3.35975
CAV2	0.317055	12.0886	2.4395	0.0269624	0.243106	-3.36079
SUN1	0.395066	10.1022	2.43883	0.0269983	0.243106	-3.36187
MDC1	0.357306	3.91613	2.43872	0.0270044	0.243106	-3.36205
PTK2	0.394874	8.93382	2.43794	0.0270461	0.243152	-3.36331
KHNYN	0.398741	6.12324	2.43739	0.0270757	0.243152	-3.36419
CUX1	0.5515	6.88612	2.42922	0.0275194	0.246201	-3.37739
BCKDK	-0.32585	3.9436	-2.42906	0.0275278	0.246201	-3.37764
USP7	0.310417	8.71461	2.42895	0.0275337	0.246201	-3.37781
BHLHA15	-0.237054	1.51165	-2.42718	0.0276308	0.246201	-3.38067
NOG	0.232305	1.93238	2.42707	0.0276369	0.246201	-3.38085
IL2RB	0.758654	3.09148	2.42694	0.027644	0.246201	-3.38106
KRT7	-0.266786	2.11352	-2.42684	0.0276494	0.246201	-3.38122
XPA	-0.279339	7.34977	-2.42544	0.0277267	0.246371	-3.38348
GNG12	0.382553	10.7652	2.42418	0.0277963	0.246371	-3.38552
CSRNP2	0.361706	6.00435	2.42409	0.027801	0.246371	-3.38566
JAK2	0.56385	5.58471	2.42288	0.0278676	0.246371	-3.3876
RBBP7	0.206082	9.55224	2.42286	0.0278689	0.246371	-3.38764
SHH	-0.212005	1.94185	-2.42285	0.0278696	0.246371	-3.38766
DDIT3	-0.580715	7.04316	-2.42076	0.0279855	0.246904	-3.39103
SEH1L	0.285755	8.75163	2.42055	0.027997	0.246904	-3.39136
CEL	-0.246813	2.05286	-2.41842	0.0281158	0.247609	-3.39479
NRBP1	-0.410049	5.48394	-2.4167	0.0282116	0.247609	-3.39755
GNB1	0.378992	10.5192	2.41623	0.0282381	0.247609	-3.39832
NCOA3	0.404107	7.04219	2.41539	0.0282855	0.247609	-3.39968
ELAC2	0.286771	5.95764	2.41503	0.0283052	0.247609	-3.40024
MRPL22	-0.446218	8.87968	-2.41463	0.0283278	0.247609	-3.40089
NDUFB3	-0.412407	11.1494	-2.41459	0.0283301	0.247609	-3.40095
IDS	0.410267	7.04252	2.4143	0.0283462	0.247609	-3.40142
CRIM1	0.533946	10.4916	2.41271	0.0284363	0.247936	-3.40399
TPP1	0.409006	3.96426	2.41217	0.0284665	0.247936	-3.40485
LENG8	0.443622	3.90763	2.41134	0.0285136	0.247936	-3.40619
RAMP2	-0.508436	2.98562	-2.41114	0.0285244	0.247936	-3.4065
TMEM120A	-0.550535	7.82828	-2.40878	0.0286583	0.247936	-3.4103
TIMM50	-0.418062	7.15614	-2.40866	0.0286656	0.247936	-3.4105
SLC5A5	-0.295312	3.28514	-2.40855	0.0286716	0.247936	-3.41068
NFIX	0.976883	7.56774	2.40827	0.0286875	0.247936	-3.41112
PTPRM	0.513687	9.55779	2.40728	0.0287436	0.247936	-3.41271
NEUROG1	-0.205243	2.02665	-2.40708	0.028755	0.247936	-3.41303
CHD1	0.546104	7.50509	2.40663	0.0287807	0.247936	-3.41375
GNAL	0.42778	2.86301	2.40587	0.0288241	0.247936	-3.41498
SLCO3A1	0.554141	5.61708	2.40473	0.0288892	0.247936	-3.41681
FGFR2	1.01885	4.9389	2.40438	0.0289092	0.247936	-3.41737
GRM5	-0.344236	1.84323	-2.40355	0.0289569	0.247936	-3.4187
SHPRH	0.377673	4.69496	2.40335	0.0289683	0.247936	-3.41902
CYB5B	0.419815	3.61776	2.40231	0.0290284	0.247936	-3.4207
PFN1	-0.463834	8.44422	-2.40217	0.0290364	0.247936	-3.42093
CSE1L	0.282857	7.05115	2.4015	0.0290747	0.247936	-3.422
CSNK1G2	0.263593	4.12308	2.40063	0.0291248	0.247936	-3.42339
PRKCE	0.298885	3.61669	2.39997	0.0291631	0.247936	-3.42446
CACYBP	-0.298983	3.29222	-2.39976	0.0291754	0.247936	-3.4248
DLG1	0.427814	8.06166	2.39898	0.0292205	0.247936	-3.42605
SETBP1	0.597981	4.19543	2.39888	0.0292262	0.247936	-3.42621
COL4A2	0.439904	11.8277	2.39871	0.0292363	0.247936	-3.42649
SIK3	0.480347	7.73879	2.39607	0.029389	0.247936	-3.43071
PYY	0.167227	1.43969	2.39504	0.029449	0.247936	-3.43236
SPG11	0.336113	8.74936	2.39471	0.0294686	0.247936	-3.4329
UPF1	0.371635	4.02502	2.39427	0.0294943	0.247936	-3.43361
RARG	-0.224913	3.18797	-2.39393	0.029514	0.247936	-3.43415
ARFIP1	0.25546	8.83229	2.3938	0.0295218	0.247936	-3.43437
ETHE1	-0.8123	4.42842	-2.39294	0.0295719	0.247936	-3.43574
MAST3	0.504715	4.11276	2.39203	0.0296252	0.247936	-3.4372
PLS3	0.279214	11.7293	2.39202	0.0296258	0.247936	-3.43722
NAA25	0.587169	5.32485	2.39019	0.029733	0.247936	-3.44014
IFI16	0.372252	9.92792	2.38919	0.0297923	0.247936	-3.44176
PLCB1	0.511432	6.80593	2.38912	0.0297959	0.247936	-3.44186
ERBB3	-0.234672	1.93182	-2.38885	0.0298123	0.247936	-3.4423
SMARCA4	0.361451	3.66649	2.38874	0.0298183	0.247936	-3.44247
ARL3	-0.337208	8.63517	-2.3882	0.0298506	0.247936	-3.44334
ZNF738	0.554216	5.17721	2.3877	0.0298803	0.247936	-3.44415
PLEKHA5	0.444131	8.08624	2.38752	0.0298904	0.247936	-3.44442
TNRC6B	0.307981	7.13891	2.38635	0.0299597	0.247936	-3.4463
DPYSL2	0.363247	11.0447	2.38581	0.0299922	0.247936	-3.44717
TRPV3	-0.225442	1.92419	-2.38572	0.0299972	0.247936	-3.44731
LY6K	-0.832512	4.29853	-2.38545	0.0300134	0.247936	-3.44775
PI4KA	0.542797	3.79228	2.38525	0.0300254	0.247936	-3.44807
SLX4	-0.236963	2.58443	-2.38522	0.030027	0.247936	-3.44811
HIF1A	0.445247	10.0711	2.38484	0.0300493	0.247936	-3.44872
C2CD4A	-0.18084	1.28346	-2.38451	0.0300692	0.247936	-3.44925
EFCAB5	-0.173515	1.85155	-2.3824	0.0301948	0.248693	-3.45263
LAMA4	0.291169	11.2297	2.37958	0.0303633	0.248897	-3.45714
MYL3	-0.286479	2.45883	-2.37925	0.0303833	0.248897	-3.45767
FLRT2	0.305106	4.19302	2.37904	0.0303958	0.248897	-3.458
CHD4	0.461985	6.5452	2.37876	0.0304125	0.248897	-3.45845
CROCC	-0.272462	2.90463	-2.3786	0.0304222	0.248897	-3.45871
SPP2	-0.257572	2.17776	-2.3785	0.0304285	0.248897	-3.45887
JAK1	0.298698	10.527	2.37803	0.0304564	0.248897	-3.45962
AVPR1B	-0.388711	2.20427	-2.3771	0.0305127	0.24908	-3.46111
BMPR2	0.325898	8.57869	2.37618	0.0305682	0.249256	-3.46258
NEDD8	-0.408733	10.4952	-2.37517	0.0306293	0.249334	-3.4642
SLIT2	0.535914	6.19952	2.3749	0.0306456	0.249334	-3.46463
MRPS34	-0.373599	6.91947	-2.37419	0.0306886	0.249409	-3.46577
MIOX	-0.183689	2.47423	-2.37035	0.0309222	0.250947	-3.4719
ATP2A2	0.54402	5.11476	2.36941	0.0309797	0.250947	-3.47341
SMPDL3B	-0.259848	1.85074	-2.36886	0.031013	0.250947	-3.47428
A1BG	-0.483116	2.76433	-2.36884	0.0310143	0.250947	-3.47431
GPR78	-0.31182	2.11985	-2.36728	0.03111	0.251444	-3.4768
AVEN	-0.368052	6.62751	-2.3657	0.0312069	0.251951	-3.47932
TMEM33	0.234891	3.85231	2.3636	0.0313364	0.252259	-3.48267
NR4A3	0.213024	1.82551	2.3635	0.0313426	0.252259	-3.48283
SCCPDH	-0.556861	4.45204	-2.36332	0.0313541	0.252259	-3.48313
ZNF541	-0.685184	4.21812	-2.36286	0.0313823	0.252259	-3.48386
CAMK2A	-0.23749	1.71664	-2.36161	0.0314599	0.252606	-3.48586
PRDX4	-0.254965	10.9472	-2.35819	0.0316726	0.254037	-3.49131
FAR1	0.42226	9.01237	2.35587	0.0318179	0.254925	-3.49501
CD22	0.269034	2.16845	2.35314	0.0319891	0.255994	-3.49935
TAF15	0.484938	6.64707	2.35264	0.032021	0.255994	-3.50016
ULK4	-0.355191	3.24805	-2.35164	0.0320839	0.256072	-3.50174
DNM2	0.349163	3.56387	2.35138	0.0321004	0.256072	-3.50216
OR7G2	-0.207264	1.76896	-2.35068	0.0321449	0.256128	-3.50328
FBXW8	0.23624	1.95742	2.3497	0.0322067	0.256128	-3.50483
FIP1L1	0.432457	3.06173	2.34962	0.0322119	0.256128	-3.50496
DNAH10	-0.170649	1.94808	-2.34772	0.0323323	0.2564	-3.50798
DPP7	-0.514484	5.63226	-2.3477	0.0323337	0.2564	-3.50801
SPEN	0.599657	6.99505	2.34683	0.0323892	0.2564	-3.5094
RBM12B	0.420683	5.41101	2.34637	0.0324189	0.2564	-3.51014
S100A2	-0.823223	3.21067	-2.34634	0.0324204	0.2564	-3.51018
LASP1	0.249144	10.4866	2.3446	0.032532	0.256858	-3.51296
ARHGEF1	0.196415	2.81518	2.34434	0.0325482	0.256858	-3.51336
CDK4	-0.505683	7.98081	-2.34198	0.0326996	0.257346	-3.51711
HK2	0.458164	9.6331	2.34187	0.0327069	0.257346	-3.51729
TPPP	0.321595	2.46231	2.34175	0.0327149	0.257346	-3.51749
WDR70	0.328264	5.82817	2.34072	0.0327811	0.257591	-3.51912
GIPC2	0.620647	5.88233	2.33687	0.0330302	0.259271	-3.52524
HSD17B12	0.332594	10.0257	2.33491	0.0331574	0.259979	-3.52835
TNFRSF13B	-0.22419	2.60144	-2.33393	0.0332214	0.259979	-3.5299
IMPG1	-0.183081	1.59179	-2.33386	0.0332264	0.259979	-3.53003
UBXN4	0.272484	9.84807	2.33265	0.0333055	0.260321	-3.53195
G0S2	-0.233574	12.9365	-2.33139	0.033388	0.26061	-3.53395
DDX19A	0.318642	7.57843	2.33077	0.0334285	0.26061	-3.53493
SLC30A1	0.421123	4.98176	2.32987	0.0334877	0.26061	-3.53635
MAN2A2	0.52598	6.67793	2.32982	0.033491	0.26061	-3.53643
EPC2	0.24417	7.24116	2.32889	0.0335518	0.26061	-3.5379
SYNCRIP	0.242784	7.67044	2.3286	0.0335714	0.26061	-3.53837
DHPS	-0.401533	4.20371	-2.32831	0.0335905	0.26061	-3.53883
PTPRZ1	1.32317	3.36175	2.32581	0.0337559	0.2616	-3.5428
SWAP70	0.482032	8.61575	2.3253	0.0337892	0.2616	-3.54359
GNG5	-0.370019	8.7936	-2.32379	0.0338895	0.261893	-3.54599
ZNF233	-0.175762	2.34586	-2.32358	0.0339041	0.261893	-3.54633
AMH	-0.228563	2.29655	-2.32313	0.0339339	0.261893	-3.54704
RGS16	0.19512	2.37681	2.32151	0.0340417	0.261985	-3.5496
IMMT	0.2168	9.03937	2.32143	0.0340471	0.261985	-3.54973
NOP2	0.281145	3.80154	2.32135	0.0340527	0.261985	-3.54986
JMJD1C	0.326886	8.96457	2.32055	0.0341061	0.262122	-3.55113
CLCC1	0.448677	7.58845	2.31756	0.0343065	0.26272	-3.55586
WDR26	0.331963	8.68964	2.31587	0.0344204	0.26272	-3.55853
DEFB1	-2.27264	6.85724	-2.31585	0.034422	0.26272	-3.55857
SLC29A3	-0.308384	3.55318	-2.3152	0.0344656	0.26272	-3.55959
AOX1	0.756487	9.00294	2.31425	0.0345299	0.26272	-3.5611
SLC39A3	-0.352669	5.8358	-2.31391	0.0345533	0.26272	-3.56164
ADAMTS4	1.29245	5.14226	2.31327	0.0345964	0.26272	-3.56265
PPP1R13B	0.341104	3.87608	2.31307	0.0346099	0.26272	-3.56296
SLCO1B1	-0.251894	1.93226	-2.31084	0.0347614	0.26272	-3.56649
CERKL	-0.184037	1.68314	-2.31068	0.0347721	0.26272	-3.56674
ATP6V1F	-0.511394	9.82057	-2.31039	0.0347923	0.26272	-3.5672
FGF16	-0.232656	1.7992	-2.31035	0.0347952	0.26272	-3.56727
SLC6A6	0.531088	8.38427	2.30989	0.0348261	0.26272	-3.56799
POLR2B	0.273826	8.92541	2.30973	0.0348369	0.26272	-3.56824
MRPL11	-0.606845	6.28698	-2.30849	0.0349221	0.26272	-3.57021
PAK2	0.307928	9.24961	2.30802	0.0349541	0.26272	-3.57095
JMJD6	0.278531	4.40978	2.308	0.0349553	0.26272	-3.57098
ZFPM2	0.436109	7.55573	2.30782	0.034968	0.26272	-3.57127
ABI1	0.415532	8.95071	2.30766	0.034979	0.26272	-3.57152
APC	0.683144	4.18932	2.30738	0.0349983	0.26272	-3.57197
SLC39A5	-0.290292	2.50394	-2.30736	0.0349995	0.26272	-3.572
PNPLA7	-0.203431	2.51098	-2.30734	0.0350011	0.26272	-3.57203
STC2	0.574856	3.96121	2.30727	0.0350055	0.26272	-3.57213
NDUFA9	-0.38113	8.16418	-2.30641	0.0350647	0.262896	-3.5735
PFDN4	-0.385155	9.85366	-2.30537	0.0351358	0.262932	-3.57513
ARCN1	0.240785	9.12007	2.3053	0.035141	0.262932	-3.57525
LARP6	-0.648779	6.36521	-2.30369	0.035252	0.263494	-3.57779
GABRR3	-0.1625	1.58671	-2.30082	0.0354505	0.264675	-3.58232
MET	0.54055	7.22169	2.30037	0.0354819	0.264675	-3.58304
FGF17	-0.305765	2.18194	-2.29637	0.0357605	0.265863	-3.58934
SRA1	-0.340252	7.68519	-2.29623	0.0357705	0.265863	-3.58957
BRF1	-0.265286	4.31856	-2.29592	0.0357917	0.265863	-3.59005
FAH	-0.436258	10.3944	-2.2959	0.0357936	0.265863	-3.59009
EWSR1	0.266713	2.89503	2.29518	0.035844	0.265863	-3.59122
LGALS1	-0.194886	13.3357	-2.29498	0.035858	0.265863	-3.59154
RAB4A	-0.283414	8.8112	-2.29412	0.0359181	0.26604	-3.59289
TXN2	-0.672584	7.32815	-2.29312	0.0359884	0.26618	-3.59446
ZNHIT3	-0.541343	8.09059	-2.29227	0.036048	0.26618	-3.5958
EIF3I	-0.175473	10.3623	-2.2922	0.0360531	0.26618	-3.59591
DDX39A	0.241423	7.06238	2.29094	0.0361421	0.26618	-3.5979
LARP4	0.556927	7.62868	2.29049	0.0361742	0.26618	-3.59861
TMED1	-0.475285	6.63907	-2.28985	0.0362195	0.26618	-3.59962
ZNF28	-0.258339	2.31444	-2.28982	0.0362212	0.26618	-3.59966
KRT75	-0.188716	2.19232	-2.28964	0.036234	0.26618	-3.59994
CYB5A	-0.376087	11.6301	-2.28902	0.0362779	0.26618	-3.60092
LIFR	0.606774	8.48398	2.28813	0.0363412	0.26618	-3.60232
PMM1	-0.701924	6.15084	-2.28716	0.0364105	0.26618	-3.60386
WNT10B	-0.220972	3.34353	-2.28688	0.0364302	0.26618	-3.60429
BACE1	0.282713	6.69329	2.28639	0.0364647	0.26618	-3.60506
DDX10	0.695968	5.23865	2.28594	0.0364968	0.26618	-3.60577
ABO	-0.265519	2.50983	-2.28578	0.0365082	0.26618	-3.60602
P2RY4	-0.206057	1.54482	-2.28567	0.0365161	0.26618	-3.60619
FBXL2	0.191185	3.59641	2.28251	0.0367424	0.267406	-3.61117
TTC14	0.438867	8.63186	2.28231	0.036757	0.267406	-3.61149
KAT2A	0.331968	4.468	2.27964	0.0369489	0.26838	-3.61568
NDUFA12	-0.349136	11.0462	-2.27861	0.0370232	0.26838	-3.6173
EEF1A2	-0.152956	2.47747	-2.2774	0.0371106	0.26838	-3.6192
RMI1	0.370203	4.79483	2.27686	0.03715	0.26838	-3.62005
STAT1	0.373233	5.55437	2.27586	0.0372221	0.26838	-3.62162
CPSF2	0.42562	6.03509	2.27575	0.0372306	0.26838	-3.6218
POLR2I	-0.542653	9.32465	-2.27545	0.0372521	0.26838	-3.62226
CTSF	-0.489478	6.64792	-2.2753	0.0372632	0.26838	-3.6225
AQR	0.270523	6.86691	2.27529	0.0372639	0.26838	-3.62252
LRP2	-0.239734	1.77285	-2.2742	0.0373433	0.26838	-3.62423
S100G	-0.211009	1.58561	-2.27413	0.0373481	0.26838	-3.62434
ATP6V0A2	0.439657	4.57228	2.27394	0.0373616	0.26838	-3.62463
ZAP70	0.316102	2.36258	2.27356	0.0373895	0.26838	-3.62523
NSUN2	0.335827	6.25923	2.2734	0.0374017	0.26838	-3.62549
COMMD6	-0.376161	12.3518	-2.27271	0.0374518	0.268444	-3.62657
HSD17B4	0.263418	10.2663	2.27183	0.037516	0.268444	-3.62795
CLK1	0.448396	9.1938	2.27131	0.0375542	0.268444	-3.62877
CAMK1D	0.429244	4.34765	2.2712	0.037562	0.268444	-3.62893
MLH1	0.33866	8.24115	2.27032	0.0376269	0.268444	-3.63032
NRP1	0.569341	10.2676	2.26988	0.037659	0.268444	-3.63101
CIB2	-0.301728	2.5315	-2.2688	0.0377383	0.268444	-3.6327
MN1	0.545245	7.58124	2.26835	0.0377715	0.268444	-3.63341
KRT6A	-0.312116	1.81253	-2.26794	0.0378015	0.268444	-3.63405
EIF4E2	-0.52701	7.01407	-2.26751	0.0378333	0.268444	-3.63473
SDF2	-0.452251	7.13188	-2.26731	0.0378482	0.268444	-3.63504
KRI1	0.327352	3.59219	2.2673	0.0378486	0.268444	-3.63505
PRR5	-0.571048	5.75918	-2.26581	0.0379588	0.268966	-3.63739
UBE2J1	0.497737	4.28837	2.26451	0.0380548	0.268983	-3.63942
ZNF177	0.541352	4.60634	2.2643	0.038071	0.268983	-3.63977
IL1RL2	-0.30352	1.69931	-2.26408	0.0380872	0.268983	-3.64011
PCSK7	-0.33732	4.85563	-2.26255	0.0382007	0.268983	-3.6425
ZNF223	0.385394	2.90042	2.26208	0.038236	0.268983	-3.64324
TXN	-0.424684	11.3408	-2.26139	0.0382871	0.268983	-3.64432
SULT2B1	-0.333521	2.61108	-2.26104	0.0383132	0.268983	-3.64487
CDC25B	0.443202	4.9588	2.26069	0.0383394	0.268983	-3.64542
MCM3AP	0.435337	7.06696	2.26032	0.0383667	0.268983	-3.64599
PFDN2	-0.337995	8.89395	-2.2601	0.0383835	0.268983	-3.64634
PSMA7	-0.296881	9.79221	-2.25932	0.0384418	0.268983	-3.64756
AIP	-0.485466	6.42175	-2.2593	0.0384432	0.268983	-3.64759
POLR3A	0.42647	4.91703	2.2588	0.0384807	0.268983	-3.64838
MAST4	0.302768	5.57735	2.25852	0.0385015	0.268983	-3.64881
ADAMTSL5	-0.308048	2.27993	-2.25818	0.0385272	0.268983	-3.64935
CCL24	-0.258008	2.44485	-2.25792	0.0385463	0.268983	-3.64975
MLXIP	0.594701	5.0523	2.25661	0.0386452	0.269417	-3.65181
SMARCA2	0.424342	9.94445	2.25287	0.0389275	0.270628	-3.65766
TP53I3	-0.594415	7.2286	-2.2528	0.0389322	0.270628	-3.65776
SLC10A2	-0.221265	1.71669	-2.25217	0.0389799	0.270628	-3.65874
PAFAH1B1	0.347374	9.49448	2.25207	0.0389875	0.270628	-3.6589
EIF4A3	0.251964	7.78557	2.2509	0.0390766	0.270628	-3.66073
GLP1R	-0.25132	2.24707	-2.25046	0.0391102	0.270628	-3.66142
LYVE1	-1.08041	7.54162	-2.24992	0.0391509	0.270628	-3.66226
FANCF	0.260649	3.72037	2.24978	0.0391618	0.270628	-3.66248
DHX9	0.373416	8.49795	2.2487	0.0392438	0.270628	-3.66416
USP22	0.395654	8.69252	2.24863	0.0392494	0.270628	-3.66428
LSM1	-0.381081	9.43322	-2.24835	0.039271	0.270628	-3.66472
PPP1R12B	0.297826	5.90621	2.24748	0.0393376	0.270628	-3.66608
TRIAP1	-0.43889	8.40886	-2.24747	0.0393382	0.270628	-3.6661
SLC5A2	-0.172073	2.02822	-2.24724	0.0393557	0.270628	-3.66645
PLCL2	0.405847	6.62851	2.24676	0.0393921	0.270628	-3.6672
INHA	-0.257419	2.12598	-2.24656	0.0394076	0.270628	-3.66751
NFE2L1	0.396708	10.4632	2.24605	0.0394464	0.270642	-3.6683
STUB1	-0.37427	8.43756	-2.24509	0.0395201	0.270778	-3.6698
CARD10	0.839891	5.35927	2.24484	0.0395398	0.270778	-3.6702
TIAM1	0.66836	4.34924	2.24254	0.0397165	0.271735	-3.67379
TMPRSS6	-0.235156	2.56019	-2.24135	0.0398087	0.272113	-3.67565
COQ7	-0.546137	4.41814	-2.24075	0.0398554	0.272145	-3.67659
ROMO1	-0.485237	9.76189	-2.23946	0.0399552	0.272145	-3.6786
NEDD9	0.601821	9.2146	2.23915	0.0399786	0.272145	-3.67907
MAGEC2	-0.230088	2.21043	-2.23912	0.0399817	0.272145	-3.67913
LMX1B	-0.153567	1.86919	-2.23889	0.0399992	0.272145	-3.67949
C1S	0.423268	10.9674	2.23842	0.0400355	0.272145	-3.68021
RPS6KB2	-0.252887	3.21727	-2.23773	0.0400894	0.272185	-3.68129
RBL2	0.25509	8.83261	2.23721	0.0401301	0.272185	-3.68211
THOC2	0.416674	7.60972	2.23635	0.0401967	0.272185	-3.68344
DICER1	0.371888	8.81272	2.23583	0.0402374	0.272185	-3.68425
RHOC	-0.320438	9.48387	-2.23579	0.0402408	0.272185	-3.68432
KCTD12	0.301436	11.5523	2.2355	0.0402634	0.272185	-3.68477
ACTB	0.92154	9.97802	2.23434	0.0403542	0.272549	-3.68658
RBBP6	0.36502	5.15214	2.2337	0.0404044	0.272637	-3.68758
PTRH2	-0.416815	7.38855	-2.2327	0.0404824	0.272867	-3.68913
COMTD1	-0.251863	3.05595	-2.23189	0.0405465	0.272867	-3.6904
ZDHHC17	0.278063	9.51181	2.23118	0.0406019	0.272867	-3.6915
DMBT1	-0.298219	3.29252	-2.23055	0.040652	0.272867	-3.69249
HSPA8	0.314589	12.9565	2.23035	0.0406673	0.272867	-3.69279
ADAT3	-0.239017	1.82207	-2.23008	0.040689	0.272867	-3.69322
ZNF746	0.433614	5.71713	2.22996	0.0406981	0.272867	-3.6934
RARB	0.845562	2.99019	2.2291	0.0407663	0.273075	-3.69474
SSH2	0.491189	6.53413	2.22727	0.0409107	0.273793	-3.69758
FXYD1	-0.935291	5.02036	-2.225	0.0410917	0.274754	-3.70112
DPM3	-0.509585	7.93283	-2.22445	0.0411348	0.274792	-3.70196
ST8SIA6	-0.19655	1.61363	-2.22174	0.0413517	0.275863	-3.70618
ZNF527	0.252003	2.67055	2.22151	0.0413701	0.275863	-3.70654
ALDH5A1	0.533744	8.27803	2.22064	0.0414396	0.276006	-3.70788
PRKAA1	0.60859	5.4905	2.22031	0.0414666	0.276006	-3.70841
ALG6	0.41266	5.6448	2.21966	0.0415186	0.276006	-3.70941
C1D	-0.57944	6.11514	-2.21859	0.0416047	0.276006	-3.71108
EDEM2	-0.236993	5.83415	-2.21858	0.0416053	0.276006	-3.71109
MSN	0.435978	10.212	2.21833	0.0416257	0.276006	-3.71148
ZNF549	0.469753	4.32762	2.2173	0.0417087	0.276006	-3.71308
ETV6	0.748044	4.83978	2.21727	0.0417113	0.276006	-3.71313
TUB	0.469821	3.82235	2.21705	0.0417293	0.276006	-3.71347
CYLD	0.409413	6.16368	2.21391	0.0419835	0.277238	-3.71835
SETD7	0.328023	10.5057	2.21381	0.041991	0.277238	-3.71849
USP8	0.272423	7.8079	2.21328	0.0420342	0.277275	-3.71931
NNT	0.31512	9.49824	2.21225	0.0421179	0.277578	-3.72091
MTR	0.405844	7.26811	2.20978	0.0423199	0.27866	-3.72474
ENDOU	0.247542	1.92821	2.20921	0.0423666	0.278717	-3.72563
AHR	0.251347	9.16521	2.2076	0.042499	0.279339	-3.72813
SSR4	-0.441852	10.2513	-2.20615	0.0426177	0.279823	-3.73037
ZNF101	-0.249582	4.0327	-2.20552	0.0426703	0.279823	-3.73135
TMEM126A	-0.436212	9.78619	-2.20462	0.0427439	0.279823	-3.73273
HSP90AB1	0.464471	9.34881	2.20425	0.0427749	0.279823	-3.73332
SLC35B2	-0.528943	4.52156	-2.20424	0.0427755	0.279823	-3.73333
TOP2B	0.25501	9.36451	2.20393	0.0428009	0.279823	-3.7338
KNG1	-0.21188	1.82092	-2.20295	0.0428822	0.279965	-3.73532
YIPF7	-0.20768	2.26805	-2.20275	0.0428988	0.279965	-3.73563
NOD1	0.208893	3.98579	2.2017	0.0429859	0.280079	-3.73726
RTN4R	-0.229062	2.09801	-2.20162	0.0429925	0.280079	-3.73738
FCHSD2	0.488036	6.61768	2.19986	0.0431391	0.280549	-3.74011
GMNN	-0.47283	6.38057	-2.19984	0.0431409	0.280549	-3.74014
UBA52	-0.26258	3.12046	-2.19931	0.0431844	0.280555	-3.74095
NUDT3	-0.313005	5.52478	-2.19829	0.0432702	0.280555	-3.74254
RRS1	0.370624	6.79172	2.19642	0.0434261	0.280555	-3.74542
SLC7A6	0.55052	6.72013	2.1952	0.0435283	0.280555	-3.7473
PDE4B	0.968323	5.97436	2.1947	0.0435704	0.280555	-3.74808
COL3A1	0.334669	12.8209	2.19464	0.0435762	0.280555	-3.74818
CCR9	-0.195957	1.2023	-2.19462	0.0435775	0.280555	-3.74821
APOF	-0.233224	1.8026	-2.19404	0.0436262	0.280555	-3.7491
EHMT1	0.484389	8.45828	2.19381	0.0436457	0.280555	-3.74946
NETO2	0.338577	2.32884	2.19372	0.0436528	0.280555	-3.74959
MAEA	0.401697	7.87427	2.19339	0.0436811	0.280555	-3.75011
PMS1	0.379896	7.04053	2.19328	0.0436902	0.280555	-3.75028
COQ4	-0.294264	5.61454	-2.19251	0.0437556	0.280555	-3.75147
RAI14	0.366164	4.61728	2.19131	0.0438562	0.280555	-3.75331
AGAP1	0.412489	5.45463	2.19093	0.0438888	0.280555	-3.75391
CLIC1	-0.316773	10.6908	-2.1909	0.043891	0.280555	-3.75395
IL33	0.513966	8.72352	2.19075	0.0439038	0.280555	-3.75418
SQLE	0.718589	4.39414	2.19037	0.0439358	0.280555	-3.75476
PRPH2	0.160422	2.32328	2.19027	0.0439444	0.280555	-3.75492
GNGT1	-0.326984	1.82662	-2.18902	0.0440505	0.280555	-3.75685
POLA1	0.319417	4.00214	2.18899	0.0440536	0.280555	-3.75691
SRRM2	0.44235	7.87746	2.18897	0.0440551	0.280555	-3.75693
MFN2	0.271312	7.12715	2.18878	0.0440711	0.280555	-3.75723
ZNF441	0.435748	3.34369	2.18844	0.0440996	0.280555	-3.75774
LAMB3	0.645732	5.61315	2.18823	0.0441181	0.280555	-3.75808
ZMIZ1	0.407892	9.21156	2.1876	0.0441717	0.280555	-3.75905
TFDP1	0.330718	8.65472	2.1876	0.0441717	0.280555	-3.75905
TJP2	0.437997	9.63874	2.18657	0.0442591	0.280664	-3.76063
HEPH	0.582667	4.34605	2.1864	0.0442739	0.280664	-3.7609
CELF4	-0.16323	1.83783	-2.18509	0.0443853	0.280664	-3.76291
GPD2	0.369202	4.94903	2.18497	0.0443961	0.280664	-3.76311
PHPT1	-0.485598	9.41883	-2.18461	0.0444267	0.280664	-3.76366
DCC	-0.266534	1.66305	-2.18424	0.0444582	0.280664	-3.76423
DDX3X	0.308395	10.8563	2.18376	0.0444992	0.280664	-3.76496
SLC22A14	-0.464514	3.4095	-2.18341	0.0445294	0.280664	-3.76551
PPP1R1A	-0.364979	9.1458	-2.18338	0.0445323	0.280664	-3.76556
WDR46	0.505058	4.99447	2.18185	0.0446639	0.280819	-3.76792
SNRNP70	0.355793	6.45186	2.1815	0.0446935	0.280819	-3.76845
PRDM2	0.514318	4.22908	2.18132	0.0447087	0.280819	-3.76872
KCND2	0.427615	2.55757	2.18131	0.0447096	0.280819	-3.76874
YWHAG	0.30012	12.6746	2.18044	0.0447845	0.28105	-3.77008
KRT5	-0.361055	2.97178	-2.17929	0.0448839	0.281196	-3.77185
RAF1	0.21413	8.18471	2.17874	0.044932	0.281196	-3.77271
RECQL	0.302405	9.22365	2.17813	0.0449845	0.281196	-3.77364
SLC23A2	0.30776	3.85136	2.17784	0.04501	0.281196	-3.7741
LAMP1	0.375436	10.5248	2.1777	0.045022	0.281196	-3.77431
MCAM	0.343905	11.5077	2.17726	0.04506	0.281196	-3.77498
TCF3	0.333776	5.57637	2.17668	0.0451106	0.281196	-3.77588
GSTO1	-0.499025	9.61654	-2.17608	0.0451623	0.281196	-3.7768
ORAI3	-0.490271	5.83868	-2.17587	0.0451806	0.281196	-3.77712
SSRP1	0.375231	6.27969	2.17394	0.045349	0.281196	-3.7801
VPS35	0.206123	10.0693	2.17394	0.0453491	0.281196	-3.7801
UGGT2	0.481493	6.10196	2.17382	0.0453591	0.281196	-3.78027
TUG1	0.437109	7.38182	2.17373	0.0453667	0.281196	-3.78041
ZZEF1	0.355901	5.20445	2.17364	0.045375	0.281196	-3.78055
RAB8B	0.775618	6.88107	2.17357	0.0453813	0.281196	-3.78067
ACTN1	0.269848	10.846	2.17258	0.0454674	0.28134	-3.78218
KRT77	-0.212022	1.79398	-2.17242	0.045481	0.28134	-3.78242
MAU2	0.387543	7.04756	2.1707	0.0456323	0.282039	-3.78508
KLHL3	0.387426	4.47384	2.16973	0.0457176	0.282075	-3.78657
OCRL	0.340305	7.69798	2.16959	0.0457296	0.282075	-3.78678
NEGR1	0.727191	6.39417	2.16932	0.0457532	0.282075	-3.78719
SP7	-0.207161	1.85117	-2.16756	0.0459085	0.282585	-3.7899
TRMT1	0.312793	3.1636	2.16721	0.0459391	0.282585	-3.79043
LIMA1	0.328503	10.8144	2.16685	0.0459707	0.282585	-3.79098
TAS1R3	-0.184543	2.27305	-2.1665	0.0460017	0.282585	-3.79152
HPD	-0.198632	1.85786	-2.16602	0.0460443	0.282585	-3.79226
GPR142	-0.168705	1.92901	-2.16577	0.0460666	0.282585	-3.79265
AKAP6	-0.169706	1.68396	-2.16431	0.0461962	0.28302	-3.79489
TTF2	0.60684	5.6274	2.1639	0.046232	0.28302	-3.79551
RABGAP1	0.338174	8.13561	2.16357	0.0462613	0.28302	-3.79602
ZNRF4	-0.207895	2.45188	-2.16297	0.046315	0.28302	-3.79695
LLGL2	-0.239065	2.04151	-2.1628	0.0463298	0.28302	-3.7972
AFM	-0.173573	1.47575	-2.16113	0.0464788	0.283694	-3.79976
DHX37	-0.257321	4.21592	-2.15888	0.04668	0.284686	-3.80322
LRRC45	0.177825	2.39184	2.15746	0.0468079	0.285113	-3.8054
ZNF667	0.239476	3.51171	2.15724	0.0468275	0.285113	-3.80574
SLCO5A1	-0.146643	1.81656	-2.15639	0.0469039	0.285162	-3.80704
SRSF1	0.184829	8.5706	2.15621	0.0469203	0.285162	-3.80732
CYCS	0.584649	5.77275	2.15563	0.0469725	0.285162	-3.80821
MYH10	0.420601	9.63066	2.15508	0.0470214	0.285162	-3.80904
CNR1	0.225401	3.61762	2.15463	0.0470622	0.285162	-3.80973
ARSB	-0.334028	2.2669	-2.15457	0.0470682	0.285162	-3.80983
CD1A	-0.145305	1.777	-2.1531	0.0472011	0.285732	-3.81208
KCNF1	0.171042	2.25665	2.15153	0.0473435	0.286105	-3.81449
MESP2	-0.232411	2.73289	-2.15103	0.0473886	0.286105	-3.81525
ENHO	-0.212006	2.41525	-2.15082	0.0474079	0.286105	-3.81557
CLVS2	-0.209396	1.78676	-2.15016	0.0474678	0.286105	-3.81658
ERP44	0.19899	3.30265	2.14952	0.0475257	0.286105	-3.81755
INHBB	0.526269	9.01096	2.14942	0.0475351	0.286105	-3.81771
RAD51	-0.140217	2.66173	-2.14851	0.0476182	0.286105	-3.81911
UBXN1	-0.505787	6.90841	-2.14823	0.0476431	0.286105	-3.81952
EMX2	0.516387	5.04487	2.1481	0.0476556	0.286105	-3.81973
NUBP2	-0.389374	5.14968	-2.14768	0.0476932	0.286105	-3.82036
MECP2	0.484016	3.89798	2.1473	0.0477281	0.286105	-3.82095
TCF4	0.323925	10.5284	2.14729	0.0477295	0.286105	-3.82097
DBI	-0.490503	11.8366	-2.1466	0.0477923	0.286113	-3.82202
ACP2	-0.37955	6.07296	-2.14613	0.0478352	0.286113	-3.82273
GUCA2B	-0.452439	2.788	-2.146	0.0478475	0.286113	-3.82294
CMC1	-0.310746	9.1473	-2.14317	0.0481075	0.287189	-3.82726
NT5C2	0.369265	3.34845	2.14259	0.0481611	0.287189	-3.82815
SERPINB4	-0.338025	2.22806	-2.14188	0.0482262	0.287189	-3.82923
SECISBP2	0.424069	5.31723	2.14188	0.0482268	0.287189	-3.82924
HAGH	-0.237739	7.81344	-2.14152	0.0482599	0.287189	-3.82979
PEPD	-0.42527	8.9714	-2.14065	0.0483397	0.287189	-3.83111
BTG1	0.21245	4.26132	2.14031	0.048372	0.287189	-3.83164
ATM	0.529438	7.1644	2.14012	0.0483893	0.287189	-3.83192
PCSK4	-0.197876	2.24159	-2.13962	0.0484357	0.287189	-3.83269
NIPSNAP1	-0.284748	4.46228	-2.13947	0.0484498	0.287189	-3.83292
CTTN	0.423984	10.4163	2.13926	0.048469	0.287189	-3.83324
CDCA4	-0.258352	3.36473	-2.13884	0.0485081	0.287189	-3.83388
CYSLTR2	-0.27852	2.14955	-2.13833	0.0485552	0.287189	-3.83465
CALD1	0.389305	11.733	2.13788	0.048597	0.287189	-3.83534
PRKCI	0.376053	6.58538	2.13655	0.0487206	0.287189	-3.83736
COIL	0.233059	4.00576	2.13607	0.0487659	0.287189	-3.83811
SLC25A19	-0.354995	4.16524	-2.13584	0.0487876	0.287189	-3.83846
PTBP1	0.331945	8.17679	2.13582	0.0487893	0.287189	-3.83849
CSF2	-0.438993	2.61102	-2.1357	0.0488001	0.287189	-3.83866
BANF1	-0.437728	4.31897	-2.13561	0.0488084	0.287189	-3.8388
IREB2	0.262031	9.29094	2.13461	0.0489018	0.287389	-3.84032
NONO	0.24559	9.82513	2.13405	0.0489547	0.287389	-3.84119
GUCY2D	-0.210088	1.8295	-2.13355	0.0490016	0.287389	-3.84195
HES7	-0.195531	2.55265	-2.133	0.049053	0.287389	-3.84279
SENP1	0.258187	3.17852	2.13293	0.0490591	0.287389	-3.84288
PLA2G15	-0.36949	3.68962	-2.13274	0.0490769	0.287389	-3.84317
TNRC6A	0.356066	8.2494	2.12885	0.0494433	0.289304	-3.8491
TEK	0.48845	8.33531	2.12812	0.0495121	0.289324	-3.85021
BAG3	0.500042	8.86251	2.12798	0.0495253	0.289324	-3.85042
MTUS1	0.451514	9.65821	2.12703	0.0496159	0.289623	-3.85188
ITIH2	-0.205676	1.78955	-2.12483	0.049825	0.290613	-3.85523
PIGV	-0.218731	8.04431	-2.12301	0.0499983	0.29103	-3.858
RPL31	-0.822429	6.29197	-2.12298	0.0500009	0.29103	-3.85804
ARFGAP3	0.313016	8.7333	2.12283	0.0500153	0.29103	-3.85827
MAT1A	-0.185444	2.02489	-2.12238	0.0500579	0.291048	-3.85895
GOLM1	0.432492	4.80174	2.1216	0.0501326	0.291252	-3.86013
EXT1	0.251685	7.47265	2.1208	0.0502096	0.291303	-3.86136
CITED1	-0.201702	2.00029	-2.12068	0.0502206	0.291303	-3.86153
EGLN3	-0.179129	1.88514	-2.11939	0.0503442	0.29178	-3.86349
WDR4	0.562195	3.28941	2.11845	0.0504354	0.29178	-3.86493
MAP4	0.547683	5.99112	2.11687	0.0505877	0.29178	-3.86733
UTS2R	-0.201734	2.38744	-2.11662	0.0506117	0.29178	-3.86771
AP2B1	0.361317	4.80648	2.11645	0.0506277	0.29178	-3.86796
BPHL	-0.42857	7.50515	-2.11644	0.0506285	0.29178	-3.86797
SLC2A1	-0.182116	1.72298	-2.11635	0.0506372	0.29178	-3.86811
ITPR1	0.330652	8.51922	2.11608	0.0506634	0.29178	-3.86852
JAGN1	-0.301609	8.49362	-2.11588	0.0506826	0.29178	-3.86882
RBBP5	0.538358	5.83269	2.11504	0.0507638	0.29178	-3.8701
TAF5L	0.229853	4.11208	2.1146	0.0508063	0.29178	-3.87076
FLI1	0.343527	8.66479	2.11419	0.0508468	0.29178	-3.8714
FMN1	-0.187223	2.04774	-2.11417	0.050848	0.29178	-3.87142
UFC1	-0.305238	10.1394	-2.11407	0.0508582	0.29178	-3.87158
TAP2	0.896621	6.21797	2.11332	0.050931	0.29197	-3.87271
B3GALNT1	0.516058	2.98289	2.11282	0.0509792	0.292014	-3.87347
PLK4	-0.244205	2.38236	-2.11184	0.0510745	0.292014	-3.87495
CASP8AP2	0.493163	3.35195	2.11154	0.051104	0.292014	-3.87541
GPR4	0.407865	3.97467	2.11144	0.0511136	0.292014	-3.87556
RAB1B	-0.524757	3.97545	-2.1112	0.0511371	0.292014	-3.87593
SLC31A2	-0.556583	8.67612	-2.11064	0.051192	0.2921	-3.87678
NXPH1	-0.178243	1.60847	-2.1099	0.051264	0.292141	-3.8779
LILRB4	-0.515702	2.97064	-2.10941	0.0513117	0.292141	-3.87864
SPTBN1	0.665026	7.59086	2.10934	0.0513183	0.292141	-3.87874
MMP16	-0.266821	1.77881	-2.10866	0.051385	0.292294	-3.87978
BAD	-0.262498	2.9703	-2.10804	0.051446	0.292415	-3.88072
NEFL	-0.209385	1.93828	-2.10527	0.051718	0.293282	-3.88492
RNF20	0.249086	8.35967	2.10503	0.0517419	0.293282	-3.88528
LCA5	0.41615	3.77166	2.10452	0.051792	0.293282	-3.88605
WDR36	0.243599	5.65135	2.10434	0.0518092	0.293282	-3.88632
CYC1	-0.385415	9.00485	-2.10415	0.0518284	0.293282	-3.88661
HSP90AA1	0.401055	12.6202	2.10405	0.0518377	0.293282	-3.88675
NPPC	-0.170679	2.0258	-2.10363	0.0518799	0.293295	-3.8874
HOXD3	0.40874	2.35377	2.10263	0.0519786	0.293627	-3.88891
KLF6	0.256353	10.6886	2.1019	0.0520503	0.293739	-3.89001
OFD1	0.271132	6.76629	2.10157	0.0520835	0.293739	-3.89052
ENPEP	0.765708	6.87237	2.10122	0.0521182	0.293739	-3.89105
PTPN12	0.417981	9.97014	2.1005	0.0521896	0.293894	-3.89214
TET1	0.273676	1.66085	2.10014	0.0522256	0.293894	-3.89268
VWF	0.598272	9.73282	2.09834	0.0524045	0.294675	-3.8954
VPS53	0.34977	2.75201	2.09768	0.0524701	0.294818	-3.8964
VAV2	0.375731	4.29169	2.09634	0.0526043	0.294995	-3.89843
XPR1	0.228232	5.21056	2.09623	0.0526148	0.294995	-3.89859
NCOA1	0.466528	7.64822	2.09616	0.0526218	0.294995	-3.89869
CHD9	0.236181	9.58802	2.09436	0.0528022	0.295781	-3.90141
GPKOW	0.322676	5.6942	2.09335	0.052904	0.296126	-3.90294
COPS5	-0.192491	10.1749	-2.09228	0.0530118	0.296277	-3.90456
ARMC8	0.267738	3.65572	2.09192	0.0530479	0.296277	-3.9051
CXCL3	-0.248204	2.51436	-2.09181	0.0530591	0.296277	-3.90527
KHK	-0.258098	2.99635	-2.09148	0.0530923	0.296277	-3.90577
FLII	0.352957	8.4764	2.09079	0.0531621	0.296442	-3.90681
ACSL5	0.374152	6.98506	2.09025	0.0532167	0.296475	-3.90763
RABEP1	0.399404	8.02665	2.08993	0.0532486	0.296475	-3.9081
SLC27A5	-0.537239	3.21958	-2.08879	0.0533641	0.296893	-3.90982
SGTB	-0.16364	1.83778	-2.08792	0.053452	0.297086	-3.91113
FAM98C	-0.419217	4.32386	-2.08765	0.0534795	0.297086	-3.91154
PCM1	0.544331	4.9243	2.08716	0.0535296	0.29714	-3.91228
CLCA2	1.0186	3.50027	2.08666	0.0535806	0.297157	-3.91304
GSX1	-0.154035	1.68628	-2.08612	0.0536349	0.297157	-3.91384
TRIB2	0.510148	7.02355	2.0858	0.0536677	0.297157	-3.91433
PSMD1	0.320989	8.54357	2.08531	0.0537177	0.297157	-3.91507
HRG	-0.209133	2.66815	-2.0851	0.0537395	0.297157	-3.91539
RLN3	-0.166982	2.02047	-2.0846	0.0537905	0.297157	-3.91614
FMR1	0.345749	8.49651	2.08435	0.0538155	0.297157	-3.91651
MLF2	-0.28347	6.2003	-2.08358	0.0538941	0.29728	-3.91767
PARP12	0.299511	4.81434	2.08244	0.0540115	0.29728	-3.9194
LAMA5	0.355779	5.34726	2.08223	0.0540326	0.29728	-3.91971
USE1	-0.593238	7.94277	-2.08151	0.0541067	0.29728	-3.9208
GSK3B	0.167551	5.88327	2.08061	0.0541992	0.29728	-3.92215
CAST	0.262547	11.6062	2.07998	0.0542638	0.29728	-3.9231
THEM4	-0.263015	7.66696	-2.07974	0.0542882	0.29728	-3.92346
MVK	-0.175523	3.14453	-2.07927	0.0543362	0.29728	-3.92416
SLCO1C1	0.298986	3.27114	2.07897	0.054368	0.29728	-3.92462
LIN7B	-0.463389	3.37064	-2.07885	0.0543796	0.29728	-3.92479
EIF2S3	0.234795	10.313	2.07878	0.0543874	0.29728	-3.9249
NR1H3	-0.426984	7.78686	-2.07873	0.0543924	0.29728	-3.92498
PTPN11	0.337703	11.5588	2.07848	0.054418	0.29728	-3.92535
TMEM216	-0.527182	5.46221	-2.07751	0.0545183	0.29728	-3.92681
PDCD6IP	0.329654	7.97639	2.07728	0.0545417	0.29728	-3.92715
SLC6A20	-0.18589	2.00195	-2.07713	0.0545574	0.29728	-3.92738
GSTO2	-0.272515	2.20841	-2.07707	0.0545639	0.29728	-3.92748
ARHGEF18	0.511303	5.66683	2.07685	0.054587	0.29728	-3.92781
ARF3	-0.23481	7.50659	-2.07634	0.0546393	0.29728	-3.92857
SLC12A1	-0.300181	1.77185	-2.07585	0.0546905	0.29728	-3.92932
ZSCAN18	0.440142	6.52102	2.07584	0.0546915	0.29728	-3.92933
CNTLN	0.369008	4.37754	2.07549	0.054727	0.29728	-3.92985
TRIM42	-0.126462	1.6311	-2.07503	0.0547753	0.297323	-3.93055
CRIPT	-0.378536	6.34478	-2.07383	0.0548994	0.297777	-3.93234
CEND1	-0.272138	2.81283	-2.07279	0.0550075	0.297911	-3.9339
CACNA1B	-0.166774	1.80416	-2.07199	0.055091	0.297911	-3.9351
BLVRB	-0.383627	9.97201	-2.07174	0.055118	0.297911	-3.93549
PTH1R	-0.515651	4.48613	-2.07163	0.0551291	0.297911	-3.93565
SRSF4	0.315242	8.94241	2.07103	0.0551912	0.297911	-3.93655
PSMB7	-0.281173	10.4944	-2.07084	0.0552119	0.297911	-3.93684
NR2E1	-0.225437	2.01452	-2.07065	0.055231	0.297911	-3.93712
HINT1	-0.299527	11.6815	-2.07049	0.0552483	0.297911	-3.93737
KDM6A	0.475661	7.20881	2.06852	0.0554549	0.298775	-3.94033
UBA6	0.307162	7.82388	2.06818	0.0554898	0.298775	-3.94083
C1QL1	-0.198802	2.62185	-2.06746	0.0555661	0.298967	-3.94191
AKAP8	0.37846	6.41382	2.06604	0.0557153	0.299551	-3.94404
CRABP2	-0.329401	2.36802	-2.06354	0.0559796	0.300688	-3.94779
RCAN1	0.270428	9.19325	2.06291	0.0560465	0.300688	-3.94874
PLAG1	0.329158	2.42344	2.06286	0.0560512	0.300688	-3.94881
LILRB5	-0.598404	6.20856	-2.06231	0.0561094	0.300688	-3.94963
KDELR1	-0.357656	3.76287	-2.06175	0.0561693	0.300688	-3.95047
SAMD4A	0.420278	4.07165	2.06172	0.056172	0.300688	-3.95051
DNASE1L3	-0.732625	6.38078	-2.06068	0.0562828	0.300795	-3.95207
INPP5J	-0.1796	2.49808	-2.06062	0.0562898	0.300795	-3.95217
SERPINB7	-0.220186	2.42586	-2.06022	0.0563318	0.300795	-3.95276
PLCG1	0.468864	5.2411	2.05966	0.0563913	0.300795	-3.9536
CPSF6	0.286475	7.71748	2.05959	0.0563994	0.300795	-3.95371
NCCRP1	-0.154103	2.00385	-2.05923	0.0564375	0.300795	-3.95425
TDO2	-0.169731	1.73561	-2.05771	0.0565997	0.301441	-3.95652
PTPRB	0.574777	9.13718	2.05652	0.0567266	0.301899	-3.9583
FKBP3	-0.261059	10.2183	-2.05507	0.0568826	0.302471	-3.96047
FTSJ3	0.367734	6.84818	2.05473	0.0569196	0.302471	-3.96099
TBC1D4	0.217315	9.18513	2.05437	0.0569575	0.302471	-3.96152
LBX1	-0.178065	1.60103	-2.05276	0.0571317	0.302894	-3.96393
CAB39	0.264223	9.51579	2.0524	0.0571706	0.302894	-3.96447
ZFR	0.314829	10.246	2.05228	0.0571836	0.302894	-3.96465
DRD2	-0.221029	2.23841	-2.05211	0.0572018	0.302894	-3.96491
SLC35B4	0.330257	5.20959	2.05067	0.0573572	0.303088	-3.96705
ZNF234	0.311245	3.27106	2.05054	0.0573716	0.303088	-3.96725
SEC61B	-0.306841	10.8517	-2.05028	0.0573991	0.303088	-3.96763
NFIB	0.291263	10.413	2.05024	0.0574033	0.303088	-3.96769
CEACAM7	-0.206922	1.47164	-2.04882	0.0575571	0.303682	-3.96981
FLVCR1	0.488217	3.98486	2.04763	0.057687	0.303874	-3.97159
RNLS	-0.415103	5.16246	-2.04757	0.0576939	0.303874	-3.97169
INTS1	0.175972	2.56954	2.04735	0.0577174	0.303874	-3.97201
BLMH	0.363934	4.3642	2.04626	0.0578368	0.304284	-3.97364
PANK1	0.277973	2.65484	2.04561	0.0579074	0.304347	-3.97461
AEN	0.209549	2.96587	2.04539	0.0579314	0.304347	-3.97494
CCT5	0.247498	10.0191	2.0446	0.0580174	0.30438	-3.97611
PSEN1	0.233407	3.61927	2.04401	0.0580818	0.30438	-3.97699
XAB2	-0.303303	3.52951	-2.04372	0.0581139	0.30438	-3.97743
PPP2R2B	-0.187125	2.18461	-2.04352	0.0581361	0.30438	-3.97773
AGFG2	0.263883	3.12429	2.043	0.0581926	0.30438	-3.9785
FOXP1	0.292481	9.32243	2.04243	0.0582548	0.30438	-3.97934
RAB1A	0.277082	8.71303	2.04227	0.0582727	0.30438	-3.97959
RPL27A	0.243787	2.64368	2.04227	0.0582727	0.30438	-3.97959
DAD1	-0.326648	10.6161	-2.04193	0.0583102	0.30438	-3.9801
USP48	0.280643	3.84551	2.04116	0.0583951	0.304607	-3.98125
GJA1	0.359436	10.3623	2.04001	0.0585216	0.30505	-3.98296
NLRC5	0.823841	6.11027	2.0394	0.0585886	0.305137	-3.98386
TRIM17	-0.200866	1.91612	-2.03911	0.0586212	0.305137	-3.9843
CDCA7L	-0.535861	5.07213	-2.03851	0.0586876	0.305155	-3.9852
NOTCH4	0.725453	6.75483	2.03748	0.0588014	0.305155	-3.98673
MYRIP	0.874517	4.23449	2.03738	0.0588117	0.305155	-3.98687
KITLG	0.293205	5.87696	2.0372	0.0588325	0.305155	-3.98715
RHOJ	0.695313	6.22193	2.03684	0.0588716	0.305155	-3.98768
POLG2	0.223991	3.81774	2.03683	0.0588735	0.305155	-3.9877
TUFM	-0.404416	9.09956	-2.03527	0.0590457	0.305832	-3.99001
ZNF585A	-0.642423	3.72249	-2.03455	0.0591264	0.306034	-3.99109
IPO7	0.25561	8.04018	2.03374	0.0592159	0.306071	-3.99229
HTRA4	-0.367	2.20513	-2.03341	0.0592535	0.306071	-3.99279
LMOD1	0.24395	2.30902	2.03336	0.0592584	0.306071	-3.99285
RACGAP1	0.397015	7.24473	2.0315	0.0594666	0.306435	-3.99562
ARID2	0.273219	5.10084	2.03136	0.0594819	0.306435	-3.99583
PRKAR1A	0.233929	12.2374	2.03129	0.0594896	0.306435	-3.99593
RPS6KB1	0.216779	7.25263	2.03111	0.0595096	0.306435	-3.9962
SEMA3C	0.57523	7.76376	2.03075	0.05955	0.306435	-3.99673
SPC25	-0.186049	1.90709	-2.0305	0.0595788	0.306435	-3.99711
NDUFS7	-0.381178	8.25967	-2.02958	0.059682	0.306751	-3.99848
ZMAT4	-0.236208	2.14305	-2.02898	0.059749	0.306881	-3.99937
SIGLEC6	-0.169926	1.61879	-2.02629	0.0600524	0.308224	-4.00337
GLI1	-0.229375	2.65668	-2.02557	0.0601332	0.308424	-4.00443
GPRASP1	0.497525	5.1788	2.02434	0.0602719	0.30892	-4.00625
FGF10	0.495174	3.67265	2.02353	0.0603636	0.309174	-4.00745
KRT27	0.18266	1.30633	2.02184	0.0605555	0.309814	-4.00996
IGF2BP1	-0.164122	1.84198	-2.02169	0.0605727	0.309814	-4.01019
CEACAM8	-0.254367	1.68756	-2.02074	0.0606816	0.309942	-4.0116
MED1	0.528331	7.27469	2.02073	0.0606821	0.309942	-4.01161
EIF5B	0.43544	6.80089	2.02035	0.0607262	0.309952	-4.01218
MINK1	0.447661	6.1542	2.01938	0.0608364	0.310133	-4.01362
DNAH5	-0.244133	2.24366	-2.01901	0.0608781	0.310133	-4.01416
MAPK4	-0.237553	2.13841	-2.01885	0.0608968	0.310133	-4.0144
MCF2L2	-0.276513	1.64372	-2.01856	0.0609302	0.310133	-4.01483
KIF26B	-0.156896	1.80808	-2.01708	0.0610997	0.31078	-4.01702
MIDN	-0.247342	2.22445	-2.01655	0.0611606	0.310875	-4.01781
APOH	-0.173907	2.20273	-2.01616	0.0612047	0.310885	-4.01838
CX3CR1	1.02906	5.80848	2.01549	0.0612817	0.310969	-4.01937
TNFRSF13C	-0.20728	2.20039	-2.01528	0.061306	0.310969	-4.01969
REEP3	0.270973	5.02814	2.01311	0.0615561	0.312023	-4.0229
MMP15	0.21073	3.05975	2.0123	0.0616492	0.312279	-4.02409
PFKP	0.451611	4.72798	2.01178	0.0617098	0.312371	-4.02487
SAR1A	0.254616	11.2455	2.01028	0.0618833	0.312842	-4.02708
SLC46A1	-0.163237	3.22598	-2.00982	0.0619369	0.312842	-4.02776
SSTR5	-0.139922	1.59678	-2.00962	0.0619604	0.312842	-4.02806
RAB11FIP3	0.214822	3.42986	2.00917	0.0620123	0.312842	-4.02872
SMC3	0.325222	8.61162	2.00866	0.0620721	0.312842	-4.02948
CCL19	0.78158	6.03006	2.00849	0.062091	0.312842	-4.02973
MSH2	0.470596	5.23637	2.00831	0.0621124	0.312842	-4.03
IFIH1	0.348476	7.26906	2.00805	0.062143	0.312842	-4.03039
CORO1B	-0.278645	4.45153	-2.00709	0.0622542	0.312892	-4.03179
CKAP4	0.255059	8.64208	2.00686	0.0622817	0.312892	-4.03214
TRPM6	0.464393	1.90619	2.00669	0.0623017	0.312892	-4.0324
DDX6	0.433617	7.8487	2.0065	0.0623232	0.312892	-4.03267
BDH1	-0.30943	3.17826	-2.00611	0.0623685	0.312906	-4.03324
KIR3DL2	-0.233282	3.06125	-2.00442	0.0625665	0.313685	-4.03574
EPB41	0.446065	8.67665	2.00237	0.0628071	0.314657	-4.03877
GNL3	0.3139	7.883	2.0018	0.0628745	0.314657	-4.03961
SEC23A	0.295682	10.7126	2.00132	0.0629309	0.314657	-4.04032
LAMC3	-0.194659	1.95472	-2.00131	0.0629315	0.314657	-4.04033
CRNKL1	-0.250438	2.31687	-2.00064	0.0630111	0.314697	-4.04132
NLGN3	-0.205596	2.3195	-2.00034	0.0630458	0.314697	-4.04176
GATM	-0.4385	8.12779	-2.00016	0.0630678	0.314697	-4.04203
AKAP11	0.243215	9.26878	1.99954	0.0631403	0.314811	-4.04294
OR5H2	-0.215766	1.4957	-1.99924	0.0631762	0.314811	-4.04339
DDX18	0.459377	8.18844	1.99855	0.0632573	0.315002	-4.0444
PRPF3	0.518487	5.30618	1.99819	0.0633003	0.315002	-4.04493
MZF1	0.251924	4.94319	1.99762	0.0633679	0.315088	-4.04577
AKAP5	0.165397	1.94606	1.99732	0.0634031	0.315088	-4.04621
FUCA2	-0.292589	7.56658	-1.99609	0.0635495	0.315378	-4.04803
ZNF628	-0.374007	2.33898	-1.99585	0.0635775	0.315378	-4.04837
NCS1	-0.138186	2.51622	-1.99528	0.0636461	0.315378	-4.04922
BSG	0.357174	6.86387	1.99475	0.0637082	0.315378	-4.04999
NCOA2	0.397352	2.37205	1.99469	0.0637156	0.315378	-4.05008
ARL2BP	0.196637	7.66971	1.99465	0.0637202	0.315378	-4.05014
RAB10	0.186633	9.86929	1.99416	0.0637791	0.315378	-4.05087
DUSP8	-0.193517	2.59835	-1.99395	0.0638045	0.315378	-4.05118
HNRNPR	0.345587	6.04149	1.99184	0.0640562	0.316409	-4.05428
ABCA6	0.609583	7.30775	1.99118	0.0641346	0.316446	-4.05525
NLRX1	0.225389	6.58958	1.99106	0.0641497	0.316446	-4.05543
ZFYVE9	-0.274614	2.54701	-1.98851	0.0644556	0.317428	-4.05918
KCNJ9	-0.227916	2.0147	-1.98836	0.0644738	0.317428	-4.0594
CCDC85A	0.587224	7.95144	1.98767	0.0645569	0.317428	-4.06041
NTHL1	-0.355731	4.75679	-1.98762	0.0645633	0.317428	-4.06049
ITGA5	-0.251429	3.94969	-1.98687	0.064653	0.317428	-4.06158
GJB1	-0.191679	2.99035	-1.98631	0.0647207	0.317428	-4.06241
EIF4EBP1	-0.772567	5.69102	-1.98609	0.0647479	0.317428	-4.06274
MDM4	0.312471	3.79032	1.98559	0.0648077	0.317428	-4.06346
TRAIP	-0.194817	2.35296	-1.98516	0.0648594	0.317428	-4.06409
SYCN	-0.177351	1.60157	-1.98473	0.0649118	0.317428	-4.06473
LEMD2	0.230752	2.4062	1.9847	0.0649153	0.317428	-4.06477
CDC25A	-0.20952	1.765	-1.9847	0.0649157	0.317428	-4.06477
N4BP3	-0.178	2.16197	-1.98438	0.0649547	0.317428	-4.06525
XYLT1	-0.200298	1.91056	-1.98425	0.0649699	0.317428	-4.06543
APOA1	-0.222043	2.30525	-1.98361	0.0650482	0.317428	-4.06638
APPL1	0.29175	6.7119	1.98301	0.065121	0.317428	-4.06726
SEC11A	-0.265197	11.7491	-1.98301	0.0651212	0.317428	-4.06726
SLC25A31	-0.314636	1.93579	-1.98297	0.0651257	0.317428	-4.06732
PRPS1	0.248923	7.34605	1.98174	0.0652753	0.317947	-4.06912
UACA	0.467542	7.36823	1.98079	0.0653908	0.318191	-4.07051
AIG1	-0.304443	10.0225	-1.9801	0.0654755	0.318191	-4.07153
KCNQ1	-0.262055	3.73577	-1.97965	0.06553	0.318191	-4.07218
IDH3B	-0.303016	6.70282	-1.97904	0.0656041	0.318191	-4.07307
FAS	0.894874	4.23138	1.979	0.0656088	0.318191	-4.07313
HTATSF1	0.307046	9.7234	1.9789	0.0656214	0.318191	-4.07328
PPP1R3C	0.374275	5.80777	1.97885	0.0656282	0.318191	-4.07336
APOE	-0.775461	9.24367	-1.97822	0.0657048	0.31834	-4.07428
ILKAP	0.176251	5.68401	1.97757	0.0657847	0.31834	-4.07524
SLC39A4	-0.473333	4.19922	-1.97728	0.0658196	0.31834	-4.07565
ECM1	-0.358829	4.29366	-1.97698	0.0658566	0.31834	-4.07609
TMEM106C	-0.61197	5.70556	-1.97615	0.065959	0.31834	-4.07732
PSMD9	-0.227131	8.88228	-1.97527	0.0660672	0.31834	-4.0786
STX1B	-0.24317	1.98566	-1.97512	0.0660859	0.31834	-4.07883
RBP2	-0.298882	1.93543	-1.97495	0.0661057	0.31834	-4.07906
CTNNB1	0.68942	7.28245	1.97427	0.0661898	0.31834	-4.08006
RPA2	-0.234225	8.08116	-1.97405	0.0662177	0.31834	-4.08039
DNMT3A	0.242415	4.02915	1.97376	0.0662524	0.31834	-4.08081
CDK16	-0.498716	5.03989	-1.97356	0.0662779	0.31834	-4.08111
CETN3	-0.254072	9.28142	-1.97333	0.0663057	0.31834	-4.08144
ADORA2B	-0.273147	1.96705	-1.97312	0.0663321	0.31834	-4.08175
DUOX1	-0.168438	1.79618	-1.97297	0.0663502	0.31834	-4.08196
G3BP2	0.544528	5.30234	1.97296	0.0663516	0.31834	-4.08198
CD83	-0.762578	5.71905	-1.97179	0.0664966	0.318694	-4.0837
S100A6	-0.3657	12.2228	-1.97166	0.0665119	0.318694	-4.08388
LPIN2	0.655258	3.39561	1.97083	0.0666153	0.318922	-4.0851
OVOL1	-0.195128	2.37698	-1.97058	0.0666463	0.318922	-4.08546
NBR1	0.203868	9.68084	1.96946	0.066785	0.319239	-4.0871
LAMB4	-0.169722	1.84075	-1.96935	0.0667994	0.319239	-4.08727
HP1BP3	0.31251	10.5961	1.96887	0.0668588	0.319314	-4.08797
UGT2B17	-0.221994	1.68951	-1.96852	0.0669018	0.319314	-4.08847
CDH5	0.561376	8.17541	1.96723	0.0670628	0.319875	-4.09036
DGKZ	0.389394	8.6916	1.9652	0.0673167	0.320704	-4.09333
TNR	-0.229995	1.86545	-1.96514	0.0673238	0.320704	-4.09341
C3AR1	-0.669869	8.14861	-1.96448	0.0674072	0.320893	-4.09438
EFNB1	-0.251864	2.68136	-1.96367	0.0675084	0.320944	-4.09556
SCNN1A	0.174907	1.98775	1.96366	0.0675096	0.320944	-4.09557
DERL2	-0.266908	8.90907	-1.96335	0.0675487	0.320944	-4.09603
WRN	0.409195	4.53629	1.96299	0.0675942	0.320952	-4.09656
CAMTA1	0.193799	2.97924	1.96113	0.0678277	0.32173	-4.09927
LARP1	0.283575	6.30106	1.96096	0.0678498	0.32173	-4.09952
DYNLT1	-0.348255	10.7372	-1.96046	0.0679127	0.32173	-4.10025
ATR	0.616192	7.77542	1.9603	0.067933	0.32173	-4.10048
EBNA1BP2	0.196358	7.5496	1.95942	0.0680436	0.321904	-4.10176
CD33	-0.368138	2.80622	-1.95931	0.0680573	0.321904	-4.10192
LEKR1	-0.254552	1.55463	-1.95832	0.0681827	0.32229	-4.10336
GFRA2	-0.206491	2.95238	-1.95529	0.0685669	0.323804	-4.10777
RNF145	0.290992	9.69241	1.9551	0.068591	0.323804	-4.10805
GIPC1	-0.243616	5.65875	-1.95464	0.0686501	0.323875	-4.10872
SIVA1	-0.47401	6.85432	-1.95419	0.0687071	0.323936	-4.10938
COPS4	-0.187857	9.37198	-1.95331	0.0688194	0.324066	-4.11066
FAM168A	-0.184601	1.87432	-1.95329	0.0688227	0.324066	-4.1107
YES1	0.426046	8.97908	1.95291	0.0688708	0.324085	-4.11124
YTHDC2	0.41204	8.45528	1.9524	0.0689364	0.324186	-4.11199
SELP	0.528554	3.93058	1.95111	0.0691009	0.324712	-4.11386
STAT5B	0.236303	8.20963	1.95083	0.0691365	0.324712	-4.11426
CYB5D2	-0.287844	6.16199	-1.95008	0.0692327	0.324957	-4.11535
AGRN	0.319658	2.88719	1.94776	0.0695311	0.325751	-4.11873
DHX15	0.173129	9.74413	1.94744	0.069573	0.325751	-4.1192
ANGPT1	0.292272	9.48818	1.94709	0.069618	0.325751	-4.11971
ELSPBP1	-0.140218	2.04578	-1.94705	0.0696233	0.325751	-4.11977
UBQLN1	0.245906	10.211	1.94675	0.0696615	0.325751	-4.12019
HOXD11	-0.150989	1.77028	-1.94671	0.0696676	0.325751	-4.12026
YOD1	0.74236	4.74425	1.94584	0.0697788	0.326063	-4.12151
C3P1	-0.245345	1.69706	-1.94473	0.0699225	0.326527	-4.12313
HNRNPL	-0.278574	8.77258	-1.94381	0.0700425	0.32688	-4.12447
BMP6	0.720271	4.33519	1.94257	0.0702033	0.327249	-4.12627
BHLHE40	0.392081	7.11532	1.94251	0.0702106	0.327249	-4.12635
ST14	-0.408469	4.04844	-1.94153	0.0703385	0.327638	-4.12778
PROM1	-0.215123	1.60614	-1.94046	0.0704781	0.327692	-4.12933
CMKLR1	-0.219807	4.06411	-1.94022	0.0705099	0.327692	-4.12968
PPP2R5C	0.167474	9.24272	1.93991	0.0705496	0.327692	-4.13012
PTBP2	0.338006	8.27145	1.93965	0.0705833	0.327692	-4.1305
KCNK17	-0.199519	1.98473	-1.93904	0.0706637	0.327692	-4.13139
C1QBP	-0.177382	9.79931	-1.93897	0.0706726	0.327692	-4.13149
EMILIN1	0.224515	3.65621	1.93878	0.0706976	0.327692	-4.13176
SF1	0.282006	8.4335	1.93871	0.0707066	0.327692	-4.13186
NDUFA6	-0.292819	7.34576	-1.93814	0.0707813	0.327832	-4.13269
PGM3	0.521431	7.41859	1.93728	0.0708937	0.327995	-4.13393
OTC	-0.172113	1.62778	-1.93719	0.0709058	0.327995	-4.13407
NID2	0.59408	8.88746	1.93526	0.0711595	0.328766	-4.13686
VPS37D	-0.173979	2.85076	-1.93505	0.0711871	0.328766	-4.13717
NPPA	-0.144489	2.02072	-1.9349	0.0712066	0.328766	-4.13738
ZNF225	0.229331	2.90776	1.93441	0.071271	0.328857	-4.13809
RAD21	0.330973	8.17422	1.93293	0.0714661	0.32938	-4.14023
CETN2	-0.234395	9.26817	-1.93287	0.0714738	0.32938	-4.14031
TNFRSF25	0.571115	4.6851	1.93079	0.0717493	0.330027	-4.14333
ANAPC7	0.288977	5.57879	1.93069	0.0717626	0.330027	-4.14347
TRA2B	0.138378	10.5221	1.93061	0.0717734	0.330027	-4.14359
WWTR1	0.377963	8.29776	1.93046	0.0717939	0.330027	-4.14381
TMEFF2	-0.31313	2.13633	-1.9294	0.0719339	0.330465	-4.14534
TBX1	-0.275517	2.85783	-1.92818	0.0720967	0.331006	-4.14711
PHKB	0.341932	7.50353	1.92765	0.0721673	0.331123	-4.14787
CLCN6	0.30116	4.07017	1.92687	0.0722704	0.331389	-4.14899
PTEN	0.244343	7.98	1.92614	0.0723682	0.331631	-4.15005
GLIS2	0.737115	4.57727	1.92544	0.072462	0.331854	-4.15106
DYSF	0.569043	7.40133	1.92356	0.0727142	0.332802	-4.15378
AZGP1	-1.12301	5.10791	-1.92215	0.0729036	0.333257	-4.15581
ADAMTS1	0.42111	7.95594	1.92214	0.0729043	0.333257	-4.15582
TBX3	0.408009	7.47425	1.92084	0.0730801	0.333853	-4.1577
NIN	0.49124	7.74166	1.91996	0.0731975	0.334182	-4.15896
KNTC1	0.230004	4.10773	1.91928	0.0732898	0.334396	-4.15994
PPRC1	0.37929	4.34559	1.91869	0.0733696	0.334553	-4.16079
SUPT16H	0.259325	8.14279	1.91793	0.0734732	0.334817	-4.16189
IP6K1	0.299003	3.8332	1.91629	0.0736954	0.335622	-4.16425
CLEC14A	0.485141	6.46641	1.91568	0.0737783	0.335792	-4.16513
SYBU	0.379348	6.81707	1.91534	0.0738239	0.335792	-4.16562
HGSNAT	0.167948	2.58866	1.91371	0.0740463	0.336558	-4.16797
RHOD	-0.216524	3.4354	-1.9132	0.074116	0.336558	-4.1687
TEAD1	0.412529	10.1597	1.91233	0.0742347	0.336558	-4.16995
NR0B2	-0.172484	1.80851	-1.91212	0.0742625	0.336558	-4.17024
ZFAT	-0.449001	3.7839	-1.91209	0.0742665	0.336558	-4.17029
ZNF264	0.299399	3.9102	1.91209	0.0742669	0.336558	-4.17029
PGP	-0.408295	5.547	-1.91121	0.0743875	0.336897	-4.17156
CSF3	-0.192905	2.84237	-1.91057	0.0744758	0.336959	-4.17248
VRK3	-0.378883	4.53477	-1.91044	0.0744928	0.336959	-4.17266
ZDBF2	0.422446	4.2957	1.91008	0.0745431	0.336979	-4.17319
PMPCA	0.318902	4.90401	1.90883	0.0747136	0.337542	-4.17497
ZNF610	-0.302922	2.1813	-1.9083	0.0747874	0.337668	-4.17574
ZNF423	0.323174	6.52166	1.9078	0.0748561	0.337721	-4.17646
CNKSR2	0.641561	3.15402	1.90643	0.0750446	0.337721	-4.17842
IQSEC1	0.404166	6.79661	1.90637	0.0750524	0.337721	-4.1785
TOLLIP	-0.263552	4.3289	-1.90622	0.0750737	0.337721	-4.17873
ATP6V1G1	-0.223049	10.4929	-1.90614	0.0750848	0.337721	-4.17884
HLA-DRB1	-1.24262	9.85208	-1.90605	0.0750976	0.337721	-4.17897
WRNIP1	0.267355	6.1534	1.90588	0.0751205	0.337721	-4.17921
MGAT1	-0.320883	7.33756	-1.90267	0.0755655	0.339221	-4.18382
PIBF1	0.514303	5.75506	1.90246	0.0755945	0.339221	-4.18412
ILF3	0.367733	6.583	1.90221	0.0756296	0.339221	-4.18448
IRF2BP1	-0.223113	2.15523	-1.9019	0.0756723	0.339221	-4.18492
IGFBP7	0.316762	11.9217	1.90161	0.0757131	0.339221	-4.18534
USP25	0.308107	8.45121	1.90148	0.0757308	0.339221	-4.18553
MOGS	0.198441	2.87275	1.9011	0.0757839	0.339252	-4.18607
DSG2	0.719567	8.40373	1.9003	0.0758947	0.339367	-4.18721
FANCL	0.269907	7.92794	1.90025	0.075902	0.339367	-4.18729
NCKAP5	0.248912	2.61552	1.89956	0.0759985	0.339592	-4.18828
GSK3A	-0.204167	3.66585	-1.89787	0.0762347	0.34025	-4.1907
FZD8	0.327231	2.53888	1.89784	0.0762383	0.34025	-4.19074
RNF10	0.363146	6.71564	1.89686	0.0763761	0.340468	-4.19214
RHBDF1	0.308145	4.35472	1.89683	0.0763797	0.340468	-4.19218
RPS16	-0.233201	13.0423	-1.89596	0.0765024	0.340809	-4.19343
TNFRSF14	0.224052	4.36088	1.89553	0.0765623	0.340869	-4.19404
ZNF182	0.306118	3.79385	1.89468	0.0766813	0.341071	-4.19525
ARL4D	-0.27986	4.29428	-1.89442	0.0767189	0.341071	-4.19564
ELF5	-0.199062	1.86588	-1.89386	0.0767973	0.341071	-4.19643
IL3	-0.176977	1.67171	-1.89356	0.0768401	0.341071	-4.19687
MICAL3	0.195944	2.84675	1.89328	0.076879	0.341071	-4.19726
IK	0.188585	9.8496	1.8921	0.0770461	0.341071	-4.19895
RNF139	-0.21144	8.62429	-1.89201	0.0770584	0.341071	-4.19908
MAP3K4	0.210944	7.80119	1.89183	0.0770839	0.341071	-4.19934
CD209	-0.581132	5.86103	-1.89171	0.0771007	0.341071	-4.1995
CTRC	-0.169327	2.29734	-1.89169	0.0771043	0.341071	-4.19954
CCDC47	0.322025	7.76509	1.8913	0.0771591	0.341071	-4.20009
RPS4Y1	-0.237254	1.9063	-1.89126	0.0771641	0.341071	-4.20015
LRIT1	-0.15763	1.78136	-1.89015	0.0773221	0.341455	-4.20174
AICDA	-0.209174	1.79357	-1.88999	0.0773438	0.341455	-4.20196
ATF5	0.379215	5.41599	1.88924	0.0774513	0.34147	-4.20304
TMOD3	0.224234	4.11717	1.88887	0.0775032	0.34147	-4.20356
GALNTL6	-0.19596	2.0254	-1.88884	0.0775076	0.34147	-4.20361
SRSF5	0.197211	10.2408	1.88866	0.0775329	0.34147	-4.20386
RASGRP3	0.475033	5.9537	1.88787	0.0776452	0.34176	-4.20499
GNB2	-0.25818	8.40162	-1.88722	0.0777376	0.341962	-4.20591
SCARB2	0.225151	11.454	1.88684	0.0777914	0.341994	-4.20645
ARTN	-0.132148	2.43421	-1.88546	0.0779885	0.342449	-4.20842
RRAS	-0.356047	9.06113	-1.88523	0.0780215	0.342449	-4.20875
CTSK	-0.459222	9.32271	-1.88514	0.0780346	0.342449	-4.20888
SLC25A3	-0.138792	12.0133	-1.88393	0.0782072	0.342938	-4.2106
PKNOX2	-0.340683	3.50537	-1.88371	0.0782393	0.342938	-4.21092
IPO11	0.227262	5.24338	1.88149	0.0785583	0.344131	-4.21409
SGCA	-0.171034	2.7646	-1.88104	0.078622	0.344198	-4.21472
WDR20	-0.269137	7.07799	-1.88073	0.0786671	0.344198	-4.21517
ALMS1	0.395157	4.0013	1.88021	0.0787422	0.344322	-4.21591
IGFBP2	0.428562	3.42604	1.8795	0.0788446	0.344564	-4.21692
MCAT	-0.332065	4.47822	-1.87784	0.0790836	0.345404	-4.21928
CD63	-0.178047	12.6186	-1.87686	0.0792267	0.34555	-4.22068
BRIP1	0.174212	2.32376	1.87661	0.079262	0.34555	-4.22103
PKLR	-0.250124	2.69524	-1.87642	0.0792897	0.34555	-4.2213
TRIM21	0.249623	3.83757	1.87631	0.0793051	0.34555	-4.22145
CGRRF1	-0.445369	6.70927	-1.87571	0.0793923	0.345725	-4.22231
ARHGAP1	0.347335	10.2345	1.87514	0.0794754	0.345883	-4.22312
SSR2	-0.27239	9.66838	-1.87361	0.0796982	0.346647	-4.2253
ETV1	0.751448	4.15341	1.87318	0.0797612	0.346696	-4.22591
NRG4	-0.224666	1.72791	-1.87258	0.0798478	0.346696	-4.22676
ASF1B	-0.198582	2.17715	-1.87256	0.079851	0.346696	-4.22679
FRK	-0.231119	1.94619	-1.87219	0.0799058	0.34673	-4.22732
SHANK1	-0.30161	2.49333	-1.87083	0.0801033	0.347089	-4.22924
PSMB2	-0.249406	9.1325	-1.87029	0.0801824	0.347089	-4.23001
CTRB2	-0.203167	2.87508	-1.87027	0.0801859	0.347089	-4.23004
HEATR1	0.386522	5.85994	1.86967	0.0802741	0.347089	-4.2309
TGOLN2	0.326516	8.45089	1.86959	0.080285	0.347089	-4.231
CTSG	-0.755575	5.89401	-1.86958	0.0802874	0.347089	-4.23103
PPP1R3B	0.441281	7.11446	1.86936	0.0803189	0.347089	-4.23133
RB1CC1	0.239362	9.69925	1.86712	0.0806479	0.34812	-4.23451
DUSP1	-0.60062	9.33333	-1.86709	0.080652	0.34812	-4.23455
DHX38	0.256053	2.99911	1.86626	0.0807746	0.348444	-4.23573
ARHGAP5	0.278301	7.69887	1.86481	0.0809894	0.348937	-4.23779
LRAT	-0.202787	1.85029	-1.86459	0.0810207	0.348937	-4.23809
VAT1L	-0.168264	1.69114	-1.86452	0.0810312	0.348937	-4.23819
COX4I2	-0.311967	2.58389	-1.86411	0.081093	0.348988	-4.23878
PECAM1	0.259472	10.6441	1.8638	0.0811378	0.348988	-4.23921
PTPRS	0.4903	9.11171	1.86228	0.081363	0.349255	-4.24137
NOL6	0.257693	3.13967	1.8618	0.0814344	0.349255	-4.24205
EXOSC2	0.273624	4.04591	1.86176	0.0814407	0.349255	-4.24211
AQP10	-0.202892	2.17693	-1.86055	0.0816209	0.349255	-4.24382
AP3D1	0.302803	9.00302	1.86033	0.0816536	0.349255	-4.24413
STX5	-0.331052	2.9359	-1.86019	0.081674	0.349255	-4.24433
ZNF274	0.266011	5.15622	1.85997	0.0817066	0.349255	-4.24464
ACVRL1	-0.36725	5.22257	-1.85981	0.0817308	0.349255	-4.24487
CYP11B1	-0.181133	1.66365	-1.85951	0.0817747	0.349255	-4.24529
MYT1L	-0.161202	2.02859	-1.85951	0.0817748	0.349255	-4.24529
SYT7	0.152709	2.16612	1.85894	0.0818601	0.349255	-4.2461
XKR6	-0.152912	1.87192	-1.85883	0.0818761	0.349255	-4.24625
DHTKD1	0.511717	6.14743	1.85878	0.0818846	0.349255	-4.24633
ENTPD7	0.21098	2.69921	1.85872	0.0818928	0.349255	-4.24641
AKAP9	0.303169	7.70909	1.85852	0.0819232	0.349255	-4.24669
NUAK1	0.366722	8.73487	1.85769	0.0820463	0.349255	-4.24786
COQ6	-0.269374	4.20476	-1.85764	0.0820543	0.349255	-4.24794
USP47	0.244613	9.64903	1.85668	0.0821972	0.349255	-4.24929
SLC25A5	-0.159452	11.0171	-1.85659	0.0822118	0.349255	-4.24942
TTR	-0.215406	2.61373	-1.85625	0.0822625	0.349255	-4.2499
SLC17A6	-0.149066	1.69059	-1.85622	0.0822666	0.349255	-4.24994
KCNK10	-0.174443	2.35622	-1.85465	0.0825024	0.349255	-4.25216
GAR1	0.205401	8.12498	1.85447	0.0825296	0.349255	-4.25242
SERPINB13	-0.163694	1.79125	-1.85438	0.0825427	0.349255	-4.25254
CTSA	0.184382	8.96501	1.85434	0.0825485	0.349255	-4.2526
TBC1D15	0.189406	7.94807	1.85366	0.0826514	0.349255	-4.25356
TBCB	-0.34048	7.85724	-1.85335	0.082698	0.349255	-4.254
PPP2CB	0.220746	11.6613	1.85321	0.0827187	0.349255	-4.25419
ST6GAL1	0.409384	6.8772	1.85309	0.0827365	0.349255	-4.25436
PCGF3	0.384219	5.89674	1.85308	0.0827378	0.349255	-4.25437
GPLD1	0.865559	5.01394	1.85253	0.0828216	0.349255	-4.25516
DHH	-0.148215	1.77668	-1.85243	0.0828362	0.349255	-4.25529
RRM2B	0.318685	9.20372	1.85237	0.0828453	0.349255	-4.25538
KIF5B	0.446774	10.8705	1.85232	0.0828527	0.349255	-4.25545
CCL25	-0.207579	2.07671	-1.85202	0.0828984	0.349255	-4.25588
NDUFS1	0.667633	6.10839	1.85194	0.0829094	0.349255	-4.25598
BIRC2	0.216858	9.26193	1.85156	0.0829668	0.349296	-4.25652
F2RL2	-0.161425	1.64729	-1.85046	0.083133	0.349524	-4.25807
IFNAR1	0.532703	7.16405	1.84967	0.0832537	0.349524	-4.25919
TNFAIP2	0.581671	6.38069	1.84949	0.0832802	0.349524	-4.25944
CCDC60	-0.154671	3.1201	-1.84912	0.0833368	0.349524	-4.25997
BCR	0.622144	5.04658	1.84891	0.0833679	0.349524	-4.26026
CENPM	-0.294706	2.12581	-1.84884	0.0833784	0.349524	-4.26035
CIC	-0.27351	3.77238	-1.84852	0.0834279	0.349524	-4.26081
PLCXD3	0.227331	1.90875	1.84843	0.0834402	0.349524	-4.26093
BACE2	0.30671	4.60474	1.84838	0.0834487	0.349524	-4.26101
OR14C36	-0.168879	1.46276	-1.84685	0.0836804	0.350107	-4.26316
ISCU	-0.147528	11.94	-1.84684	0.0836829	0.350107	-4.26318
ARG2	-0.249007	3.87104	-1.84612	0.0837914	0.35024	-4.26419
MDFI	-0.613164	4.14739	-1.84578	0.0838445	0.35024	-4.26468
NAMPT	0.659733	8.85942	1.84554	0.0838811	0.35024	-4.26501
RHOBTB1	0.221846	7.87963	1.84538	0.0839052	0.35024	-4.26524
TRPC5	-0.135301	1.62375	-1.84426	0.0840764	0.350755	-4.26682
TAF4	0.414016	5.12147	1.84359	0.0841774	0.350952	-4.26775
LSM14A	0.231268	9.54326	1.84303	0.0842634	0.350952	-4.26854
RECQL4	-0.157337	2.64488	-1.8427	0.084314	0.350952	-4.269
HOXA10	-0.364198	9.25692	-1.8427	0.0843143	0.350952	-4.26901
PTPRU	-0.178699	3.69776	-1.8423	0.0843748	0.351005	-4.26956
CD1D	0.785598	3.25459	1.84186	0.0844424	0.351087	-4.27018
NPB	-0.282247	2.5422	-1.8411	0.0845602	0.351233	-4.27126
ACYP2	-0.310684	9.01669	-1.84066	0.0846277	0.351233	-4.27188
RTP2	-0.17455	1.72544	-1.84054	0.0846457	0.351233	-4.27205
STARD9	0.123947	2.37664	1.83996	0.0847347	0.351233	-4.27286
OSMR	0.550226	2.82438	1.83954	0.0847986	0.351233	-4.27344
KLK14	-0.232543	2.47608	-1.83887	0.0849022	0.351233	-4.27439
LEPROTL1	0.269387	8.025	1.83735	0.0851374	0.351233	-4.27653
RPN2	0.172733	10.7914	1.83711	0.0851746	0.351233	-4.27687
SAA3P	-0.233676	1.93174	-1.8369	0.0852069	0.351233	-4.27716
ZNF587	0.418072	4.66089	1.83688	0.085209	0.351233	-4.27718
VAMP4	0.297295	7.29039	1.83688	0.0852096	0.351233	-4.27719
PTTG1	-0.548661	4.13444	-1.83592	0.0853586	0.351233	-4.27854
SORBS1	0.375499	4.51877	1.83564	0.0854006	0.351233	-4.27892
PREP	0.31421	5.04408	1.83535	0.0854463	0.351233	-4.27934
NSF	0.415682	7.50159	1.83501	0.0854996	0.351233	-4.27982
SLC1A5	-0.343757	6.26057	-1.83463	0.0855582	0.351233	-4.28035
SLC2A9	-0.312684	1.93259	-1.83452	0.0855754	0.351233	-4.2805
RSL1D1	0.261881	2.97229	1.83448	0.0855814	0.351233	-4.28056
MC4R	-0.258871	1.73017	-1.83431	0.0856071	0.351233	-4.28079
TMED9	-0.285351	6.09551	-1.83429	0.0856099	0.351233	-4.28082
CAD	0.407237	3.86187	1.83386	0.0856781	0.351233	-4.28143
MCHR1	-0.148109	2.00373	-1.83384	0.0856805	0.351233	-4.28145
TRPM2	-0.146693	2.83584	-1.83374	0.0856967	0.351233	-4.2816
ATP9A	0.317942	9.85298	1.83349	0.0857351	0.351233	-4.28195
AP2A2	-0.169856	2.52171	-1.83291	0.0858249	0.351233	-4.28276
ANGPTL6	-0.188638	2.10551	-1.83268	0.0858605	0.351233	-4.28308
RBMS1	0.206824	9.67203	1.83223	0.0859313	0.351233	-4.28372
CD151	-0.487542	9.04294	-1.8322	0.0859361	0.351233	-4.28376
EPHB4	0.388128	4.06966	1.83201	0.0859649	0.351233	-4.28402
RPL23	-0.161495	13.5454	-1.83153	0.0860395	0.351233	-4.28469
CDC42BPA	0.275059	6.5806	1.8315	0.0860447	0.351233	-4.28474
MYPN	-0.19581	2.59765	-1.83147	0.0860485	0.351233	-4.28477
BACH1	0.641108	7.13864	1.83144	0.0860533	0.351233	-4.28481
FGFR3	-0.224699	2.30015	-1.83056	0.0861915	0.351436	-4.28606
IRX2	0.506949	6.53659	1.83051	0.0861987	0.351436	-4.28612
PPAN	0.222448	3.45792	1.82925	0.0863952	0.351867	-4.28788
GDNF	-0.22093	2.25202	-1.82922	0.0863999	0.351867	-4.28792
FUZ	-0.54818	3.4548	-1.82876	0.0864723	0.351967	-4.28857
LINGO2	-0.228939	3.2408	-1.82795	0.0865998	0.352059	-4.28971
SLC16A1	0.251448	3.18703	1.82765	0.0866459	0.352059	-4.29012
EBF1	0.349381	11.5062	1.82763	0.0866493	0.352059	-4.29015
SERPIND1	-0.121073	1.88913	-1.8274	0.0866865	0.352059	-4.29049
TST	-0.278233	9.48959	-1.82521	0.0870296	0.353258	-4.29354
CKMT2	-0.767429	5.84041	-1.82357	0.0872894	0.35403	-4.29584
EIF4EBP2	0.27548	7.09424	1.8234	0.0873161	0.35403	-4.29608
HCRT	-0.162119	1.74046	-1.82203	0.0875325	0.354632	-4.29799
DYRK4	-0.460873	4.23092	-1.82143	0.087627	0.354632	-4.29883
PLCE1	0.364744	4.13806	1.82138	0.0876348	0.354632	-4.2989
GLI3	0.332961	3.83925	1.82124	0.0876574	0.354632	-4.2991
SNRPB2	-0.160993	10.4628	-1.82023	0.0878176	0.354817	-4.30051
NOP58	0.256632	9.03745	1.82005	0.0878463	0.354817	-4.30076
RXFP4	-0.167325	2.35366	-1.81955	0.0879255	0.354817	-4.30146
TUBB2B	-0.918004	4.78082	-1.81946	0.0879402	0.354817	-4.30159
YY1	0.17447	10.0974	1.81846	0.088099	0.354817	-4.30298
EIF3M	-0.229704	11.176	-1.81835	0.088116	0.354817	-4.30313
EIF2A	-0.166813	9.97507	-1.81804	0.0881661	0.354817	-4.30357
ERG	-0.177653	2.41952	-1.818	0.0881726	0.354817	-4.30362
SEMG1	-0.214443	1.93103	-1.81799	0.088174	0.354817	-4.30364
FETUB	-0.17672	2.64412	-1.81791	0.0881858	0.354817	-4.30374
EIF4G1	0.302802	8.51695	1.8175	0.0882512	0.354886	-4.30431
RHOQ	0.228054	12.9144	1.8165	0.0884119	0.355193	-4.30572
COL4A1	0.31935	12.1211	1.81642	0.088424	0.355193	-4.30582
UQCRC2	-0.16848	10.1683	-1.81558	0.0885585	0.355539	-4.307
CCDC116	-0.192853	1.74743	-1.81496	0.0886577	0.355743	-4.30786
NOTUM	-0.16592	2.89971	-1.81377	0.0888481	0.356074	-4.30952
ETFB	-0.271748	10.3176	-1.8136	0.0888761	0.356074	-4.30976
PDYN	-0.184525	2.16158	-1.81334	0.088917	0.356074	-4.31012
CXCL14	0.441889	11.3936	1.81324	0.0889337	0.356074	-4.31026
ANKRD24	-0.170194	1.84132	-1.81224	0.0890942	0.356481	-4.31165
MCEE	-0.440559	8.23236	-1.812	0.0891323	0.356481	-4.31198
ISL1	-0.164449	2.05341	-1.81164	0.0891895	0.356516	-4.31248
SCNN1B	0.191578	2.25929	1.81114	0.0892707	0.356591	-4.31318
TSPAN13	0.271579	10.7373	1.81092	0.0893054	0.356591	-4.31348
COL18A1	0.34798	5.90352	1.81048	0.0893764	0.356681	-4.31409
CISD2	-0.497798	5.96053	-1.80987	0.0894755	0.356883	-4.31495
SHF	-0.227052	2.31419	-1.80939	0.0895529	0.356998	-4.31562
MYOG	-0.229427	2.28861	-1.80807	0.089767	0.357658	-4.31746
SLC33A1	0.258099	6.74926	1.8076	0.0898428	0.357689	-4.31811
VDR	0.417116	3.26259	1.80723	0.0899029	0.357689	-4.31863
SUPT7L	0.202844	7.21691	1.80712	0.089921	0.357689	-4.31878
SLC7A2	0.226376	1.6879	1.80682	0.0899693	0.357689	-4.3192
AIRE	-0.295505	2.7	-1.80615	0.0900775	0.357925	-4.32012
P2RY6	-0.182264	3.03961	-1.8058	0.0901338	0.357956	-4.3206
UBE2T	-0.351191	2.87454	-1.80517	0.0902368	0.358041	-4.32149
HECTD1	0.280438	6.30022	1.80487	0.0902859	0.358041	-4.3219
PEG3	1.08594	6.2134	1.80472	0.0903107	0.358041	-4.32212
GALP	-0.192759	1.59757	-1.80447	0.09035	0.358041	-4.32245
TFAP2C	-0.190082	2.46094	-1.80342	0.0905215	0.358527	-4.32391
COL5A2	0.241442	10.9022	1.80302	0.0905875	0.358596	-4.32448
BFSP2	-0.174062	1.58748	-1.80177	0.0907919	0.358811	-4.32621
KLC4	-0.243857	3.55016	-1.80155	0.0908269	0.358811	-4.32651
RAB5A	0.178465	10.6781	1.80143	0.090847	0.358811	-4.32668
GDF11	0.188048	2.48109	1.80124	0.0908773	0.358811	-4.32694
MEOX2	0.339416	8.584	1.80119	0.0908858	0.358811	-4.32701
GRHL1	0.684814	4.47334	1.80082	0.0909464	0.358828	-4.32752
SLCO2B1	-0.469722	6.19526	-1.80029	0.0910333	0.358828	-4.32826
PICALM	0.291975	10.7373	1.80027	0.0910363	0.358828	-4.32829
PRMT5	0.23204	6.23448	1.79951	0.0911606	0.359125	-4.32934
ST3GAL5	-0.296569	6.89781	-1.79893	0.0912572	0.359125	-4.33015
DCTN2	-0.201104	8.58066	-1.79892	0.0912582	0.359125	-4.33016
NACA	-0.207252	12.5513	-1.79823	0.091372	0.35938	-4.33112
RBMXL2	-0.187784	1.64752	-1.79747	0.0914959	0.359675	-4.33217
PSMD4	-0.191357	10.3776	-1.7966	0.09164	0.360005	-4.33338
NDUFS5	-0.32785	11.41	-1.79637	0.0916778	0.360005	-4.3337
AMBN	-0.149196	1.5546	-1.79516	0.0918781	0.3606	-4.33538
ECSIT	-0.4736	4.40401	-1.79459	0.0919719	0.360616	-4.33616
MEP1B	-0.229366	1.68921	-1.79454	0.0919805	0.360616	-4.33624
BICC1	0.229182	1.96174	1.7941	0.092052	0.360705	-4.33683
HPN	-0.18063	2.63001	-1.79289	0.0922529	0.360896	-4.33851
MAPK7	0.157968	2.83628	1.79286	0.092258	0.360896	-4.33856
AGPAT3	0.267398	5.30827	1.79268	0.0922874	0.360896	-4.3388
TRIM23	0.587193	6.87976	1.79262	0.092297	0.360896	-4.33888
STS	0.352956	8.77664	1.7921	0.092384	0.361044	-4.33961
MPST	-0.488508	5.8963	-1.79077	0.0926049	0.361715	-4.34145
LIN28A	-0.275404	1.82682	-1.78987	0.0927549	0.361979	-4.34269
OR2AT4	-0.135766	1.94917	-1.7897	0.0927825	0.361979	-4.34292
JRKL	0.215058	6.47162	1.78879	0.0929341	0.361979	-4.34418
CALB1	-0.236446	1.69759	-1.78879	0.0929355	0.361979	-4.34419
TP53INP2	0.50028	5.89165	1.78868	0.0929537	0.361979	-4.34434
FGF22	-0.169912	2.22489	-1.78856	0.0929741	0.361979	-4.34451
NTSR2	-0.137936	1.66869	-1.78819	0.0930359	0.361979	-4.34502
PON3	0.213634	2.92599	1.788	0.0930662	0.361979	-4.34527
UNC5B	0.456567	4.95313	1.78642	0.0933304	0.362659	-4.34745
MRPS22	-0.322607	8.2951	-1.78637	0.0933396	0.362659	-4.34753
SLC30A6	0.259078	7.03652	1.78557	0.0934731	0.362985	-4.34863
KCNK3	-0.267188	1.88649	-1.78503	0.0935643	0.363146	-4.34938
ABCB7	-0.174108	6.82621	-1.78474	0.0936131	0.363146	-4.34978
NUDCD1	0.215176	5.65451	1.78398	0.0937409	0.36345	-4.35083
SEBOX	-0.158933	2.43767	-1.78333	0.0938507	0.363646	-4.35173
TNKS2	0.466638	6.51291	1.78281	0.0939372	0.363646	-4.35243
GRB7	-0.22899	2.24468	-1.78263	0.0939673	0.363646	-4.35268
ABCD3	0.194442	9.61415	1.78185	0.0940995	0.363646	-4.35376
PRR16	0.459865	2.97041	1.78183	0.094102	0.363646	-4.35378
TYK2	0.266219	5.91763	1.7817	0.0941244	0.363646	-4.35397
EFEMP1	0.232814	12.2939	1.78141	0.0941738	0.363646	-4.35437
SMARCB1	-0.269133	3.54943	-1.78133	0.0941871	0.363646	-4.35448
EIF3H	-0.262271	10.4643	-1.78057	0.0943156	0.363951	-4.35553
PSMD10	0.254778	8.2175	1.78007	0.0944007	0.364089	-4.35622
BMP8B	0.156076	1.92195	1.77926	0.0945373	0.364424	-4.35733
NKX2-5	-0.147582	1.86206	-1.77855	0.094657	0.364497	-4.3583
OR1L3	-0.133731	1.39158	-1.77842	0.0946804	0.364497	-4.35849
STK25	-0.321178	5.72559	-1.77799	0.0947525	0.364497	-4.35908
PRPF6	0.320594	6.37691	1.77783	0.0947795	0.364497	-4.3593
COASY	0.337736	5.84981	1.77769	0.0948038	0.364497	-4.35949
NSDHL	-0.193298	7.73598	-1.7773	0.0948702	0.364561	-4.36003
KRT84	-0.242887	1.67289	-1.77668	0.0949758	0.364777	-4.36089
MYCN	0.254614	2.21792	1.77607	0.0950786	0.364953	-4.36172
CDCA3	-0.22989	3.00196	-1.77582	0.0951209	0.364953	-4.36206
LRRC59	0.327868	7.6791	1.77481	0.0952937	0.365351	-4.36345
ARSA	-0.330083	3.05927	-1.77463	0.095324	0.365351	-4.3637
SMC1A	0.216334	8.06722	1.77339	0.0955363	0.365809	-4.36541
ETV4	-0.207325	2.01802	-1.77248	0.0956911	0.365809	-4.36665
STXBP1	0.55778	8.07322	1.77247	0.0956935	0.365809	-4.36667
CDKN1B	0.217567	9.70663	1.7723	0.0957225	0.365809	-4.3669
DOK2	-0.484572	4.38028	-1.77213	0.0957522	0.365809	-4.36714
KCNIP3	-0.280557	2.29852	-1.77213	0.0957522	0.365809	-4.36714
ADARB2	-0.124573	1.54971	-1.7719	0.0957917	0.365809	-4.36746
NBN	0.17417	9.55051	1.77119	0.0959131	0.365957	-4.36843
RPS20	-0.286736	12.7356	-1.7705	0.0960308	0.365957	-4.36937
ACTA2	0.584839	9.17057	1.77041	0.0960466	0.365957	-4.3695
REL	0.415983	4.44391	1.77012	0.0960971	0.365957	-4.3699
LAMB1	0.424522	9.69412	1.76919	0.096256	0.365957	-4.37117
SNX16	0.51301	7.17356	1.76887	0.0963119	0.365957	-4.37162
SOD1	-0.185829	12.1966	-1.76877	0.0963281	0.365957	-4.37174
ADORA3	-0.217183	2.22114	-1.76875	0.0963321	0.365957	-4.37178
UAP1	0.188884	9.63801	1.76845	0.0963842	0.365957	-4.37219
PIK3C2B	0.35729	6.40863	1.76839	0.0963947	0.365957	-4.37227
DHX30	0.485106	5.55475	1.76828	0.0964129	0.365957	-4.37242
ATP6V0B	-0.606338	7.18503	-1.7682	0.0964276	0.365957	-4.37254
DNAJC21	0.300785	6.93631	1.76768	0.0965169	0.366107	-4.37325
KRIT1	0.409088	4.51957	1.76738	0.0965685	0.366114	-4.37366
AKR1D1	-0.139075	1.70903	-1.76701	0.0966323	0.366167	-4.37416
MMADHC	-0.192691	11.4204	-1.76622	0.096768	0.366371	-4.37524
DTX3L	0.265079	7.66494	1.76612	0.0967858	0.366371	-4.37538
TOR1A	-0.303544	5.9053	-1.7657	0.0968592	0.366461	-4.37596
SLC38A1	0.645379	3.03049	1.76529	0.0969304	0.366541	-4.37653
FUT2	-0.170374	3.41656	-1.76475	0.0970229	0.366703	-4.37726
ARHGEF7	0.280235	4.91783	1.76437	0.0970894	0.366722	-4.37778
LIN7C	0.413532	5.57476	1.76415	0.0971276	0.366722	-4.37809
PROCR	-0.332112	7.46855	-1.76349	0.0972415	0.366963	-4.37898
IRF1	0.682692	6.03715	1.7624	0.0974306	0.367126	-4.38048
LY96	-0.635208	8.4769	-1.76214	0.097476	0.367126	-4.38083
PDSS1	0.503491	3.34218	1.76211	0.0974817	0.367126	-4.38088
NMNAT1	0.48483	4.82741	1.7621	0.0974842	0.367126	-4.3809
DOT1L	-0.159995	2.6091	-1.76061	0.0977427	0.367911	-4.38293
UGT2B15	-0.171123	1.78136	-1.75921	0.0979877	0.368644	-4.38485
ACOT8	-0.297916	4.12446	-1.75855	0.0981026	0.368721	-4.38574
RREB1	0.221692	9.68094	1.75852	0.0981085	0.368721	-4.38579
EDAR	-0.177522	2.51508	-1.75784	0.0982276	0.368766	-4.38672
F11R	-0.17466	2.67597	-1.75706	0.0983643	0.368766	-4.38779
LIG4	0.3674	7.10864	1.75671	0.0984258	0.368766	-4.38827
ARHGAP22	-0.217382	2.52215	-1.75667	0.0984323	0.368766	-4.38832
FNDC4	-0.356153	6.94758	-1.75645	0.0984714	0.368766	-4.38862
KCNJ5	-0.181591	2.66415	-1.75638	0.0984842	0.368766	-4.38872
GATA4	-0.176134	1.99743	-1.75637	0.0984845	0.368766	-4.38872
CSNK2A2	-0.552208	5.40879	-1.75594	0.0985612	0.368766	-4.38932
IFNGR1	0.164586	11.3269	1.75588	0.0985716	0.368766	-4.3894
TGFBI	-0.424633	9.89229	-1.75554	0.0986315	0.368803	-4.38986
RAB27B	-0.21476	2.48877	-1.75522	0.0986866	0.368821	-4.39029
DLX5	-0.193769	1.94225	-1.75386	0.098926	0.369303	-4.39215
TAP1	0.337074	6.25456	1.75329	0.0990272	0.369303	-4.39293
TGFBR1	-0.184689	1.97112	-1.7531	0.0990612	0.369303	-4.39319
ERLIN2	-0.19295	3.95729	-1.75282	0.0991095	0.369303	-4.39357
SNX7	-0.410916	8.36399	-1.75178	0.0992932	0.369303	-4.39499
CDKN2C	-0.388072	11.4722	-1.75173	0.0993033	0.369303	-4.39506
RALGAPA1	0.210146	9.56895	1.75105	0.0994236	0.369303	-4.39599
LGALS9	-0.276784	5.21844	-1.751	0.0994327	0.369303	-4.39606
INSIG1	0.512993	10.2422	1.75078	0.0994705	0.369303	-4.39635
TOX4	0.260168	7.35499	1.75064	0.099496	0.369303	-4.39655
SNRNP200	0.21658	10.2354	1.75054	0.0995131	0.369303	-4.39668
AKT2	0.471867	6.66213	1.7504	0.0995376	0.369303	-4.39687
KAT2B	0.183797	9.51511	1.74995	0.0996184	0.369303	-4.39749
PDE5A	-0.191281	2.34121	-1.74994	0.0996191	0.369303	-4.3975
SCN9A	-0.144615	1.44639	-1.74961	0.0996791	0.369303	-4.39796
URB2	0.266738	3.09669	1.74874	0.0998333	0.369303	-4.39914
LECT2	-0.202526	1.89479	-1.74861	0.0998565	0.369303	-4.39932
RTN3	0.156109	11.9877	1.74847	0.0998802	0.369303	-4.3995
CABLES1	-0.395038	5.97083	-1.74847	0.0998814	0.369303	-4.39951
OSTN	-0.234069	2.13457	-1.74825	0.0999204	0.369303	-4.39981
STK38L	0.399079	8.36392	1.74798	0.0999688	0.369303	-4.40018
ARL8B	0.159961	10.2282	1.74794	0.0999747	0.369303	-4.40022
UMOD	-0.166445	1.6403	-1.74769	0.100019	0.369303	-4.40056
IL5RA	-0.127541	1.26586	-1.74758	0.100039	0.369303	-4.40071
EIF2B1	0.175437	9.08504	1.74715	0.100116	0.369303	-4.4013
TYW3	-0.428367	6.52737	-1.74712	0.100121	0.369303	-4.40134
MMP1	-0.239888	1.63807	-1.74639	0.100251	0.36938	-4.40234
PHF20	0.178242	7.51506	1.74629	0.100269	0.36938	-4.40247
RAB2B	0.286088	7.59603	1.74616	0.100293	0.36938	-4.40265
OR10AD1	-0.126807	1.50885	-1.74513	0.100477	0.369822	-4.40406
STRBP	0.262696	5.03869	1.74492	0.100513	0.369822	-4.40433
[truncated: 5,356 more rows]

## Sheet: GSE106724-adipokine
	logFC	AveExpr	t	P.Value	adj.P.Val	B
APPL2	-1.82285	5.99948	-5.4889	0.000117771	0.0366368	1.43127
PLIN2	-1.20089	13.2264	-5.41045	0.000134201	0.0366368	1.31493
TAGLN	-1.03911	9.38703	-4.66239	0.000486445	0.0767364	0.15485
ITGB5	-0.736773	1.96555	-4.58095	0.000562171	0.0767364	0.0232873
NUDT5	-0.801915	4.63137	-4.38888	0.000793345	0.0866333	-0.290704
LDHA	-0.625695	14.8551	-3.83412	0.00219566	0.199805	-1.22328
C5AR2	-0.857322	2.04309	-3.62009	0.00327655	0.220972	-1.59095
CCL2	-1.21821	2.33258	-3.61205	0.00332639	0.220972	-1.60482
JAK2	-0.79154	10.1243	-3.49912	0.00411406	0.220972	-1.8
IL5	0.676489	3.88997	3.45797	0.00444612	0.220972	-1.87127
TBC1D3G	-0.726258	8.80912	-3.43187	0.00467065	0.220972	-1.9165
WNT3A	0.586348	6.23024	3.41121	0.00485654	0.220972	-1.95231
MDH1	-1.15592	6.68379	-3.25254	0.00655705	0.261865	-2.22764
HDAC5	0.535457	7.35284	3.19385	0.00732841	0.261865	-2.3295
SFRP4	0.447728	10.2374	3.17328	0.0076198	0.261865	-2.3652
MAPK1	-0.994146	5.89816	-3.14691	0.00801045	0.261865	-2.41095
IGFBP3	1.02543	7.24538	3.11355	0.0085335	0.261865	-2.4688
AQP4	-0.749798	4.84144	-3.10744	0.0086329	0.261865	-2.47938
FABP5	-1.08472	8.87234	-3.01961	0.0101973	0.293037	-2.6315
ARF6	0.609271	9.6124	2.97302	0.0111385	0.302303	-2.71203
CD36	-1.28774	6.81822	-2.95037	0.011627	0.302303	-2.75115
ENO1	-1.12317	6.86519	-2.8692	0.0135581	0.336488	-2.89098
DRD2	0.975413	7.65534	2.80911	0.0151894	0.357552	-2.99416
INHBA	1.05565	7.64439	2.76523	0.0165013	0.357552	-3.06927
SRGN	-0.929782	13.2701	-2.75365	0.0168658	0.357552	-3.08906
F2	0.755298	3.982	2.72804	0.0176998	0.357552	-3.13275
BRCA1	1.34118	4.07808	2.71369	0.018185	0.357552	-3.15721
DUSP19	0.464818	6.50785	2.7054	0.018471	0.357552	-3.17132
IL23A	0.48746	3.58839	2.68469	0.0192054	0.357552	-3.20655
ANGPT1	-1.46432	5.47928	-2.66302	0.0200042	0.357552	-3.24334
MGMT	-1.1286	7.96169	-2.64645	0.0206366	0.357552	-3.27142
PLA2G2A	-0.6475	4.52935	-2.6293	0.0213119	0.357552	-3.30044
CTSL	-0.718806	10.7764	-2.62189	0.0216103	0.357552	-3.31297
TNFRSF11A	-0.630507	3.46003	-2.58266	0.0232593	0.372842	-3.37915
EPC2	0.46684	6.64709	2.55412	0.0245354	0.372842	-3.42715
TDGF1	0.814766	3.97993	2.54304	0.025049	0.372842	-3.44575
APOB	0.72263	4.15607	2.53835	0.0252694	0.372842	-3.45361
NTS	-1.6224	11.5629	-2.52414	0.0259487	0.372842	-3.47741
KLF7	-1.03111	2.51149	-2.46278	0.0290914	0.396868	-3.57975
C3	-0.684124	7.08228	-2.45299	0.0296255	0.396868	-3.596
UCP2	-0.725353	10.5658	-2.43959	0.0303722	0.396868	-3.61823
NCAPD3	0.340534	6.39448	2.43683	0.0305283	0.396868	-3.6228
AKT1	-0.352769	7.79365	-2.38578	0.0335571	0.416518	-3.70709
TPM1	-0.741608	4.34725	-2.36424	0.0349193	0.416518	-3.74247
RTN4R	0.410908	8.12514	2.36231	0.0350443	0.416518	-3.74564
TNFSF12	0.623575	8.33557	2.33526	0.0368361	0.416518	-3.7899
LIPG	0.948171	4.0277	2.32672	0.0374198	0.416518	-3.80384
FGF14	0.472033	5.96818	2.31062	0.0385442	0.416518	-3.83006
PRKAA1	-0.489342	8.73682	-2.3096	0.0386165	0.416518	-3.83172
GHRL	-0.925795	2.85733	-2.30689	0.0388097	0.416518	-3.83614
CHI3L1	1.33459	5.77042	2.30555	0.0389055	0.416518	-3.83832
TPM4	-0.671709	6.50905	-2.26846	0.0416439	0.437261	-3.89844
DYSF	1.17682	6.05947	2.24302	0.0436271	0.442494	-3.93947
EGF	0.348966	8.93358	2.23006	0.0446716	0.442494	-3.9603
HLA-DMA	-0.819018	2.55909	-2.20762	0.0465352	0.442494	-3.99624
MIP	0.714405	3.16524	2.19151	0.0479189	0.442494	-4.02196
CHIT1	1.05312	11.7394	2.18673	0.0483369	0.442494	-4.02958
PPARG	-0.664736	8.29692	-2.1714	0.0497006	0.442494	-4.05397
GPX3	1.2521	7.12747	2.16062	0.0506809	0.442494	-4.07107
PDGFRA	0.669991	8.8788	2.16006	0.0507323	0.442494	-4.07196
DOCK2	-0.524582	9.12453	-2.15676	0.0510365	0.442494	-4.07719
PDK4	-0.578362	9.05155	-2.14742	0.0519062	0.442494	-4.09197
FABP4	-0.474973	1.97827	-2.14646	0.0519963	0.442494	-4.09349
EDIL3	0.774349	4.9907	2.13474	0.0531092	0.442494	-4.11199
ATF3	0.594932	10.0288	2.13354	0.0532239	0.442494	-4.11387
RUNX1	-0.659763	7.72956	-2.1308	0.0534883	0.442494	-4.1182
IRAK1	-0.522931	4.74489	-2.10775	0.0557572	0.454379	-4.15442
TMEM38B	-0.664403	4.12821	-2.08987	0.057578	0.455814	-4.1824
NRGN	0.28731	6.71134	2.08963	0.0576028	0.455814	-4.18277
FLT1	0.737294	9.89527	2.06565	0.0601349	0.455952	-4.22014
CCR5	-0.472759	1.95646	-2.05609	0.0611718	0.455952	-4.23497
EDN1	-0.64167	4.46579	-2.05281	0.0615319	0.455952	-4.24006
CCL7	-1.52907	3.83176	-2.04417	0.0624896	0.455952	-4.25344
NTF3	0.599337	10.2202	2.04317	0.0626006	0.455952	-4.25497
VCAM1	0.881095	8.69399	2.03311	0.0637351	0.455952	-4.27051
SC5D	-0.546555	10.8652	-2.03215	0.063844	0.455952	-4.27199
AR	-0.467344	6.3524	-2.02185	0.065027	0.455952	-4.28786
MMP2	0.429899	5.1848	2.00963	0.0664554	0.455952	-4.30662
TAFA5	0.839994	5.10928	2.00917	0.0665102	0.455952	-4.30733
FGB	0.371128	2.1033	2.00667	0.0668061	0.455952	-4.31116
C1QTNF12	0.346979	4.77634	1.99707	0.0679546	0.458064	-4.32586
PIK3R1	1.10709	3.33115	1.98247	0.0697368	0.464345	-4.34815
ADGRB3	0.333327	6.23509	1.96247	0.0722476	0.465199	-4.37855
MAPT	-0.697187	6.1654	-1.96153	0.0723671	0.465199	-4.37997
NKX2-2	0.343497	5.7077	1.95052	0.0737863	0.465199	-4.39663
POMC	0.432868	6.24115	1.93829	0.0753928	0.465199	-4.41509
NXPH1	0.480959	2.2971	1.93434	0.0759197	0.465199	-4.42105
BNIP3L	-0.343971	14.1795	-1.93283	0.0761213	0.465199	-4.42332
CD163	0.493618	5.59875	1.93221	0.0762036	0.465199	-4.42424
TET1	0.721331	3.00396	1.92866	0.0766811	0.465199	-4.42958
TP53	0.749999	6.76533	1.91161	0.0790093	0.474056	-4.45514
SP1	0.29117	10.5712	1.90417	0.0800466	0.475059	-4.46627
STK11	0.401694	7.91779	1.89341	0.0815668	0.47539	-4.4823
CAT	-0.382769	9.02705	-1.89147	0.0818437	0.47539	-4.48519
FBLN1	1.04073	5.74998	1.86171	0.0862006	0.488529	-4.52927
SOD1	-0.373478	13.0209	-1.85335	0.0874631	0.488529	-4.5416
SACS	0.572784	7.45582	1.85205	0.0876603	0.488529	-4.54351
OSBPL1A	0.375666	8.3774	1.85189	0.0876847	0.488529	-4.54374
CCN4	-0.736921	6.8771	-1.8308	0.0909474	0.501589	-4.57466
ATF2	-0.492482	10.811	-1.82042	0.0925938	0.505562	-4.5898
NR3C1	0.695062	10.6381	1.794	0.0969062	0.515315	-4.62815
KLF2	0.689557	9.47123	1.79384	0.0969332	0.515315	-4.62838
MIA	-0.844949	5.1864	-1.79217	0.0972114	0.515315	-4.63079
TACR1	-0.879614	2.95923	-1.78518	0.0983862	0.516527	-4.64088
AXL	0.511917	9.33932	1.75856	0.102973	0.53144	-4.67907
PPARD	0.307934	6.71919	1.75742	0.103173	0.53144	-4.6807
IDH1	-0.939563	8.30381	-1.74502	0.10538	0.535889	-4.69838
ACE	0.45879	8.32554	1.73719	0.106794	0.535889	-4.7095
ANGPTL4	-0.846956	8.3554	-1.721	0.10977	0.535889	-4.7324
PLAT	2.09607	9.29932	1.70609	0.112578	0.535889	-4.75338
CALR	-0.470713	12.6681	-1.70235	0.113292	0.535889	-4.75863
IRS2	0.421436	10.9466	1.70081	0.113587	0.535889	-4.76079
MTTP	0.322199	2.13689	1.69957	0.113824	0.535889	-4.76252
IL10	-1.25756	6.00378	-1.68937	0.115799	0.535889	-4.77677
CTNNB1	1.77714	9.55106	1.68748	0.116169	0.535889	-4.77941
USP2	0.691822	5.32665	1.68581	0.116497	0.535889	-4.78174
ERFE	0.502708	2.21029	1.68078	0.117486	0.535889	-4.78873
PNPLA3	0.362719	13.117	1.6741	0.118813	0.535889	-4.79801
RELB	0.277356	6.92279	1.67273	0.119088	0.535889	-4.79992
MCAM	0.251356	7.12351	1.67151	0.119332	0.535889	-4.80161
EFEMP1	-0.282425	12.2951	-1.6665	0.12034	0.535889	-4.80855
C1QTNF1	0.494502	8.97026	1.66296	0.121057	0.535889	-4.81344
FOXO1	-0.565693	2.85769	-1.65988	0.121683	0.535889	-4.8177
TNFRSF13C	0.33801	6.22727	1.65473	0.122736	0.535889	-4.82479
PNPLA2	0.332599	10.4847	1.65326	0.12304	0.535889	-4.82683
CYP19A1	-0.384431	5.90479	-1.65022	0.123667	0.535889	-4.83101
OLR1	-1.55965	4.25151	-1.62671	0.128612	0.543422	-4.86319
NUCB2	-0.38924	5.26286	-1.62383	0.129228	0.543422	-4.8671
CDKN2A	0.988314	9.10548	1.62058	0.129929	0.543422	-4.87153
DLD	-0.483113	11.2828	-1.62044	0.129958	0.543422	-4.87172
LGALS4	0.346898	5.16173	1.61456	0.131233	0.543422	-4.8797
MTOR	0.333083	7.85696	1.6139	0.131377	0.543422	-4.88059
RPS6P20	0.565383	2.82684	1.60254	0.133875	0.547201	-4.89597
CDH1	-0.33584	4.51126	-1.59917	0.134623	0.547201	-4.90052
LDLR	0.523054	11.2253	1.58636	0.1375	0.547201	-4.91773
NGFR	0.227625	8.29034	1.58464	0.137891	0.547201	-4.92004
HSP90AA1	-0.438091	13.4564	-1.584	0.138038	0.547201	-4.92091
USP7	0.271321	10.1077	1.58283	0.138304	0.547201	-4.92247
MAPK14	-0.497	10.4319	-1.56839	0.141628	0.556325	-4.94175
PRXL2A	-0.619593	6.26344	-1.5623	0.143052	0.557903	-4.94985
FGF2	0.440649	6.36707	1.55407	0.144994	0.557975	-4.96076
LAMC1	-0.673273	3.63085	-1.5456	0.147016	0.557975	-4.97194
TIMP3	0.779367	5.38184	1.54175	0.147944	0.557975	-4.97702
CST3	-0.394431	3.96169	-1.54058	0.148227	0.557975	-4.97856
CCDC80	0.327008	6.68067	1.54003	0.148359	0.557975	-4.97927
HIF1A	-0.32729	14.9415	-1.53656	0.149202	0.557975	-4.98384
C4A	0.340866	8.00907	1.51818	0.153731	0.571002	-5.00788
MMP3	0.245915	2.08371	1.50376	0.157365	0.578371	-5.0266
EGFR	0.689874	7.81022	1.49426	0.1598	0.578371	-5.03888
RTN4	0.32452	13.2163	1.49419	0.159819	0.578371	-5.03897
GC	0.227283	2.04586	1.49367	0.159952	0.578371	-5.03964
CSNK2B	-0.430306	4.77866	-1.48407	0.162446	0.583523	-5.05198
NOX5	-0.320189	4.00227	-1.456	0.169931	0.604628	-5.08776
NOS2	1.25765	4.14531	1.45284	0.170791	0.604628	-5.09176
BAG1	0.269179	7.49716	1.44972	0.171644	0.604628	-5.0957
BCO2	-0.471898	8.30352	-1.44471	0.173021	0.605575	-5.10202
FAAH	0.222421	7.2124	1.43606	0.17542	0.607619	-5.11288
ITGAV	-0.309108	11.2152	-1.43171	0.176638	0.607619	-5.11833
ENPP1	0.536773	2.15449	1.43062	0.176944	0.607619	-5.1197
KLK7	0.960951	2.33439	1.41685	0.18085	0.614693	-5.13686
GPC4	0.451548	2.88833	1.41543	0.181256	0.614693	-5.13862
KLK3	0.248683	6.83903	1.40915	0.183064	0.61523	-5.14641
GABPB1	0.220774	8.26067	1.40259	0.18497	0.61523	-5.15451
BMP7	0.360057	2.39669	1.40006	0.185709	0.61523	-5.15763
SPX	-0.233741	2.00863	-1.39934	0.185921	0.61523	-5.15852
CDH13	1.50538	4.5992	1.39187	0.18812	0.618755	-5.1677
EDA	0.205037	2.06171	1.38225	0.19098	0.624403	-5.17946
BAMBI	0.458421	9.50508	1.37207	0.194051	0.630666	-5.19186
PEBP1	-0.748052	9.26951	-1.36545	0.196066	0.633446	-5.19988
ERBB2	0.72349	2.42156	1.35549	0.199135	0.634894	-5.2119
ELF3	0.238932	8.64083	1.34995	0.200858	0.634894	-5.21855
SH2D6	0.541553	3.1243	1.3431	0.203006	0.634894	-5.22675
CCL4L2	0.872345	3.91832	1.34175	0.20343	0.634894	-5.22836
ESR1	-0.326773	7.77023	-1.33786	0.204661	0.634894	-5.23301
INHBB	0.170722	10.5776	1.33503	0.20556	0.634894	-5.23638
WASF5P	-0.365934	5.25121	-1.32905	0.20747	0.634894	-5.24348
FGF9	0.840278	2.60592	1.32812	0.207768	0.634894	-5.24459
FKBP5	-0.430298	9.363	-1.32719	0.208067	0.634894	-5.24569
TLR2	-0.362364	7.92369	-1.32652	0.208283	0.634894	-5.24649
RHOA	0.454625	9.12829	1.32081	0.210125	0.634894	-5.25324
ERG	0.229822	5.79433	1.31702	0.211356	0.634894	-5.25771
LMF1	0.321601	3.8035	1.31617	0.211631	0.634894	-5.2587
TLR10	0.182962	2.03377	1.30362	0.215751	0.638756	-5.27343
CHIA	-0.212753	1.72209	-1.30338	0.215832	0.638756	-5.27371
APOC3	0.27208	10.8777	1.29742	0.21781	0.638756	-5.28066
WFDC2	0.295399	5.59312	1.29732	0.217845	0.638756	-5.28078
CNR1	-0.627781	3.53484	-1.29455	0.218768	0.638756	-5.284
CCN5	0.576685	6.40452	1.28438	0.222194	0.645309	-5.2958
NR1H4	-0.545884	6.41517	-1.26645	0.228334	0.659632	-5.31641
NFYC	0.23464	8.52691	1.25919	0.230861	0.663423	-5.3247
ACAN	0.569979	8.83714	1.2477	0.234901	0.67017	-5.33773
CSF3	0.321721	9.7479	1.24555	0.235664	0.67017	-5.34016
STRADA	0.475154	9.22797	1.2405	0.237463	0.671786	-5.34586
ROBO1	0.263546	8.72154	1.22046	0.244709	0.675147	-5.36828
CFH	0.549016	9.1833	1.22046	0.24471	0.675147	-5.36828
AQP7	0.365845	4.22774	1.21947	0.245073	0.675147	-5.36939
PIK3CG	-0.690537	4.19266	-1.2179	0.245647	0.675147	-5.37112
JAK3	0.186006	8.501	1.21772	0.245711	0.675147	-5.37132
KIRREL3-AS2	0.167	2.02591	1.21675	0.24607	0.675147	-5.3724
ESR2	0.311296	7.41022	1.21124	0.2481	0.677313	-5.3785
WNT5A	0.344901	9.49431	1.19186	0.25535	0.693571	-5.39979
DIO2	0.142917	1.91887	1.18857	0.256596	0.693571	-5.40337
CEBPA	0.168906	7.07731	1.1811	0.259443	0.696234	-5.41148
PRKAB2	-0.255387	7.32579	-1.17803	0.260623	0.696234	-5.41481
GPC3	0.268272	6.39975	1.17304	0.262548	0.696234	-5.4202
RHOC	-0.375551	5.67691	-1.17269	0.262682	0.696234	-5.42058
ANGPTL6	-0.417935	3.30727	-1.16721	0.264807	0.698478	-5.42647
CAB39	-0.198703	8.4267	-1.1538	0.270064	0.704308	-5.44079
TCF7L2	-0.310017	10.0978	-1.14858	0.272134	0.704308	-5.44634
GCG	0.572329	5.00143	1.14559	0.273325	0.704308	-5.44951
SPHK1	-0.305526	10.6012	-1.14228	0.274647	0.704308	-5.453
HTR2C	0.409554	8.44025	1.1421	0.274717	0.704308	-5.45319
ACE2	0.306171	2.0163	1.142	0.274757	0.704308	-5.4533
GDAP1	0.237065	6.51886	1.13221	0.278697	0.709845	-5.46359
NGF	0.2616	7.23499	1.12451	0.281829	0.709845	-5.47164
FAS	-0.4122	7.5197	-1.11938	0.283929	0.709845	-5.47697
BIRC5	0.645469	5.59056	1.11592	0.285349	0.709845	-5.48055
FSTL1	-0.197444	6.17479	-1.11506	0.285707	0.709845	-5.48145
NOTCH1	0.485802	12.2852	1.11437	0.285992	0.709845	-5.48217
MTNR1B	-0.386506	4.95416	-1.1143	0.286018	0.709845	-5.48223
H6PD	0.391555	9.30988	1.10949	0.288011	0.711557	-5.48721
MUC5AC	0.441719	13.2408	1.10163	0.291285	0.715202	-5.49528
IL1RAP	-0.379023	7.5335	-1.09887	0.292442	0.715202	-5.4981
ANXA6	-0.232238	6.80937	-1.09655	0.293416	0.715202	-5.50047
PI16	0.180014	4.94018	1.09263	0.29507	0.716037	-5.50447
SP3	-0.154896	10.8915	-1.07841	0.301124	0.727495	-5.51886
TNFSF10	0.679419	5.62588	1.06172	0.308351	0.741023	-5.53557
PRR4	-0.73346	7.84902	-1.05611	0.310808	0.741023	-5.54113
CLOCK	0.186611	7.89094	1.05422	0.31164	0.741023	-5.543
CHI3L2	-0.34422	4.89453	-1.05095	0.313084	0.741023	-5.54624
FHL1	0.26836	9.9199	1.04998	0.31351	0.741023	-5.54718
MET	0.394501	1.94497	1.0364	0.319558	0.748883	-5.56049
AK1	-0.143946	7.4814	-1.03246	0.321326	0.748883	-5.56432
EYA4	-0.271474	9.06624	-1.02001	0.326969	0.748883	-5.57636
FNDC5	0.491491	4.42474	1.01947	0.327216	0.748883	-5.57688
MUC5B	-0.237618	9.06584	-1.01895	0.327452	0.748883	-5.57738
APOM	0.178215	6.82111	1.01826	0.327769	0.748883	-5.57804
PON1	-0.558396	3.18734	-1.01515	0.329192	0.748883	-5.58102
ZEB1	-0.624825	4.67812	-1.01442	0.329524	0.748883	-5.58172
BGLAP	-0.137049	6.50295	-1.00927	0.331893	0.748883	-5.58664
SCGB1A1	-0.556534	4.40105	-1.00749	0.332715	0.748883	-5.58834
REST	0.186291	9.924	1.00744	0.332739	0.748883	-5.58838
PDGFRB	0.194337	7.28206	1.00343	0.334596	0.748883	-5.5922
AKT2	0.281206	7.69276	1.00122	0.335618	0.748883	-5.59428
ANXA2	-0.383025	14.6539	-1.00004	0.336166	0.748883	-5.5954
HDAC2	0.21056	10.8873	0.992369	0.339752	0.748883	-5.60263
HLA-C	-0.2485	15.0333	-0.989478	0.341109	0.748883	-5.60535
ACVRL1	-0.358429	6.1937	-0.988471	0.341583	0.748883	-5.60629
ADIPOR2	0.24908	10.4799	0.985952	0.342769	0.748883	-5.60865
CXCL1	0.233548	9.55036	0.985686	0.342895	0.748883	-5.60889
USF1	-0.190391	6.77287	-0.969002	0.350834	0.762321	-5.62437
MMP1	0.171677	2.12991	0.962751	0.353842	0.762321	-5.63011
CNOT6	0.204554	10.738	0.959391	0.355467	0.762321	-5.63318
TFAP2A	0.43913	2.27768	0.95906	0.355627	0.762321	-5.63348
POLR2A	0.399549	8.31448	0.958231	0.356029	0.762321	-5.63424
CP	0.198214	8.88769	0.948683	0.360679	0.768213	-5.64291
ADAM17	-0.197468	6.59868	-0.94568	0.36215	0.768213	-5.64562
AVP	-0.363297	2.67007	-0.943946	0.363002	0.768213	-5.64718
HNRNPA2B1	-0.161626	12.5575	-0.934982	0.367426	0.774574	-5.65522
COL6A1	0.255915	6.13693	0.928026	0.370885	0.778858	-5.66141
THRAP3	0.238623	8.16177	0.922831	0.373483	0.780697	-5.66601
TBXAS1	-0.206463	7.59297	-0.914904	0.377472	0.780697	-5.67298
CNTN1	0.324007	2.13967	0.914447	0.377703	0.780697	-5.67338
PAPPA	-0.153384	10.2598	-0.910607	0.379646	0.780697	-5.67674
GSTK1	-0.214486	10.6134	-0.909624	0.380145	0.780697	-5.67759
LGALS3	-0.271313	9.99738	-0.909241	0.38034	0.780697	-5.67793
PRDX2	-0.288295	11.1861	-0.901444	0.384312	0.785897	-5.6847
FN1	0.473218	13.7794	0.887134	0.391678	0.79797	-5.69699
VDR	0.130556	15.9818	0.878566	0.396133	0.804047	-5.70427
F3	0.437216	6.77451	0.874474	0.398273	0.804439	-5.70772
SCARB1	-0.2905	15.2561	-0.871847	0.399651	0.804439	-5.70993
OGN	0.204367	3.85632	0.865394	0.403049	0.804439	-5.71534
AOC3	-0.22243	8.33446	-0.865101	0.403205	0.804439	-5.71558
ANGPTL2	-0.178011	6.37662	-0.861858	0.40492	0.804439	-5.71828
CCN3	-0.172593	8.20878	-0.8582	0.406861	0.804439	-5.72132
ACP1	-0.162103	10.9509	-0.856779	0.407617	0.804439	-5.7225
CCL11	-0.330654	3.28592	-0.855847	0.408113	0.804439	-5.72327
IL32	0.274454	9.66425	0.850637	0.410895	0.807009	-5.72756
PDZRN4	-0.409305	5.2893	-0.843803	0.414562	0.808651	-5.73316
CDKN3	0.311286	5.76376	0.83861	0.417363	0.808651	-5.73739
LNCOG	0.250878	3.49725	0.835038	0.419297	0.808651	-5.74028
IL4	-0.324454	3.97805	-0.83492	0.419361	0.808651	-5.74038
TIMP2	0.56096	7.1139	0.831637	0.421144	0.808651	-5.74303
NR1H3	0.113604	11.4417	0.828382	0.422916	0.808651	-5.74564
ICAM1	-0.414675	7.94708	-0.826784	0.423789	0.808651	-5.74693
HAMP	0.182551	7.99885	0.825879	0.424283	0.808651	-5.74765
GSK3B	-0.149435	10.1634	-0.823539	0.425563	0.808651	-5.74952
CAV1	-0.131685	1.87493	-0.820065	0.427468	0.808651	-5.75229
PTPRE	0.218172	7.71267	0.819057	0.428022	0.808651	-5.75309
CAPN10	0.235841	9.07394	0.813122	0.431292	0.811153	-5.7578
TAC1	0.111832	1.98142	0.811267	0.432318	0.811153	-5.75926
SMAD4	0.179135	10.6355	0.805257	0.435651	0.812024	-5.76398
THPO	-0.175041	8.17843	-0.80426	0.436205	0.812024	-5.76476
NRG4	0.263886	2.93645	0.800087	0.438532	0.812024	-5.76802
SOCS2	0.175446	2.07218	0.798164	0.439606	0.812024	-5.76951
CHID1	-0.172904	9.6999	-0.797071	0.440218	0.812024	-5.77036
HNF4A	-0.21623	7.2267	-0.784129	0.4475	0.821163	-5.78033
LPIN1	-0.280539	5.01437	-0.780783	0.449396	0.821163	-5.78288
MDM2	-0.140897	9.89125	-0.773497	0.453541	0.821163	-5.7884
ABCA1	-0.259387	8.46649	-0.773325	0.453639	0.821163	-5.78853
FOXP3	-0.203924	4.67189	-0.772644	0.454028	0.821163	-5.78905
MCRIP2	-0.23679	3.61103	-0.772348	0.454196	0.821163	-5.78927
TSPO	-0.27503	10.2057	-0.761752	0.460273	0.821221	-5.79721
AGER	0.134791	5.29508	0.758847	0.461948	0.821221	-5.79937
ENPP2	-0.378948	7.19599	-0.758494	0.462151	0.821221	-5.79963
HSD11B2	-0.225557	8.79198	-0.75586	0.463674	0.821221	-5.80158
TNFSF13	-0.308442	6.32161	-0.754995	0.464174	0.821221	-5.80222
ECH1	-0.325394	9.17865	-0.754226	0.46462	0.821221	-5.80279
TPI1	-0.188481	7.37044	-0.753989	0.464757	0.821221	-5.80296
CXCL5	0.265491	3.61728	0.750646	0.466697	0.821988	-5.80542
HMGA2	-0.420674	5.50216	-0.74018	0.472801	0.830061	-5.81306
ACACB	0.214125	5.40455	0.737102	0.474605	0.830558	-5.81529
CLTA	-0.0896067	1.71328	-0.725924	0.481194	0.839399	-5.82332
SLC17A5	-0.146633	4.8192	-0.719048	0.485275	0.843822	-5.82819
APPL1	-0.117609	8.92127	-0.714146	0.488197	0.844562	-5.83165
S100A8	0.36997	11.7488	0.711674	0.489674	0.844562	-5.83338
AQP9	-0.190758	9.42193	-0.707826	0.49198	0.844562	-5.83607
FNDC4	0.112542	11.073	0.707412	0.492229	0.844562	-5.83635
SLC25A20	-0.155031	7.82935	-0.703851	0.494368	0.844562	-5.83883
ATM	-0.247153	9.50953	-0.695827	0.499211	0.844562	-5.84436
BMPR2	0.1568	11.3736	0.695196	0.499593	0.844562	-5.84479
CLU	-0.325274	2.31645	-0.691465	0.501855	0.844562	-5.84734
ENHO	-0.41309	3.67245	-0.690919	0.502186	0.844562	-5.84771
HLA-G	0.273887	12.6541	0.688801	0.503474	0.844562	-5.84915
FFAR4	0.18937	2.2321	0.688778	0.503488	0.844562	-5.84916
PTPN1	-0.277286	11.3478	-0.687505	0.504262	0.844562	-5.85003
CRP	-0.102109	1.90494	-0.681916	0.507672	0.844877	-5.8538
MAPK3	-0.105456	10.8705	-0.677272	0.510516	0.844877	-5.85692
MSLN	0.117782	7.35999	0.671976	0.51377	0.844877	-5.86044
NME1-NME2	-0.164988	12.0991	-0.670838	0.514471	0.844877	-5.8612
IGF1	0.348378	4.54921	0.668	0.516221	0.844877	-5.86308
COL3A1	0.311872	7.6044	0.662125	0.519855	0.844877	-5.86694
GH1	0.140774	7.65736	0.655601	0.523908	0.844877	-5.87119
ABO	0.191428	11.684	0.655429	0.524015	0.844877	-5.8713
TRPC1	0.168576	8.92457	0.655182	0.524169	0.844877	-5.87146
PRKACA	-0.167945	5.33618	-0.654033	0.524885	0.844877	-5.87221
TWIST1	0.128176	6.73382	0.650067	0.52736	0.844877	-5.87477
IL15	-0.132165	6.99513	-0.649724	0.527575	0.844877	-5.87499
IFT81	0.155655	6.66595	0.6492	0.527903	0.844877	-5.87532
GRM8	-0.240578	6.03345	-0.648291	0.528471	0.844877	-5.87591
POLR2D	0.157584	8.00335	0.647133	0.529196	0.844877	-5.87665
FBN1	-0.258537	4.36724	-0.647112	0.529209	0.844877	-5.87666
DPP10	-0.147737	5.6117	-0.640447	0.533392	0.846011	-5.88091
CDK5	0.0726812	1.9475	0.639848	0.533769	0.846011	-5.88129
ITGAM	-0.159825	5.00139	-0.638085	0.53488	0.846011	-5.88241
LCN2	-0.316009	5.75768	-0.634772	0.536969	0.846011	-5.8845
PTCH1	-0.120812	8.09492	-0.633084	0.538036	0.846011	-5.88556
SREBF1	0.247724	9.36852	0.631218	0.539216	0.846011	-5.88673
PPARA	0.246098	7.46776	0.623883	0.543869	0.850867	-5.8913
PCOLCE	0.2514	12.5282	0.618546	0.547269	0.85236	-5.89459
PDIA3	-0.094696	11.3913	-0.617487	0.547946	0.85236	-5.89524
GGT1	-0.125041	10.6561	-0.614741	0.549701	0.852661	-5.89692
IL6R	0.272426	6.19689	0.610573	0.552371	0.854375	-5.89946
SIRT1	-0.164293	9.46569	-0.605674	0.555518	0.856817	-5.90242
APOE	-0.195992	7.84419	-0.60039	0.558924	0.858707	-5.90559
CYBC1	0.138118	9.12135	0.596982	0.561127	0.858707	-5.90762
IL2RA	-0.06666	1.91775	-0.596464	0.561462	0.858707	-5.90793
TBCA	0.141106	12.559	0.592921	0.563758	0.85939	-5.91003
SPI1	0.217666	5.33046	0.588559	0.566591	0.85939	-5.91259
HDAC6	0.113004	12.7914	0.587863	0.567044	0.85939	-5.913
PRKAA2	-0.231223	2.50791	-0.585318	0.568701	0.85939	-5.91449
PLCG1	0.19575	8.28625	0.583079	0.570162	0.85939	-5.91579
ENG	-0.138761	9.51824	-0.581255	0.571352	0.85939	-5.91685
IGF1R	0.2799	10.0559	0.572823	0.576876	0.861976	-5.9217
FAM13A	-0.129685	13.2133	-0.571568	0.5777	0.861976	-5.92242
CD44	-0.168128	10.4378	-0.564702	0.582222	0.861976	-5.92631
FGFR1	0.225061	6.7396	0.562065	0.583963	0.861976	-5.9278
NOS3	-0.152846	8.59586	-0.560253	0.585161	0.861976	-5.92881
NME1	-0.187066	9.98094	-0.553233	0.589816	0.861976	-5.93272
CACNB2	0.0940571	6.60767	0.545361	0.595058	0.861976	-5.93704
KNG1	0.059043	1.75317	0.542504	0.596966	0.861976	-5.93859
VEGFA	0.248801	6.64783	0.542087	0.597245	0.861976	-5.93882
CCL3	0.104081	7.1275	0.541929	0.59735	0.861976	-5.93891
SOX10	0.102811	1.86524	0.539003	0.599309	0.861976	-5.94049
PAFAH1B2	-0.100306	10.5882	-0.538521	0.599632	0.861976	-5.94075
QSOX1	0.11504	7.67036	0.534752	0.60216	0.861976	-5.94277
TRPV4	-0.289634	2.33875	-0.533017	0.603325	0.861976	-5.9437
IL1RAPL2	-0.171699	2.26358	-0.530609	0.604945	0.861976	-5.94498
NFKB1	-0.0968093	7.95723	-0.530508	0.605013	0.861976	-5.94504
STARD9	-0.112266	10.6674	-0.529004	0.606026	0.861976	-5.94583
EPS8	0.12281	10.178	0.528446	0.606402	0.861976	-5.94613
SLC2A4	0.111371	2.14968	0.528232	0.606546	0.861976	-5.94624
GFAP	0.0999319	4.88378	0.526411	0.607773	0.861976	-5.94721
MAP3K5	0.120592	11.2564	0.525225	0.608574	0.861976	-5.94783
PRKAG2	0.106835	8.28938	0.523144	0.609979	0.861976	-5.94892
MUC16	-0.348099	6.8595	-0.522098	0.610687	0.861976	-5.94947
MGP	-0.424539	6.79386	-0.521693	0.610961	0.861976	-5.94968
GDF15	0.128872	6.99427	0.517763	0.613621	0.863498	-5.95173
TARID	0.152512	8.65866	0.49742	0.627487	0.88074	-5.96209
KLF3	-0.103944	6.91968	-0.492972	0.630538	0.880891	-5.9643
TFAP2B	-0.101133	2.13098	-0.490502	0.632236	0.880891	-5.96552
OSBPL8	0.105171	8.95409	0.490213	0.632435	0.880891	-5.96567
HPGD	-0.230545	3.44299	-0.479644	0.639725	0.888305	-5.97082
IL1R1	0.190137	10.8325	0.477784	0.641012	0.888305	-5.97171
RELA	0.225698	9.17486	0.470313	0.646193	0.893219	-5.97528
NR3C2	0.149346	4.51012	0.466909	0.64856	0.894227	-5.97688
IKBKB	-0.115535	9.53302	-0.462002	0.65198	0.896313	-5.97918
NR1H2	-0.197402	5.14215	-0.460031	0.653356	0.896313	-5.98009
DPYSL2	-0.0985534	12.4298	-0.452346	0.658733	0.898161	-5.98362
TAFA1	0.231216	3.61242	0.452079	0.65892	0.898161	-5.98375
SRC	-0.21859	8.39632	-0.445268	0.663703	0.898161	-5.98683
PKM	-0.095499	12.2752	-0.444889	0.66397	0.898161	-5.987
SMAD3	-0.136597	9.46946	-0.443939	0.664638	0.898161	-5.98742
PTEN	-0.0746307	11.43	-0.442373	0.665741	0.898161	-5.98812
PPARGC1A	0.098837	7.47646	0.441695	0.666218	0.898161	-5.98842
TRPC5	0.11176	5.32855	0.438511	0.668464	0.898969	-5.98984
IL22	0.0468969	1.73186	0.431399	0.67349	0.902763	-5.99296
MYDGF	0.0915141	8.87236	0.429843	0.674592	0.902763	-5.99364
IL7	0.209964	2.90586	0.42561	0.677594	0.902863	-5.99546
KCNQ1	-0.124163	5.95254	-0.420118	0.681497	0.902863	-5.99781
TLR4	-0.172162	7.12737	-0.415929	0.68448	0.902863	-5.99958
RAB11A	-0.063624	12.9223	-0.411355	0.687745	0.902863	-6.00149
DDT	0.123131	10.3814	0.409689	0.688935	0.902863	-6.00218
COL6A3	0.228016	10.767	0.409222	0.689269	0.902863	-6.00238
DGAT1	0.0635261	11.7556	0.408468	0.689808	0.902863	-6.00269
COPA	-0.0574307	10.6556	-0.405283	0.692088	0.902863	-6.004
MIR2052HG	-0.110381	8.97274	-0.403532	0.693342	0.902863	-6.00471
GCH1	0.118442	5.45069	0.403068	0.693675	0.902863	-6.0049
IRS1	0.0663079	7.69127	0.401106	0.695082	0.902863	-6.0057
PLIN1	-0.209604	8.62618	-0.397927	0.697365	0.902863	-6.00699
DCTN2	0.0833624	6.82604	0.394874	0.69956	0.902863	-6.00821
EHMT2	-0.0862797	3.68469	-0.394533	0.699805	0.902863	-6.00835
STRADB	0.0970964	9.86517	0.38977	0.703235	0.902863	-6.01024
UCP3	0.057416	5.42918	0.388774	0.703953	0.902863	-6.01063
CD274	0.224063	4.87112	0.386693	0.705456	0.902863	-6.01145
HMGB1	0.0997698	10.6959	0.384905	0.706746	0.902863	-6.01214
GCK	0.205699	2.74912	0.382203	0.708699	0.902863	-6.01319
ALB	-0.0592045	8.40271	-0.379408	0.710722	0.902863	-6.01427
TF	-0.0582681	1.95306	-0.377543	0.712073	0.902863	-6.01499
HTT	0.0772141	12.2967	0.37085	0.716928	0.902863	-6.01752
RGS5	-0.0981573	7.90514	-0.370764	0.716991	0.902863	-6.01756
TAFA4	0.178173	2.263	0.369231	0.718105	0.902863	-6.01813
PTGS2	0.17249	11.9857	0.366695	0.71995	0.902863	-6.01908
TSC22D3	0.0771571	6.01172	0.36502	0.721169	0.902863	-6.0197
FBLN2	0.0511247	7.71051	0.359549	0.725157	0.902863	-6.02171
C1QTNF6	0.0592234	9.29583	0.359419	0.725252	0.902863	-6.02175
ATP2A2	0.105872	10.3322	0.352333	0.73043	0.902863	-6.02431
POSTN	-0.268248	3.65237	-0.351624	0.730949	0.902863	-6.02457
STAT3	0.0718871	11.044	0.351176	0.731277	0.902863	-6.02473
CAB39L	0.100532	5.85543	0.350662	0.731653	0.902863	-6.02491
COL11A1	-0.04047	1.74462	-0.344664	0.73605	0.902863	-6.02702
GIPR	0.098057	2.2014	0.344342	0.736286	0.902863	-6.02714
NUCB1	0.0875984	10.3459	0.343788	0.736693	0.902863	-6.02733
DCN	-0.193152	5.01337	-0.343182	0.737137	0.902863	-6.02754
IL1B	-0.246302	8.11063	-0.341109	0.73866	0.902863	-6.02826
KIRREL3	0.0606698	9.01772	0.337038	0.741653	0.902863	-6.02966
XCL1	-0.120338	2.54959	-0.33495	0.743191	0.902863	-6.03038
MYD88	0.0499861	10.4291	0.330864	0.746202	0.902863	-6.03176
LTBR	-0.122696	10.4331	-0.330661	0.746352	0.902863	-6.03183
PTGDS	-0.100105	9.96973	-0.330002	0.746837	0.902863	-6.03205
SPARC	0.13416	12.2461	0.328032	0.748291	0.902863	-6.03271
TNFRSF1A	-0.12078	10.8772	-0.32412	0.751181	0.902863	-6.034
CRTC2	-0.0563944	10.0326	-0.321875	0.752841	0.902863	-6.03474
CXCL8	0.194916	9.23411	0.315757	0.757372	0.902863	-6.03672
KLF6	0.121626	11.9721	0.315304	0.757708	0.902863	-6.03687
FTO	0.0585261	9.78981	0.314283	0.758465	0.902863	-6.03719
BLVRA	-0.0813342	8.96226	-0.312138	0.760057	0.902863	-6.03788
TNFRSF12A	0.0939801	12.0976	0.312036	0.760132	0.902863	-6.03791
ANPEP	-0.0746619	11.0352	-0.310927	0.760956	0.902863	-6.03826
MZB1	0.0432281	7.06249	0.308799	0.762536	0.902863	-6.03893
HDAC1	0.0487023	9.66362	0.307641	0.763398	0.902863	-6.03929
TLR3	-0.0725289	6.4235	-0.306883	0.763961	0.902863	-6.03953
CCND1	0.0913066	3.08421	0.303578	0.76642	0.903813	-6.04056
SERPINE1	0.107102	11.9001	0.294617	0.773099	0.909724	-6.04328
ADIPOR1	0.0429554	10.7033	0.289943	0.776591	0.910485	-6.04467
GAPDH	-0.118146	15.0496	-0.289253	0.777107	0.910485	-6.04488
ACACA	-0.0783951	9.04846	-0.285403	0.779988	0.910485	-6.046
LDHB	-0.0305551	1.71875	-0.282804	0.781934	0.910485	-6.04675
COL6A2	-0.173754	7.65464	-0.280973	0.783306	0.910485	-6.04728
THBD	-0.0640044	5.44194	-0.28038	0.783751	0.910485	-6.04745
DPP4	0.0608708	10.3193	0.274104	0.788461	0.914012	-6.04922
CPT1A	0.125164	8.83071	0.266874	0.793897	0.915187	-6.05121
TXNDC5	0.042305	11.278	0.266135	0.794454	0.915187	-6.05141
ABCG1	-0.148716	7.2582	-0.26607	0.794503	0.915187	-6.05143
CD40	0.0549503	4.76825	0.262744	0.797008	0.915347	-6.05233
NAMPT	0.0824333	10.7468	0.261435	0.797995	0.915347	-6.05268
TSPAN8	0.206788	4.66139	0.245261	0.810216	0.926117	-6.05686
ADORA2A	0.0542394	8.40066	0.244521	0.810777	0.926117	-6.05704
DLK1	0.125885	8.88936	0.230856	0.821144	0.934318	-6.06035
F11	-0.0572472	1.91431	-0.230548	0.821379	0.934318	-6.06043
DUT	0.0535859	9.04822	0.217518	0.831299	0.943549	-6.06341
SELP	-0.0380075	7.10732	-0.215353	0.83295	0.943549	-6.06389
TRHDE	-0.0449045	6.14784	-0.211801	0.835661	0.94466	-6.06466
DLG2	0.0436951	8.84214	0.209042	0.837767	0.945084	-6.06525
LEPR	0.0581752	6.0988	0.203318	0.842143	0.948062	-6.06646
LPL	0.0643043	2.787	0.199733	0.844887	0.949194	-6.0672
ADM2	0.0320797	6.07968	0.196784	0.847145	0.949776	-6.06779
KRT18	0.0792307	12.1795	0.191955	0.850846	0.95172	-6.06875
SHBG	0.0582148	10.4238	0.189237	0.85293	0.95172	-6.06928
RAB11FIP5	-0.0373672	5.94499	-0.187703	0.854108	0.95172	-6.06958
LPA	-0.0199429	1.77552	-0.182504	0.8581	0.952629	-6.07056
HS3ST3B1	0.0538159	8.86138	0.181764	0.858669	0.952629	-6.0707
GPNMB	-0.0595132	8.05906	-0.179805	0.860174	0.952629	-6.07106
RAB11FIP3	-0.0646296	9.50951	-0.177557	0.861903	0.952629	-6.07147
ANKRD30A	0.0515884	4.11491	0.169977	0.867735	0.957138	-6.07282
WDPCP	-0.0326584	9.07602	-0.164871	0.871669	0.959539	-6.07369
THBS1	0.100653	11.877	0.16256	0.873451	0.959566	-6.07408
VWF	0.0502435	6.38713	0.156992	0.877747	0.962349	-6.07499
CHD1L	0.0603846	10.1128	0.146278	0.886024	0.967313	-6.07665
COL5A1	-0.0341514	7.36238	-0.145649	0.88651	0.967313	-6.07675
DGAT2	-0.0879564	3.65829	-0.141405	0.889793	0.967313	-6.07737
CREB1	0.0215334	8.55272	0.140743	0.890305	0.967313	-6.07746
MAPK10	-0.0309907	7.9124	-0.138699	0.891887	0.967313	-6.07776
HBEGF	-0.0619765	6.67513	-0.133536	0.895885	0.967313	-6.07848
CPT1B	0.0187668	6.67917	0.13323	0.896122	0.967313	-6.07852
RAC1	0.0505321	12.1806	0.131259	0.897649	0.967313	-6.07878
PCBD1	0.0205848	9.06985	0.123883	0.903368	0.967313	-6.07975
PLAG1	0.0275621	8.68104	0.122933	0.904106	0.967313	-6.07987
TH	0.0237179	13.5407	0.120914	0.905672	0.967313	-6.08012
XDH	0.0593314	8.16755	0.119575	0.906711	0.967313	-6.08028
E2F1	-0.0240964	7.0197	-0.118818	0.907299	0.967313	-6.08038
AFP	0.0505631	2.53955	0.11553	0.909851	0.967313	-6.08077
DKK1	-0.124081	6.77601	-0.114527	0.910631	0.967313	-6.08089
IL1RN	-0.0471826	6.5717	-0.113575	0.91137	0.967313	-6.081
MERTK	0.0253076	9.85386	0.111279	0.913153	0.967313	-6.08127
CMKLR1	-0.0227166	4.4476	-0.109978	0.914164	0.967313	-6.08141
COL1A2	-0.0426713	8.69434	-0.104692	0.918273	0.969782	-6.08199
LINC00624	0.0229736	6.41403	0.0986482	0.922975	0.970838	-6.08262
ROBO2	-0.0269835	7.86131	-0.0970357	0.924229	0.970838	-6.08278
GRN	0.0257483	11.9524	0.0965501	0.924607	0.970838	-6.08283
AGTR1	0.0296131	2.14969	0.0845835	0.933926	0.97874	-6.08394
ITIH5	-0.0248605	3.81021	-0.0799331	0.93755	0.979238	-6.08433
TNFSF13B	-0.0502526	5.64266	-0.0779348	0.939108	0.979238	-6.0845
PRKCD	-0.0172964	8.40478	-0.0755835	0.940941	0.979238	-6.08468
RPS6KB1	0.0130926	9.00316	0.0741661	0.942046	0.979238	-6.08479
COMP	0.00779394	1.70445	0.0719649	0.943763	0.979238	-6.08495
SCD	0.0242531	11.9877	0.070172	0.945162	0.979238	-6.08509
NR4A2	-0.020569	2.01614	-0.0669468	0.947678	0.979985	-6.08531
NFIX	-0.0422361	12.4395	-0.0591118	0.953793	0.984444	-6.08582
LIPE	0.00902738	6.5734	0.0529603	0.958597	0.987535	-6.08617
HP	-0.0121874	5.58054	-0.0444255	0.965264	0.988916	-6.0866
F2RL1	0.0141757	6.56282	0.0443038	0.965359	0.988916	-6.0866
TNFRSF1B	-0.022815	8.87451	-0.0441899	0.965448	0.988916	-6.08661
SASH1	-0.00977584	5.6497	-0.0419712	0.967181	0.988916	-6.08671
SEMA3C	-0.00972156	10.1766	-0.0392737	0.96929	0.989074	-6.08682
PGF	-0.0083699	4.74056	-0.0371376	0.970959	0.989074	-6.0869
LMNA	0.012733	15.3265	0.0282805	0.977883	0.991699	-6.0872
MAPK7	-0.00921719	9.29096	-0.0277803	0.978274	0.991699	-6.08721
BSCL2	-0.00567794	6.00435	-0.0268145	0.979029	0.991699	-6.08724
COL1A1	-0.003173	11.1504	-0.0197607	0.984545	0.991699	-6.08741
CXCR5	0.00949154	6.30189	0.0190897	0.985069	0.991699	-6.08742
TTR	0.00760019	6.42791	0.0177627	0.986107	0.991699	-6.08745
PTPRVP	-0.0031028	5.24894	-0.0154587	0.987909	0.991699	-6.08749
CTNNA2	-0.00343449	7.43843	-0.015258	0.988066	0.991699	-6.08749
EPAS1	-0.00020945	1.82999	-0.0019146	0.998502	0.999614	-6.08761
PRL	5.3825e-05	1.82324	0.000493129	0.999614	0.999614	-6.08761

## Sheet: GSE106724-Insulin signaling
	logFC	AveExpr	t	P.Value	adj.P.Val	B
CACNA1C	-1.58353	9.02333	-8.16169	1.78121e-06	0.0112003	4.79824
CHRM3	-1.09792	10.1662	-7.07039	8.35945e-06	0.0262821	3.58539
MAP1B	-1.61675	3.84732	-6.46004	2.12108e-05	0.0444579	2.8236
GRIP1	-1.34647	6.87198	-6.18697	3.27017e-05	0.0489799	2.46228
HBA2	1.60273	11.1469	6.05284	4.06028e-05	0.0489799	2.28008
KLF12	-1.7473	2.57766	-5.96647	4.67365e-05	0.0489799	2.16109
WDR70	-1.49813	6.52637	-5.83821	5.77056e-05	0.0518361	1.98202
IGFALS	-1.01176	2.86679	-5.7083	7.16094e-05	0.056285	1.79772
APPL2	-1.82285	5.99948	-5.55427	9.2782e-05	0.0601703	1.5754
QKI	-1.83366	7.09029	-5.53604	9.56907e-05	0.0601703	1.54882
PLIN2	-1.20089	13.2264	-5.43526	0.000113595	0.064935	1.40082
PID1	-2.05391	5.67573	-5.37341	0.000126292	0.0661768	1.30914
TRA2B	-1.19681	8.26509	-5.2258	0.000162975	0.07629	1.08769
GBE1	-1.42789	6.79086	-5.20202	0.000169857	0.07629	1.05167
MBOAT1	-0.81966	6.00388	-5.12844	0.000193142	0.080965	0.93961
RAB6A	-1.89974	4.9046	-5.08675	0.000207795	0.0816634	0.87571
NUP188	-1.1008	6.25122	-4.8574	0.000311971	0.108106	0.519169
TRIM16	-1.30251	7.73977	-4.85613	0.000312677	0.108106	0.51718
NR2C2	-0.901191	9.20223	-4.83168	0.000326655	0.108106	0.478666
SFPQ	-1.0817	8.76602	-4.75462	0.000375117	0.117937	0.35668
TAGLN	-1.03911	9.38703	-4.68427	0.000425898	0.123128	0.244502
ABCB7	-1.16138	3.79284	-4.6603	0.000444788	0.123128	0.206112
SLC23A2	-1.02809	4.50068	-4.65341	0.000450371	0.123128	0.195073
RAB22A	-1.48567	6.69433	-4.58487	0.000510107	0.128779	0.0847518
SPRED1	-1.15813	6.84234	-4.56346	0.000530405	0.128779	0.0501533
ITGB5	-0.736773	1.96555	-4.54864	0.000544942	0.128779	0.0261666
APP	-0.886034	6.32768	-4.53859	0.000555035	0.128779	0.00988275
ADGRL4	1.60058	7.11776	4.50625	0.000588852	0.128779	-0.0426235
KLHL8	-0.981408	4.77117	-4.48347	0.000613943	0.128779	-0.0796909
BCAR1	-0.969433	5.48618	-4.48306	0.000614402	0.128779	-0.0803538
F7	1.66069	2.97257	4.45013	0.000652679	0.131801	-0.134074
PTPN3	-1.4115	4.34466	-4.42746	0.000680468	0.131801	-0.171158
SRGAP1	-1.97922	3.17136	-4.41856	0.000691701	0.131801	-0.185725
PNPLA7	-1.8955	4.0644	-4.38676	0.000733444	0.13295	-0.237881
NUDT5	-0.801915	4.63137	-4.38192	0.000740022	0.13295	-0.245831
SOX4	1.80627	7.49118	4.3341	0.000808386	0.1359	-0.324548
WDR88	-1.35689	5.64243	-4.3193	0.000830832	0.1359	-0.348962
PFKP	-2.11764	3.8086	-4.31644	0.000835245	0.1359	-0.353684
SETBP1	1.03056	3.97756	4.30542	0.000852472	0.1359	-0.371889
CDKAL1	-1.23298	2.51068	-4.29473	0.00086955	0.1359	-0.389579
PTPRG	-1.75244	6.66491	-4.26292	0.000922434	0.1359	-0.442255
DEPTOR	-0.991835	5.07541	-4.25271	0.000940119	0.1359	-0.459206
ACHE	0.565292	8.60168	4.24982	0.000945172	0.1359	-0.46399
CYP11A1	-0.961994	13.2839	-4.24654	0.000950952	0.1359	-0.469433
APBA2	-1.0094	7.54468	-4.21159	0.00101489	0.136969	-0.527545
FRS2	-1.38459	3.08788	-4.20883	0.00102014	0.136969	-0.532148
TLR7	-1.00867	2.02027	-4.20193	0.00103333	0.136969	-0.54363
ABHD5	-0.763359	8.10999	-4.19562	0.00104557	0.136969	-0.554147
KLK2	-0.550755	9.77719	-4.17559	0.00108539	0.139284	-0.587551
REG3G	1.50255	5.1335	4.15835	0.00112092	0.140669	-0.616344
TYMS	-0.834935	7.29901	-4.14888	0.00114092	0.140669	-0.632162
IL3RA	-1.82571	3.78531	-4.13473	0.00117153	0.141666	-0.655839
SLC6A4	0.666493	6.84281	4.10257	0.00124428	0.147623	-0.709733
DLG3	0.678846	7.3841	4.06245	0.00134155	0.154423	-0.777104
HCG11	0.633441	8.41864	4.05861	0.00135129	0.154423	-0.783578
PLA2G4A	-1.23467	3.9218	-4.04924	0.00137527	0.154423	-0.799331
RAB7A	-1.51009	6.99611	-4.01982	0.00145354	0.160348	-0.848908
MTF1	1.11581	5.96237	4.002	0.00150314	0.162961	-0.87897
BBC3	0.708785	6.16626	3.98161	0.00156202	0.166474	-0.913405
CD86	-2.0218	4.1203	-3.96609	0.00160844	0.168564	-0.939654
FOXN3	-1.04948	5.77223	-3.91102	0.00178484	0.183985	-1.03298
ILKAP	-1.04506	4.97877	-3.8895	0.00185904	0.188543	-1.06952
KLK6	-1.69745	4.73759	-3.86086	0.00196269	0.193578	-1.1182
CA9	-0.969694	8.47588	-3.84353	0.00202829	0.193578	-1.1477
SYT2	-0.635685	6.87541	-3.84285	0.00203092	0.193578	-1.14887
SDC2	-1.33758	7.15267	-3.84099	0.00203807	0.193578	-1.15202
RAPGEF2	-1.27191	7.4876	-3.81543	0.00213943	0.193578	-1.19559
AGPAT4	-1.32884	2.90981	-3.81261	0.00215091	0.193578	-1.2004
LDHA	-0.625695	14.8551	-3.80973	0.00216274	0.193578	-1.20532
FDXR	0.620773	10.6188	3.80443	0.00218461	0.193578	-1.21436
SPAG17	-0.605823	2.96374	-3.79023	0.00224437	0.193578	-1.23859
NPEPPS	-0.989353	9.49735	-3.78596	0.00226267	0.193578	-1.24588
KIF1B	-1.44019	6.77414	-3.78382	0.00227192	0.193578	-1.24955
LRAT	1.88513	11.5445	3.78239	0.00227811	0.193578	-1.25199
CDK11A	-1.14583	4.19171	-3.74148	0.00246258	0.205498	-1.32192
PPIA	-0.973283	4.81722	-3.73667	0.00248526	0.205498	-1.33016
TGFBR3L	1.04376	3.26213	3.72781	0.00252755	0.205498	-1.34532
GABRB1	1.78393	3.70846	3.71936	0.00256859	0.205498	-1.35979
EZR	-1.1677	6.70414	-3.71175	0.00260613	0.205498	-1.37282
ZNF148	-1.16204	6.40996	-3.70379	0.00264603	0.205498	-1.38647
ITPRID2	-0.765235	12.4322	-3.70356	0.00264716	0.205498	-1.38686
CCL2	-1.21821	2.33258	-3.65572	0.00290032	0.222405	-1.46893
C5AR2	-0.857322	2.04309	-3.64246	0.00297473	0.224642	-1.4917
TET3	-1.19923	9.17935	-3.63787	0.00300094	0.224642	-1.49958
WDR1	-1.12131	6.78162	-3.62805	0.00305782	0.226207	-1.51646
SF3B2	-1.39651	5.0417	-3.60436	0.00319954	0.231738	-1.55718
NCLN	-0.981056	14.3464	-3.59376	0.00326514	0.231738	-1.57542
MAGI1	-1.54124	6.47054	-3.57919	0.00335746	0.231738	-1.60048
PRF1	0.687018	5.6347	3.57637	0.00337563	0.231738	-1.60533
TPR	-1.24736	5.50635	-3.57202	0.00340387	0.231738	-1.61282
ADAM33	0.536366	8.61642	3.56857	0.00342645	0.231738	-1.61876
SIGLEC1	-1.33755	3.60307	-3.5684	0.0034276	0.231738	-1.61907
PHLDB2	-1.11966	7.09195	-3.55971	0.00348509	0.231738	-1.63402
SGMS2	-0.898081	8.9421	-3.5578	0.00349791	0.231738	-1.63732
POU3F4	0.518619	2.31772	3.55039	0.00354789	0.231738	-1.65007
IKZF4	0.981102	4.40078	3.53866	0.00362856	0.231738	-1.67028
FAM168A	-1.60931	3.37552	-3.53329	0.0036661	0.231738	-1.67953
DSCAM	-1.11697	7.40447	-3.52998	0.00368948	0.231738	-1.68525
MAML3	-0.98189	6.49427	-3.52492	0.00372546	0.231738	-1.69397
TXN	-1.01726	7.02627	-3.52219	0.00374495	0.231738	-1.69866
JAK2	-0.79154	10.1243	-3.51687	0.00378339	0.231738	-1.70784
PDLIM1	-1.1524	5.77042	-3.51519	0.00379557	0.231738	-1.71073
RPAP1	-0.615812	6.57145	-3.51451	0.00380051	0.231738	-1.7119
NPAS2	-0.764167	10.5515	-3.5101	0.00383281	0.231738	-1.71951
FBXW7	-0.649565	7.83623	-3.50158	0.00389597	0.232013	-1.7342
EPB41	0.667458	8.63798	3.49955	0.00391117	0.232013	-1.7377
MOGS	-0.688596	4.99848	-3.48061	0.00405597	0.238355	-1.77038
TBL1X	-1.09505	5.27748	-3.46496	0.00417966	0.2401	-1.79738
IL5	0.676489	3.88997	3.46089	0.0042125	0.2401	-1.80442
LINGO1	1.33741	4.92535	3.45492	0.00426106	0.2401	-1.81472
RBBP7	-1.49618	5.23507	-3.44364	0.00435434	0.2401	-1.83419
PITRM1	-1.18085	4.11131	-3.44351	0.00435542	0.2401	-1.83441
TBC1D3G	-0.726258	8.80912	-3.44311	0.00435877	0.2401	-1.8351
OXA1L	-1.05392	5.98585	-3.44246	0.00436421	0.2401	-1.83622
VCL	-1.39361	8.359	-3.43279	0.00444612	0.2401	-1.85294
SLC4A1	1.55734	3.92944	3.42383	0.00452325	0.2401	-1.86839
EPOR	0.671327	9.33546	3.42382	0.00452341	0.2401	-1.86842
CHD2	-0.777104	8.7109	-3.4238	0.00452358	0.2401	-1.86846
CHKA	-0.489522	8.62013	-3.42147	0.00454387	0.2401	-1.87248
PEX5L	-1.68578	3.8676	-3.41223	0.00462525	0.242363	-1.88844
CHD6	-1.51887	3.69783	-3.40399	0.00469908	0.242679	-1.90267
WNT3A	0.586348	6.23024	3.39742	0.00475883	0.242679	-1.91402
SLC30A5	0.487578	8.90861	3.39585	0.00477321	0.242679	-1.91674
FER1L4	-0.589412	7.85757	-3.39449	0.00478566	0.242679	-1.91908
AP2S1	-0.483658	7.95861	-3.38306	0.00489201	0.246088	-1.93883
C1orf162	-1.80553	3.66631	-3.3716	0.00500105	0.249576	-1.95864
UCA1	-1.22302	9.83425	-3.36665	0.00504889	0.24998	-1.9672
MBNL1	-0.621317	10.0468	-3.34912	0.00522204	0.254558	-1.9975
CD320	-0.514314	5.62498	-3.34909	0.00522233	0.254558	-1.99755
DACH1	1.15698	8.4749	3.34175	0.00529662	0.254771	-2.01024
KCNT1	-0.595927	9.12708	-3.34041	0.00531036	0.254771	-2.01256
DCAF7	0.475726	8.71697	3.33671	0.00534824	0.254771	-2.01895
PBX1	0.923825	10.0703	3.31827	0.00554145	0.254849	-2.05083
MPHOSPH6	-1.03221	9.35845	-3.31355	0.00559196	0.254849	-2.05898
PIAS4	-0.672424	9.23683	-3.31322	0.00559555	0.254849	-2.05956
ADAMTS4	0.482522	5.28605	3.3129	0.00559901	0.254849	-2.06012
NDFIP1	0.649955	8.97249	3.31202	0.00560845	0.254849	-2.06163
UBE2D1	-0.662234	3.60584	-3.31034	0.0056267	0.254849	-2.06455
CDHR3	-0.729589	6.40728	-3.3097	0.00563359	0.254849	-2.06565
RASAL2	-0.79866	9.74881	-3.29913	0.00574941	0.257247	-2.08393
RAB3GAP1	-0.880377	8.42309	-3.29674	0.00577591	0.257247	-2.08806
MDH1	-1.15592	6.68379	-3.29374	0.00580934	0.257247	-2.09324
PYGM	0.761018	5.30817	3.28902	0.00586244	0.257783	-2.10141
C15orf48	-1.38932	4.90778	-3.27998	0.00596531	0.259242	-2.11704
PHLPP2	0.462465	9.56984	3.27887	0.00597806	0.259242	-2.11895
NDUFS4	-1.26086	5.67565	-3.26507	0.00613901	0.264398	-2.14281
MAPRE3	0.88025	7.74565	3.25658	0.0062402	0.266731	-2.15749
NDUFAF2	-1.15411	5.84275	-3.24439	0.0063885	0.266731	-2.17858
SMYD3	-1.68006	5.95561	-3.24427	0.00638996	0.266731	-2.17879
PLCB4	-1.52858	3.34116	-3.24141	0.00642522	0.266731	-2.18373
SORT1	0.566715	9.08721	3.22851	0.00658686	0.266731	-2.20603
FAM237A	-1.23582	4.79135	-3.22754	0.00659921	0.266731	-2.20771
FOXO3	-1.2478	6.14372	-3.22313	0.00665545	0.266731	-2.21533
LINC02580	0.543874	7.05304	3.22232	0.0066659	0.266731	-2.21674
PPP1R1C	-0.729793	12.6766	-3.22091	0.00668398	0.266731	-2.21917
RASGRF1	0.597058	5.28128	3.21597	0.00674782	0.266731	-2.2277
POLG2	-0.614686	7.46109	-3.21459	0.0067658	0.266731	-2.23009
PPP3CB	0.500102	7.35084	3.21236	0.00679497	0.266731	-2.23395
RPS19	-0.759741	5.59965	-3.20721	0.00686264	0.266731	-2.24285
PIP4K2A	-0.995055	5.60279	-3.20583	0.00688098	0.266731	-2.24524
ATXN1	-0.505356	8.52476	-3.20486	0.00689387	0.266731	-2.24692
PALD1	-0.778583	2.15438	-3.20206	0.00693113	0.266731	-2.25176
MGST3	-1.07239	5.35617	-3.20041	0.00695319	0.266731	-2.25461
HBB	1.24871	14.9633	3.2	0.00695869	0.266731	-2.25532
WHRN	-0.548621	8.61305	-3.19396	0.00704007	0.266731	-2.26575
FGGY	-1.17836	12.84	-3.19385	0.00704157	0.266731	-2.26594
IL18BP	-0.431446	6.14797	-3.18817	0.00711904	0.267495	-2.27576
CYP21A2	-1.22172	9.12704	-3.18615	0.00714682	0.267495	-2.27926
MAPK1	-0.994146	5.89816	-3.18241	0.00719845	0.267834	-2.28571
HDAC5	0.535457	7.35284	3.17747	0.00726727	0.268804	-2.29425
PFN2	-1.14473	7.36033	-3.17058	0.00736441	0.270804	-2.30616
CUL4B	-0.687376	12.3011	-3.16614	0.00742768	0.271542	-2.31384
PLEKHA5	-0.601804	9.10534	-3.15876	0.00753394	0.272818	-2.32658
CEACAM21	1.90858	4.68094	3.1577	0.00754935	0.272818	-2.32841
IGFBP3	1.02543	7.24538	3.15032	0.00765751	0.273268	-2.34117
ATP6V0E1	-1.04541	7.85753	-3.15009	0.00766088	0.273268	-2.34156
LRCH1	-1.11174	2.67455	-3.14483	0.00773886	0.273268	-2.35065
ADCYAP1R1	0.974512	2.34114	3.14282	0.00776886	0.273268	-2.35412
ODC1	0.586466	10.0526	3.14214	0.00777911	0.273268	-2.3553
SORCS2	-0.614371	8.87043	-3.13086	0.0079499	0.273523	-2.37477
SFRP4	0.447728	10.2374	3.12827	0.00798969	0.273523	-2.37925
AQP4	-0.749798	4.84144	-3.12797	0.00799434	0.273523	-2.37977
NEAT1	-1.43439	11.9249	-3.12469	0.00804498	0.273523	-2.38543
CHURC1-FNTB	-0.62354	4.79197	-3.1245	0.00804791	0.273523	-2.38576
CPA6	0.469787	8.50172	3.12174	0.00809088	0.273523	-2.39053
UACA	-0.732854	7.35537	-3.12019	0.00811494	0.273523	-2.3932
PDE2A	0.914527	4.93433	3.11394	0.00821331	0.273523	-2.404
AUTS2	-0.886605	9.12722	-3.11191	0.00824552	0.273523	-2.40751
PADI4	0.567818	5.83975	3.11082	0.00826279	0.273523	-2.40938
KIF13A	-0.615287	8.20954	-3.11013	0.00827375	0.273523	-2.41057
GRK4	-0.685013	10.6221	-3.10796	0.00830834	0.273523	-2.41431
CAP2	-1.12602	2.57692	-3.08634	0.00866172	0.283114	-2.45164
SAT1	-0.82203	14.6424	-3.08415	0.00869828	0.283114	-2.45541
MTPN	-1.05242	3.06059	-3.08198	0.00873475	0.283114	-2.45916
CERS3	-0.485306	13.3953	-3.07066	0.00892715	0.287866	-2.47868
ACTN2	-1.71613	5.13938	-3.06546	0.00901699	0.288934	-2.48765
ZNF214	0.692859	5.17007	3.06046	0.00910419	0.288934	-2.49627
ZC3H4	-1.10279	3.2508	-3.06025	0.00910786	0.288934	-2.49663
FABP5	-1.08472	8.87234	-3.05819	0.00914405	0.288934	-2.50018
RGS22	0.662977	4.56289	3.05374	0.00922272	0.289962	-2.50786
NPHP3	-0.80373	7.21657	-3.0463	0.00935588	0.291894	-2.52069
FCN3	1.04489	2.74479	3.04498	0.00937957	0.291894	-2.52296
MARK2	0.48756	8.94311	3.04256	0.00942342	0.291894	-2.52713
MYO5B	1.05583	8.28427	3.0284	0.00968383	0.297594	-2.55154
GPM6A	1.21952	2.65201	3.02742	0.00970209	0.297594	-2.55322
ETFB	-0.944027	4.79768	-3.01725	0.00989378	0.302	-2.57073
RASGRP3	-0.598181	4.57524	-3.00859	0.0100601	0.305594	-2.58565
SLC15A4	-1.45826	3.49444	-3.0055	0.01012	0.305936	-2.59097
DOT1L	-0.699953	5.53883	-2.99312	0.010364	0.308107	-2.61228
CD36	-1.28774	6.81822	-2.99295	0.0103673	0.308107	-2.61257
ZNF875	-0.435821	7.97546	-2.99083	0.0104097	0.308107	-2.61621
CPNE8	-0.740838	8.7307	-2.98799	0.0104669	0.308107	-2.62111
DHRS11	0.586491	5.69659	2.98747	0.0104773	0.308107	-2.622
RBM12B	-0.866807	10.5328	-2.98278	0.0105722	0.308107	-2.63007
SETD2	0.441883	7.65227	2.9819	0.01059	0.308107	-2.63158
ARF6	0.609271	9.6124	2.97994	0.0106301	0.308107	-2.63496
KYNU	-1.22508	5.91112	-2.97899	0.0106496	0.308107	-2.6366
COPB1	-0.596972	11.4374	-2.97742	0.0106818	0.308107	-2.6393
DHTKD1	-1.20113	2.95486	-2.97407	0.0107509	0.308683	-2.64506
DNHD1	-0.573517	6.12581	-2.96529	0.0109338	0.309305	-2.66014
PKIA	0.628129	7.2457	2.96432	0.0109543	0.309305	-2.66181
FAM184B	-0.466972	8.09045	-2.9622	0.0109991	0.309305	-2.66546
RAPH1	-1.80747	5.04183	-2.95955	0.0110552	0.309305	-2.67001
IGHE	-0.4922	8.58782	-2.95883	0.0110705	0.309305	-2.67125
MEX3D	0.681614	7.38051	2.95789	0.0110906	0.309305	-2.67287
CYB5R4	-0.740889	6.19215	-2.94893	0.0112832	0.309305	-2.68826
TRPV3	-0.528695	9.48192	-2.94807	0.0113018	0.309305	-2.68973
EEFSEC	-0.539686	3.44316	-2.94704	0.0113242	0.309305	-2.6915
SGMS1	-0.495994	10.51	-2.94641	0.0113381	0.309305	-2.6926
ZSWIM9	1.42656	4.04944	2.94626	0.0113413	0.309305	-2.69285
CENPC	-0.877392	8.1821	-2.94336	0.0114048	0.309305	-2.69784
GABARAPL2	-0.44444	6.54752	-2.94303	0.011412	0.309305	-2.6984
MED12	0.53065	7.026	2.93947	0.0114902	0.309387	-2.7045
ARPC4	-1.53701	3.30642	-2.93773	0.0115288	0.309387	-2.7075
PDCD5	-0.62902	11.5609	-2.93445	0.0116018	0.309387	-2.71314
AQR	-0.416627	9.05502	-2.9329	0.0116364	0.309387	-2.7158
HNRNPA0	0.579032	8.76604	2.93179	0.0116611	0.309387	-2.71769
NDRG1	-1.05904	5.151	-2.92804	0.0117454	0.310317	-2.72413
CEP89	-1.17677	2.65254	-2.91532	0.0120361	0.316666	-2.74597
MDK	0.779028	13.0164	2.90956	0.0121699	0.318367	-2.75584
ENO1	-1.12317	6.86519	-2.90819	0.012202	0.318367	-2.75819
CACNA1E	0.521157	6.61939	2.90067	0.0123795	0.321663	-2.77108
ZNF569	0.913483	4.10073	2.8958	0.0124958	0.323347	-2.77943
PDK1	-0.62141	9.84701	-2.88946	0.0126489	0.325015	-2.7903
KCTD15	1.67123	6.11968	2.88886	0.0126636	0.325015	-2.79133
RAB15	0.569502	5.68747	2.88193	0.0128332	0.328028	-2.8032
SYNGAP1-AS1	-0.594142	8.75326	-2.87949	0.0128933	0.328231	-2.80738
CRIM1	-0.785095	5.32304	-2.87711	0.0129525	0.328408	-2.81146
CHCHD3	-0.644684	4.00536	-2.86837	0.0131715	0.332621	-2.82642
TNFRSF10C	1.58343	8.70654	2.86395	0.0132836	0.333403	-2.83398
RBM19	-0.513761	10.4151	-2.8612	0.0133539	0.333403	-2.83869
ZNF552	-0.731273	4.69466	-2.85949	0.0133979	0.333403	-2.84162
KLK8	0.720314	7.99614	2.85884	0.0134146	0.333403	-2.84273
TBC1D22A	-0.567437	4.96736	-2.85392	0.0135417	0.335236	-2.85114
CCL28	-0.91321	7.84668	-2.8489	0.0136726	0.336859	-2.85972
AIM2	1.00089	4.23059	2.84731	0.0137144	0.336859	-2.86243
DRD2	0.975413	7.65534	2.84399	0.013802	0.336893	-2.86811
POLE	-0.863089	2.42314	-2.8432	0.0138229	0.336893	-2.86946
SRA1	-0.607658	5.953	-2.84008	0.0139059	0.337607	-2.87479
PROM1	0.911396	3.02089	2.83519	0.0140368	0.339474	-2.88314
MGAM	1.54155	6.00023	2.83298	0.0140965	0.339613	-2.88693
PPP3CA	-1.04826	7.54924	-2.82527	0.0143063	0.343352	-2.90009
IL17RA	0.533407	9.47939	2.82275	0.0143755	0.343701	-2.90439
SIPA1L3	0.399541	8.63357	2.82005	0.0144503	0.344088	-2.90901
RALGAPB	-0.698464	5.39685	-2.81618	0.0145577	0.344088	-2.91561
USP47	-0.61965	9.47347	-2.81231	0.014666	0.344088	-2.92221
PTGR2	0.849341	11.0859	2.80972	0.014739	0.344088	-2.92663
ASIC3	-1.15999	4.98192	-2.80889	0.0147624	0.344088	-2.92804
RBMS2	0.678643	6.23814	2.80767	0.014797	0.344088	-2.93013
SLC11A2	-0.563855	8.08575	-2.80481	0.0148782	0.344088	-2.935
MYO16	0.516966	5.68965	2.80412	0.0148979	0.344088	-2.93618
INHBA	1.05565	7.64439	2.80219	0.0149533	0.344088	-2.93948
LIMK2	0.549594	10.3004	2.80079	0.0149933	0.344088	-2.94186
B4GALT5	-1.08463	2.88866	-2.80078	0.0149937	0.344088	-2.94188
FAM3C	0.549181	9.58723	2.79569	0.0151405	0.34451	-2.95056
SF3B3	0.610717	4.74349	2.79429	0.0151812	0.34451	-2.95295
REPS2	0.468526	6.66574	2.79234	0.0152377	0.34451	-2.95626
YTHDC2	-1.1281	4.84097	-2.79181	0.0152534	0.34451	-2.95717
FARSB	-0.912977	6.38905	-2.79011	0.0153031	0.34451	-2.96007
SLC35F4	0.500112	5.08159	2.78882	0.0153408	0.34451	-2.96225
CRY2	-0.647543	6.28028	-2.78361	0.0154945	0.346152	-2.97112
NR1D1	-1.03021	8.69094	-2.78206	0.0155406	0.346152	-2.97377
CYP3A5	1.25931	7.94607	2.78077	0.015579	0.346152	-2.97597
MBNL2	-1.07475	10.1708	-2.77522	0.0157455	0.348442	-2.98542
NCSTN	-1.06608	4.96531	-2.76623	0.0160184	0.348442	-3.00071
SLX4	0.633444	3.56186	2.76131	0.0161698	0.348442	-3.00907
CELF5	-0.905772	2.80566	-2.75981	0.0162162	0.348442	-3.01162
RTTN	-0.506905	7.39361	-2.75781	0.0162786	0.348442	-3.01504
KRT8	0.547368	9.1307	2.75764	0.0162839	0.348442	-3.01533
PLB1	0.875163	4.76456	2.75669	0.0163134	0.348442	-3.01693
MYL2	0.524138	5.09841	2.75534	0.0163554	0.348442	-3.01922
POLE2	0.380218	9.62614	2.75525	0.0163585	0.348442	-3.01939
BRCA1	1.34118	4.07808	2.75494	0.016368	0.348442	-3.0199
SRR	0.416271	7.0849	2.75446	0.016383	0.348442	-3.02072
F2	0.755298	3.982	2.7534	0.0164163	0.348442	-3.02252
GLE1	0.435798	7.42767	2.74955	0.0165377	0.348442	-3.02907
ABCF1	-0.47072	5.90307	-2.7495	0.016539	0.348442	-3.02915
CYP27B1	0.433248	9.45654	2.74691	0.0166212	0.348442	-3.03355
ALAS2	0.791907	7.16246	2.74683	0.0166238	0.348442	-3.03369
KAZALD1	0.512109	5.35227	2.74653	0.0166334	0.348442	-3.0342
AFDN	0.687204	6.80669	2.74431	0.0167041	0.348442	-3.03797
STXBP2	1.00734	11.6176	2.74334	0.016735	0.348442	-3.03961
ZNF788P	1.0504	5.24796	2.74014	0.0168376	0.349422	-3.04504
PCYT1A	-0.57708	5.14721	-2.73572	0.0169807	0.350302	-3.05256
INPP4B	0.66531	5.73219	2.73538	0.0169914	0.350302	-3.05312
NRTN	0.391966	5.48593	2.7239	0.0173682	0.3569	-3.07261
CEP295	-0.576831	6.30571	-2.71562	0.0176451	0.361408	-3.08665
CYB5A	-0.848279	13.1771	-2.71135	0.0177893	0.362156	-3.09388
ID3	1.487	7.95168	2.71113	0.0177968	0.362156	-3.09425
FANCI	-0.894775	4.514	-2.70942	0.0178549	0.362167	-3.09714
ANGPT1	-1.46432	5.47928	-2.7049	0.0180097	0.364133	-3.10481
SMC1B	0.616394	5.74903	2.70274	0.018084	0.364462	-3.10846
ID2	-0.774111	14.1088	-2.69919	0.0182069	0.364683	-3.11446
CXCL12	0.42996	6.21488	2.6964	0.018304	0.364683	-3.11919
FLNB	-1.13709	6.72006	-2.6962	0.0183112	0.364683	-3.11953
DUSP19	0.464818	6.50785	2.69441	0.0183735	0.364683	-3.12255
POLR2I	0.383897	5.74644	2.69358	0.0184028	0.364683	-3.12396
SEC61B	-0.756261	7.00214	-2.69244	0.0184429	0.364683	-3.12589
BABAM2	-1.79301	4.42586	-2.6897	0.0185394	0.365401	-3.13052
NDRG2	0.872116	9.3544	2.68812	0.0185955	0.365401	-3.1332
SIK3	-0.505159	8.20265	-2.68511	0.0187024	0.365777	-3.13829
MGMT	-1.1286	7.96169	-2.68422	0.0187343	0.365777	-3.1398
NAA25	-0.579561	9.03147	-2.68268	0.0187891	0.365777	-3.14239
IL23A	0.48746	3.58839	2.67978	0.0188932	0.366669	-3.14729
CAMK2N1	0.734059	8.59545	2.67682	0.0190001	0.367608	-3.15229
FPR1	-1.18968	3.5288	-2.67305	0.0191374	0.369128	-3.15867
KIZ	-0.718063	5.66729	-2.66693	0.0193615	0.371496	-3.16899
FAF2	-1.21987	2.95771	-2.66648	0.0193783	0.371496	-3.16976
KRIT1	-0.534875	8.79702	-2.66468	0.0194447	0.371636	-3.17279
SLC30A8	0.670673	5.53267	2.66144	0.0195651	0.371665	-3.17826
AGMO	-0.830241	2.42254	-2.65657	0.0197474	0.371665	-3.18648
PRICKLE1	0.452754	6.00125	2.65536	0.0197928	0.371665	-3.18851
NRF1	0.396665	7.2415	2.65393	0.0198469	0.371665	-3.19093
MALT1	-1.29498	2.55628	-2.65248	0.0199019	0.371665	-3.19338
ADD3	-0.831078	9.6746	-2.64949	0.0200154	0.371665	-3.19842
MN1	0.574445	6.80253	2.6486	0.0200491	0.371665	-3.19991
PLA2G2A	-0.6475	4.52935	-2.64784	0.0200782	0.371665	-3.20119
EHF	-0.928145	5.98819	-2.64761	0.0200871	0.371665	-3.20158
GLMN	-0.6232	6.66851	-2.64716	0.0201042	0.371665	-3.20234
SH2B3	1.11867	10.8121	2.64707	0.0201077	0.371665	-3.20249
CTSL	-0.718806	10.7764	-2.64582	0.0201555	0.371665	-3.20459
DMXL2	-0.402089	6.82289	-2.6429	0.0202679	0.372645	-3.20952
FOXP2	0.510623	6.62019	2.6391	0.0204147	0.373861	-3.21591
ZNF175	0.720162	3.59569	2.63641	0.0205194	0.373861	-3.22044
CRHR1	0.838954	2.54924	2.63566	0.0205488	0.373861	-3.2217
PRLR	0.847831	8.5966	2.63507	0.0205719	0.373861	-3.22269
C1S	-0.544235	5.80957	-2.63269	0.0206654	0.374478	-3.22671
YIF1B	-0.411801	8.8657	-2.62781	0.020858	0.375346	-3.23492
SFMBT2	-0.658464	6.22928	-2.62766	0.0208637	0.375346	-3.23516
ADD1	0.38355	8.97247	2.62694	0.0208924	0.375346	-3.23638
PLD3	0.417116	11.1445	2.62308	0.0210464	0.377024	-3.24287
SP140L	-0.484629	7.07654	-2.6216	0.0211057	0.377024	-3.24536
SPAG8	0.639079	8.04826	2.61632	0.0213183	0.377737	-3.25423
WDR76	0.626124	3.92307	2.61372	0.0214239	0.377737	-3.2586
THOC2	-0.618093	10.1759	-2.61317	0.0214462	0.377737	-3.25952
ARL15	0.866766	5.65679	2.61233	0.0214807	0.377737	-3.26094
STX10	0.350776	9.43422	2.61061	0.021551	0.377737	-3.26383
COL5A2	-1.6867	8.49868	-2.60854	0.0216357	0.377737	-3.2673
MAPK12	0.542625	6.80273	2.60824	0.0216482	0.377737	-3.26781
PXDN	0.951514	9.06094	2.60774	0.0216687	0.377737	-3.26864
E2F2	0.554457	3.7719	2.60702	0.0216981	0.377737	-3.26984
MGST1	-0.564098	13.4341	-2.60585	0.0217463	0.377737	-3.27181
LPIN3	-0.470305	8.83147	-2.60369	0.0218359	0.378249	-3.27544
TNFRSF11A	-0.630507	3.46003	-2.60039	0.0219732	0.3794	-3.28098
FIS1	-0.661518	2.30917	-2.59784	0.0220797	0.3794	-3.28525
HES1	0.726945	6.93933	2.59758	0.0220907	0.3794	-3.2857
MICA	-0.705995	8.947	-2.59631	0.0221437	0.3794	-3.28781
NLGN1	1.09064	7.06276	2.59391	0.0222451	0.380101	-3.29185
PSD3	-0.671295	10.0347	-2.59059	0.0223857	0.38027	-3.29742
PRKN	-0.363407	5.43727	-2.59031	0.0223977	0.38027	-3.29789
RNF11	0.370162	10.1058	2.58839	0.022479	0.38027	-3.30109
RGS17	-0.496776	5.93509	-2.58779	0.0225047	0.38027	-3.3021
DRD4	0.618309	8.32898	2.58656	0.0225573	0.38027	-3.30416
ZFR	-0.934227	5.68167	-2.58034	0.0228249	0.382103	-3.31458
ZNF227	-0.51346	5.74033	-2.58027	0.0228281	0.382103	-3.3147
AHCY	0.429674	7.93564	2.5798	0.0228484	0.382103	-3.31549
DST	-0.464628	10.6515	-2.57784	0.0229334	0.382411	-3.31876
EEA1	-0.520266	8.30622	-2.5734	0.0231274	0.382411	-3.3262
ZBED3-AS1	-0.51291	6.11322	-2.57319	0.0231366	0.382411	-3.32655
ENTPD3	-1.49349	4.26781	-2.56986	0.0232828	0.382411	-3.33211
RASSF1	-0.373675	6.84229	-2.56655	0.0234294	0.382411	-3.33765
FBXW2	-0.572436	7.55529	-2.56628	0.0234413	0.382411	-3.3381
NTS	-1.6224	11.5629	-2.56533	0.0234834	0.382411	-3.33969
FGL1	-0.550376	1.89284	-2.56529	0.0234852	0.382411	-3.33975
ZNF445	0.841198	4.09456	2.56483	0.0235061	0.382411	-3.34054
DAPK1	1.2432	9.69764	2.56398	0.0235437	0.382411	-3.34195
APOB	0.72263	4.15607	2.56312	0.0235822	0.382411	-3.34339
AGTRAP	-0.555582	7.64345	-2.56241	0.0236137	0.382411	-3.34457
KCNK3	-1.08791	2.80843	-2.56144	0.0236574	0.382411	-3.3462
TMBIM6	-0.597755	13.848	-2.55588	0.0239079	0.385089	-3.35549
HOXD3	0.900351	2.91117	2.55504	0.0239456	0.385089	-3.35688
RRP12	-0.798185	8.93964	-2.55124	0.0241184	0.386068	-3.36322
EPC2	0.46684	6.64709	2.5501	0.0241706	0.386068	-3.36513
HYAL1	0.736649	2.99239	2.54966	0.0241907	0.386068	-3.36586
PRDM2	-0.978425	3.15737	-2.54764	0.0242836	0.38657	-3.36924
LY9	-0.753705	4.48213	-2.54373	0.0244637	0.388454	-3.37576
TRIM22	-0.688301	4.40569	-2.53637	0.0248067	0.39168	-3.38803
COL4A1	-1.34381	6.6271	-2.53315	0.0249581	0.39168	-3.39339
ARHGEF7	-0.921972	6.8159	-2.53276	0.0249767	0.39168	-3.39405
SORCS3	0.605375	5.1276	2.52991	0.0251114	0.39168	-3.39879
GMNN	-0.675395	2.47323	-2.52788	0.0252079	0.39168	-3.40217
SNX2	-0.648208	11.3051	-2.52756	0.0252234	0.39168	-3.40271
ZNF14	-0.973829	2.94405	-2.5275	0.025226	0.39168	-3.4028
STC2	0.538233	4.03419	2.5273	0.0252358	0.39168	-3.40314
PAK3	0.591325	6.44079	2.5273	0.0252358	0.39168	-3.40314
FUT3	0.377931	5.28328	2.52617	0.0252898	0.39168	-3.40502
TRAIP	-0.644386	8.83753	-2.52324	0.02543	0.392884	-3.40989
FNBP4	-0.468509	9.3624	-2.51834	0.0256664	0.395564	-3.41804
ABCA6	-0.890136	9.50997	-2.51567	0.0257961	0.395925	-3.42248
NUCKS1	0.382229	10.4781	2.51527	0.0258157	0.395925	-3.42315
ELP6	-0.767926	13.2473	-2.51355	0.0258998	0.396248	-3.42601
RALGAPA2	0.419291	8.39039	2.50274	0.0264337	0.40177	-3.44397
MAD2L1BP	-1.38888	3.64586	-2.50268	0.0264366	0.40177	-3.44407
PRKAR1A	0.541417	10.4869	2.50236	0.0264524	0.40177	-3.44459
RFWD3	-0.378561	7.09208	-2.4992	0.0266108	0.403202	-3.44985
KLF7	-1.03111	2.51149	-2.49759	0.0266919	0.403458	-3.45252
SHPRH	0.377323	10.1744	2.49272	0.0269383	0.406206	-3.4606
LLGL2	0.503113	5.45356	2.48082	0.027549	0.411677	-3.48031
UBXN1	0.393893	6.41359	2.4808	0.0275499	0.411677	-3.48034
PEPD	-0.571654	4.80037	-2.48068	0.0275562	0.411677	-3.48054
MGA	-0.50229	5.91525	-2.47933	0.0276264	0.411677	-3.48278
ARFRP1	-0.488501	5.09833	-2.47929	0.0276284	0.411677	-3.48284
C3	-0.684124	7.08228	-2.4761	0.0277951	0.412282	-3.48813
TMPO	0.626866	7.73592	2.476	0.0278002	0.412282	-3.48829
SLC39A8	-0.585335	9.13224	-2.47269	0.027974	0.413714	-3.49376
ARF4	-0.495411	13.2355	-2.47041	0.0280947	0.413714	-3.49755
MYT1	0.513631	6.6391	2.47021	0.028105	0.413714	-3.49787
ABL1	-0.465371	12.2994	-2.46917	0.0281599	0.413714	-3.49958
DDX3Y	0.385494	9.6164	2.46788	0.0282285	0.413755	-3.50172
UCP2	-0.725353	10.5658	-2.46504	0.0283798	0.415005	-3.50641
ASPDH	0.364414	10.7527	2.46357	0.0284584	0.415188	-3.50884
SRSF1	0.32312	9.44666	2.44232	0.0296185	0.426596	-3.54391
ZNF257	-0.557181	2.0102	-2.44215	0.029628	0.426596	-3.54419
P2RX7	0.473877	5.51252	2.4416	0.0296588	0.426596	-3.5451
RYR3	-0.897887	5.56433	-2.44126	0.0296778	0.426596	-3.54566
HCFC1	-0.620186	9.49552	-2.43931	0.0297866	0.426596	-3.54887
BACH1	-0.684423	9.36843	-2.43909	0.0297986	0.426596	-3.54923
DNAJA1	-0.518946	11.769	-2.43867	0.0298223	0.426596	-3.54992
SLC25A25	0.80903	8.85857	2.43818	0.0298496	0.426596	-3.55072
SYT5	0.907716	3.85709	2.43816	0.0298508	0.426596	-3.55076
RARB	0.884516	8.28029	2.43278	0.0301538	0.429819	-3.55961
SLC22A17	0.615134	6.40649	2.43174	0.0302131	0.429819	-3.56134
VWDE	0.462608	8.0104	2.42845	0.0304001	0.431502	-3.56674
FBL	-1.00039	3.65054	-2.42692	0.0304874	0.431767	-3.56926
SFRP1	0.838226	5.17594	2.42349	0.0306843	0.432585	-3.5749
NUDT3	-1.00066	3.39972	-2.42349	0.0306844	0.432585	-3.5749
BCL6	-0.741685	8.00562	-2.42182	0.0307805	0.432585	-3.57764
CROCC	-0.936761	8.6985	-2.42024	0.0308721	0.432585	-3.58024
AKAP11	-0.363456	5.60301	-2.41994	0.0308891	0.432585	-3.58073
MATN1	0.923683	3.52257	2.41728	0.0310438	0.433016	-3.5851
VPS52	0.609403	3.70586	2.41704	0.0310576	0.433016	-3.58549
SSC5D	0.367768	7.42395	2.41251	0.0313229	0.435292	-3.59294
PACSIN2	-0.444595	7.41814	-2.41132	0.0313926	0.435292	-3.59489
FIP1L1	0.363605	9.49601	2.41065	0.0314323	0.435292	-3.596
ME3	-0.802103	7.58631	-2.40954	0.0314978	0.435292	-3.59782
AP4B1-AS1	0.430828	8.02278	2.40488	0.0317739	0.437475	-3.60546
GPRASP1	0.670934	6.37386	2.40452	0.0317949	0.437475	-3.60604
FSTL4	-0.447775	7.14009	-2.40215	0.0319366	0.438466	-3.60993
KHDRBS1	0.499119	10.7543	2.39646	0.0322787	0.441796	-3.61925
ENTPD5	0.489284	6.27673	2.39532	0.0323478	0.441796	-3.62112
PAK2	-1.13699	4.04865	-2.39414	0.0324193	0.441796	-3.62305
NR1I3	-0.529858	2.09716	-2.39346	0.0324602	0.441796	-3.62415
MCPH1	-1.26315	4.00275	-2.39069	0.032629	0.442182	-3.62869
TPM1	-0.741608	4.34725	-2.39069	0.0326292	0.442182	-3.6287
RASA4CP	0.377624	11.8707	2.38871	0.0327501	0.442355	-3.63193
YKT6	0.332437	8.91944	2.38625	0.032901	0.442355	-3.63595
SMC1A	-0.718321	5.2587	-2.38477	0.0329922	0.442355	-3.63837
DACT1	1.38731	3.15286	2.38476	0.0329928	0.442355	-3.63839
PPP1R10	0.78317	8.13543	2.38475	0.0329937	0.442355	-3.63841
MAP4K3	-0.435538	9.00989	-2.38085	0.0332349	0.444641	-3.64478
FBXL17	-0.757648	3.03839	-2.37911	0.0333437	0.44478	-3.64763
MRGPRX1	-0.796599	1.92565	-2.37797	0.0334144	0.44478	-3.64949
RPF2	-0.58675	9.11424	-2.37643	0.0335107	0.44478	-3.652
PLG	0.442731	5.20561	2.37615	0.0335282	0.44478	-3.65246
PALM	-0.775586	12.577	-2.37432	0.0336431	0.445364	-3.65545
NOX4	-0.915099	2.75348	-2.36812	0.0340354	0.448705	-3.66557
TMOD1	0.671909	3.41883	2.36703	0.0341047	0.448705	-3.66735
SMPDL3A	-0.728942	8.86659	-2.36695	0.0341096	0.448705	-3.66747
DLL3	0.343007	13.0271	2.36341	0.0343359	0.449663	-3.67325
ACAD8	-0.358935	5.62129	-2.36259	0.0343888	0.449663	-3.67459
ADAMTS5	0.438978	2.18887	2.36111	0.0344837	0.449663	-3.677
TAGAP	-0.772454	3.03276	-2.36042	0.0345282	0.449663	-3.67812
LIPG	0.948171	4.0277	2.35911	0.0346123	0.449663	-3.68025
AKT1	-0.352769	7.79365	-2.3585	0.0346521	0.449663	-3.68125
ALDH1A3	-0.361056	7.77672	-2.35787	0.034693	0.449663	-3.68228
FAM20A	-0.786738	3.08244	-2.35692	0.0347545	0.449663	-3.68382
TNFSF12	0.623575	8.33557	2.35547	0.0348482	0.449949	-3.68617
RTN4R	0.410908	8.12514	2.35394	0.0349481	0.450315	-3.68867
GNG4	0.846985	4.67943	2.34781	0.0353495	0.454125	-3.69863
SMARCD1	-0.764832	12.8756	-2.34723	0.0353882	0.454125	-3.69959
CHI3L1	1.33459	5.77042	2.3423	0.0357146	0.456789	-3.7076
THSD7A	-0.541547	6.82352	-2.3419	0.0357411	0.456789	-3.70824
GHRL	-0.925795	2.85733	-2.33872	0.0359539	0.457396	-3.71342
CES2	0.668123	7.27765	2.33826	0.0359846	0.457396	-3.71416
TAC3	0.697761	5.31881	2.33793	0.0360069	0.457396	-3.7147
A1BG	0.347967	9.28872	2.33616	0.0361254	0.457977	-3.71757
TANK	-0.572346	8.63591	-2.33124	0.0364582	0.459348	-3.72556
KCNJ13	-0.920235	5.94015	-2.3309	0.036481	0.459348	-3.7261
FGF5	-0.491127	2.1521	-2.32872	0.0366296	0.459348	-3.72964
POLR3A	0.477115	5.56698	2.32862	0.0366365	0.459348	-3.72981
HOTTIP	-0.305842	2.01157	-2.32627	0.0367967	0.459348	-3.73361
DMAC2	-0.503366	2.12997	-2.32601	0.0368149	0.459348	-3.73404
PTBP3	-0.69038	4.11985	-2.32578	0.0368304	0.459348	-3.73441
LINC01194	-1.01062	3.42335	-2.31988	0.0372367	0.459348	-3.74396
NUDT2	-1.21131	3.68435	-2.31969	0.0372501	0.459348	-3.74427
SEMA6B	0.60238	3.05863	2.31946	0.0372659	0.459348	-3.74464
CHST1	1.41324	6.13055	2.31887	0.0373066	0.459348	-3.74559
PRKAA1	-0.489342	8.73682	-2.31725	0.0374192	0.459348	-3.74822
MDM4	-0.375141	9.67007	-2.31721	0.0374222	0.459348	-3.74829
EMP2	-0.667433	6.26692	-2.31611	0.037499	0.459348	-3.75007
FGF14	0.472033	5.96818	2.31578	0.037522	0.459348	-3.75061
STEAP1	-0.39703	1.97166	-2.31541	0.0375474	0.459348	-3.75119
DNM3	-1.31572	4.89889	-2.3148	0.0375898	0.459348	-3.75218
MYH11	1.99416	6.42116	2.31467	0.0375994	0.459348	-3.7524
HRG	0.893061	3.24204	2.31385	0.0376567	0.459348	-3.75373
CYP2U1	-0.818759	4.9558	-2.31331	0.0376946	0.459348	-3.7546
TGFBI	-1.19214	9.18529	-2.30919	0.0379841	0.460408	-3.76126
CREG1	0.673863	2.38766	2.30897	0.0379994	0.460408	-3.76161
CYP2D6	-0.353027	6.04359	-2.30895	0.0380012	0.460408	-3.76165
HLA-DRA	-1.22259	11.3335	-2.30632	0.038187	0.461064	-3.76589
COL4A2	-0.857726	10.3475	-2.30474	0.0382993	0.461064	-3.76845
CYP3A7	1.01766	6.13846	2.304	0.0383518	0.461064	-3.76964
SLC39A1	-0.565333	2.22906	-2.30291	0.03843	0.461064	-3.77141
PPP1R3A	0.345629	2.16118	2.30207	0.0384897	0.461064	-3.77276
PKP1	-0.582917	7.15651	-2.30199	0.0384953	0.461064	-3.77289
STMN1	0.732397	9.71954	2.29873	0.0387286	0.462729	-3.77814
PEAK1	-0.323456	7.83545	-2.298	0.0387816	0.462729	-3.77933
MMD2	0.35534	11.5042	2.29588	0.0389343	0.463524	-3.78275
ARHGEF12	0.397426	9.12065	2.29393	0.0390757	0.463524	-3.7859
PDCD6IP	-0.354527	10.5138	-2.29327	0.0391236	0.463524	-3.78696
MYL7	0.645325	3.29247	2.29279	0.039158	0.463524	-3.78773
TPM4	-0.671709	6.50905	-2.29198	0.0392168	0.463524	-3.78903
NBPF3	-0.331144	11.2424	-2.29019	0.0393477	0.463554	-3.79193
TMEM154	1.13259	5.73798	2.28873	0.0394538	0.463554	-3.79427
SLC22A8	0.960803	14.1588	2.2876	0.039537	0.463554	-3.7961
PANX2	0.678638	4.07731	2.28615	0.0396433	0.463554	-3.79843
ZFYVE9	-0.550641	11.1467	-2.28601	0.0396535	0.463554	-3.79865
ZNF746	0.626337	4.61801	2.28549	0.0396921	0.463554	-3.7995
OVGP1	-0.801697	2.28949	-2.28472	0.0397486	0.463554	-3.80073
XRCC1	0.314	7.87138	2.2839	0.0398091	0.463554	-3.80205
F13B	1.19657	2.46391	2.28061	0.0400521	0.463664	-3.80734
CBFA2T2	-0.353554	6.63319	-2.28059	0.0400537	0.463664	-3.80737
TSPAN3	-0.653593	5.65365	-2.27963	0.0401251	0.463664	-3.80892
HNF1A-AS1	-0.360274	9.62659	-2.27907	0.0401669	0.463664	-3.80982
CYTOR	-0.351041	7.89987	-2.27843	0.0402145	0.463664	-3.81085
DYSF	1.17682	6.05947	2.27781	0.0402609	0.463664	-3.81185
GIMAP5	-0.938583	3.14324	-2.27629	0.0403738	0.463686	-3.81429
WNK1	0.468082	9.47481	2.27581	0.0404103	0.463686	-3.81507
MPZL1	-0.488741	6.7627	-2.2734	0.0405907	0.464907	-3.81894
THEG	0.469156	6.25008	2.27021	0.0408308	0.466358	-3.82406
EIF4EBP1	0.668633	2.49592	2.26975	0.0408656	0.466358	-3.82479
ZNF112	0.359994	2.08482	2.26487	0.0412364	0.469737	-3.83263
MPP1	-0.755212	10.297	-2.26312	0.0413705	0.470412	-3.83545
COASY	-0.741479	8.23926	-2.25791	0.0417705	0.472508	-3.84379
SOAT2	0.744032	4.76083	2.25779	0.0417802	0.472508	-3.84399
ARID1A	-0.569641	5.85734	-2.25678	0.0418579	0.472508	-3.8456
WNT5B	1.39159	3.27242	2.25648	0.0418809	0.472508	-3.84608
KRT19	0.511512	10.9326	2.25584	0.0419306	0.472508	-3.84711
SHISA9	0.842171	13.1003	2.24714	0.0426102	0.47644	-3.86104
PLEC	0.409989	7.7272	2.24713	0.0426109	0.47644	-3.86105
LUC7L2	-0.885211	8.54869	-2.24603	0.0426972	0.47644	-3.86281
UBE2D3	-0.305851	13.4195	-2.24559	0.0427324	0.47644	-3.86352
LGALS9	-0.712175	7.50146	-2.24546	0.0427428	0.47644	-3.86373
DHX15	-0.49945	11.7801	-2.24533	0.0427529	0.47644	-3.86394
CNKSR1	-0.384368	6.09035	-2.24409	0.0428506	0.47644	-3.86591
NLRX1	0.517317	5.69788	2.24333	0.042911	0.47644	-3.86713
ERRFI1	-1.0933	4.0237	-2.24256	0.042972	0.47644	-3.86836
MSI1	0.50583	8.27545	2.24141	0.0430632	0.47644	-3.8702
IRF2BP1	0.716952	4.13333	2.24078	0.043113	0.47644	-3.8712
HLA-DMA	-0.819018	2.55909	-2.23654	0.0434519	0.478874	-3.87798
WDR59	-0.30038	8.57633	-2.2352	0.0435597	0.478874	-3.88012
SPTLC3	-0.443426	9.99114	-2.23517	0.0435617	0.478874	-3.88016
ARRB1	0.364982	17.0369	2.23318	0.0437221	0.479799	-3.88335
OGG1	0.516133	8.81638	2.2301	0.0439706	0.481061	-3.88825
NAV1	0.456197	8.219	2.22986	0.0439901	0.481061	-3.88863
ARGLU1	-0.430661	11.9116	-2.22818	0.044127	0.48172	-3.89132
FGF22	0.396638	4.86701	2.22594	0.0443094	0.482075	-3.89489
SS18	-0.971012	7.55102	-2.2259	0.0443129	0.482075	-3.89496
STK24	-1.1242	5.83452	-2.22427	0.0444455	0.482683	-3.89754
CLSTN2	0.803854	9.02538	2.22224	0.0446124	0.482938	-3.90078
MXD1	0.636193	6.21078	2.22211	0.0446226	0.482938	-3.90098
RICTOR	-0.578441	9.20993	-2.21973	0.0448192	0.483107	-3.90478
CHIT1	1.05312	11.7394	2.21966	0.0448249	0.483107	-3.90489
PPM1E	-0.667941	2.20429	-2.21902	0.0448777	0.483107	-3.90591
SH3RF1	-0.835667	2.34741	-2.2182	0.0449455	0.483107	-3.90722
MIP	0.714405	3.16524	2.21711	0.0450354	0.483246	-3.90894
LBX1	-0.408948	6.29161	-2.2134	0.0453441	0.485681	-3.91485
C19orf54	0.42013	6.39983	2.21249	0.0454198	0.485681	-3.91629
EGF	0.348966	8.93358	2.2113	0.0455192	0.485681	-3.91818
CDKN2AIP	0.509515	7.81736	2.21068	0.0455712	0.485681	-3.91916
LRRTM4	0.394785	8.86231	2.20857	0.0457487	0.486747	-3.92252
ESYT1	0.457872	8.30381	2.207	0.0458808	0.487329	-3.92501
RCAN1	-0.91964	3.40392	-2.20476	0.0460704	0.487871	-3.92858
NEDD4L	-0.846445	8.56971	-2.20456	0.0460871	0.487871	-3.92889
PEG10	0.96065	5.33312	2.20269	0.0462457	0.488427	-3.93185
SFXN3	0.603279	10.2578	2.20211	0.0462949	0.488427	-3.93277
MYH10	0.592933	8.48857	2.20006	0.0464699	0.489452	-3.93603
ATP6V1H	0.456895	9.10982	2.19733	0.0467038	0.489952	-3.94036
SSX2IP	-0.729697	9.03885	-2.19719	0.0467154	0.489952	-3.94058
OR7C1	0.806856	2.88661	2.19546	0.0468645	0.489952	-3.94333
GPX3	1.2521	7.12747	2.19507	0.0468977	0.489952	-3.94394
[truncated: 5,687 more rows]
